# Supplementary material for: Genome-Wide Detection of Allele Specific Copy Number Variation Associated with Insulin Resistance in African Americans from the HyperGEN Study
Source: PLoS One. 2011 Aug 25;6(8):e24052. doi: 10.1371/journal.pone.0024052 (PMC3162025; doi:10.1371/journal.pone.0024052)
Supplement: Table S1 — Expanded results for top 1000 loci associated with fasting insulin [ln(µIU/mL)] and HOMA-IR in African Americans without diabetes from HyperGEN. Models are adjusted for age, sex, genetic admixture and family relationship. (XLS) [file pone.0024052.s003.xls]

## Sheet: Insulin 
RS_ID	AFFY_SNP_ID	Chromosome	Base_Pair	A1* (modeled alllele)	A2	Minor_Allele_Frequency	CNV_Frequency	Full_Model_Combined_P_Value	Full_Model_SNP_beta	Full_Model_SNP_SE	Full_Model_SNP_P_Value	Full_Model_CNV_beta	Full_Model_CNV_SE	Full_Model_CNV_P_Value	Screening_Model_Combined_P_Value	Screening_Model_SNP_beta	Screening_Model_SNP_SE	Screening_Model_SNP_P_Value	Screening_Model_CNV_beta	_Screening_Model_CNV_SE	_Screening_Model_CNV_P_Value
rs6576507	SNP_A-2166133	15	23839487	A	G	0.126386	0	3.77105e-07	0.131172	0.0257721	3.77105e-07				1.26e-05	0.0913294	0.0207931	1.26e-05
rs8026527	SNP_A-1903097	15	23839419	A	G	0.12694	0	5.52807e-07	0.128575	0.0256358	5.52807e-07				1.63e-05	0.0896185	0.0206762	1.63e-05
rs12655917	SNP_A-8405366	5	77327696	C	T	0.00720621	0	5.76695e-07	-0.516274	0.103105	5.76695e-07				0.000149222	-0.333251	0.0874935	0.000149222
rs4819143	SNP_A-8347565	21	45948606	C	T	0.0551181	0	1.40875e-06	-0.181352	0.0375522	1.40875e-06				5.31e-05	-0.128157	0.0315532	5.31e-05
rs17431357	SNP_A-8491597	12	119364817	C	T	0.0110988	0	1.41362e-06	-0.412226	0.0847362	1.41362e-06				9.59e-05	-0.280768	0.0716501	9.59e-05
rs2407103	SNP_A-8634094	8	37071072	C	T	0.0906563	0	2.40253e-06	0.143651	0.0304197	2.40253e-06				0.000277482	0.0937156	0.0256747	0.000277482
rs1401492	SNP_A-8323887	3	53655164	C	T	0.0685619	0	2.64036e-06	-0.162592	0.034569	2.64036e-06				1.62e-05	-0.120411	0.027768	1.62e-05
rs591044	SNP_A-8579767	22	25027195	A	G	0.366667	0	6.24803e-06	0.0828859	0.0183063	6.24803e-06				6.58e-05	0.0608699	0.0151787	6.58e-05
rs604459	SNP_A-1970823	22	25033588	C	T	0.379578	0	7.66222e-06	0.0804119	0.0179432	7.66222e-06				4.88e-05	0.0609164	0.014926	4.88e-05
rs410631	SNP_A-1968750	20	53684012	C	G	0.229745	0	1.01165e-05	0.0939028	0.0212725	1.01165e-05				3.93e-05	0.0724078	0.0175218	3.93e-05
rs6577368	SNP_A-2182654	1	99416811	C	T	0.117811	0.00111732	1.05253e-05	0.115339	0.0264301	1.25739e-05	-1.24373	0.704777	0.0760375	0.000220973	0.0767273	0.0214381	0.000363709	-1.121075993	0.603573518	0.063588121
rs10244551	SNP_A-1831998	7	112139778	A	T	0.121397	0	1.15371e-05	0.117196	0.0267174	1.15371e-05				4.37e-05	0.0896986	0.0218384	4.37e-05
rs16927174	SNP_A-1993515	8	62393398	A	G	0.107103	0	1.17609e-05	0.120007	0.0273919	1.17609e-05				0.000188154	0.0856005	0.0228255	0.000188154
rs11904786	SNP_A-2236995	2	218946982	C	T	0.0499445	0	1.20965e-05	-0.17404	0.0397182	1.20965e-05				0.000385269	-0.116324	0.0326419	0.000385269
rs16927192	SNP_A-2205510	8	62405637	A	T	0.108093	0	1.21816e-05	0.118624	0.0271231	1.21816e-05				0.000186547	0.0848317	0.0226074	0.000186547
rs1958018	SNP_A-8690691	14	32646064	A	G	0.0856507	0.00111359	1.27245e-05	-0.123641	0.0313942	8.60343e-05	-0.912981	0.351357	0.00922773	0.000270374	-0.0905854	0.0258166	0.000472866	-0.606541302	0.301112347	0.044277116
rs2407314	SNP_A-8286521	8	4065761	C	G	0.47216	0.00111483	1.63469e-05	-0.0800689	0.0170611	2.71442e-06	0.0632338	0.355938	0.861883	2.79e-05	-0.0644647	0.0140339	4.99e-06	0.108262174	0.300017498	0.718295848
rs2396570	SNP_A-1894512	7	112230777	G	T	0.116796	0	1.64863e-05	0.11789	0.0273737	1.64863e-05				7.56e-05	0.0889689	0.0223733	7.56e-05
rs7541250	SNP_A-1948584	1	161128782	C	G	0.143729	0	1.67668e-05	-0.106937	0.0248533	1.67668e-05				8.17e-05	-0.0806754	0.0203841	8.17e-05
rs13039035	SNP_A-8648453	20	12081935	C	T	0.298831	0.00111235	1.83691e-05	-0.0825716	0.0190358	1.52975e-05	-1.44122	0.712133	0.0437103	0.000212487	-0.0572323	0.0154837	0.000232263	-1.215786	0.602568501	0.043927434
rs2562664	SNP_A-8631936	19	20492594	C	G	0.079261	0.123608	1.87828e-05	0.148547	0.0334164	8.65148e-06	-0.0347102	0.0740586	0.64045	0.000765048	0.0988857	0.0274173	0.00032755	-0.018826654	0.061297277	0.758811693
rs1338567	SNP_A-1835931	10	43340473	A	G	0.341341	0	1.88816e-05	-0.0777124	0.0181756	1.88816e-05				9.7e-05	-0.0577971	0.0147595	9.7e-05
rs675581	SNP_A-8305798	18	11877234	A	G	0.0973699	0.00111982	1.94212e-05	0.137773	0.0298423	4.01723e-06	0.661958	0.718089	0.354628	0.000366126	0.0976887	0.0247496	8.54e-05	0.510817434	0.603275175	0.397370853
rs17589516	SNP_A-2203869	6	38144398	C	T	0.0160932	0	2.00963e-05	0.309559	0.072614	2.00963e-05				3.07e-05	0.241883	0.0577333	3.07e-05
rs1714821	SNP_A-2249325	8	4072287	A	G	0.415	0	2.21076e-05	0.0747379	0.0175989	2.21076e-05				5.9e-05	0.0581982	0.0144182	5.9e-05
rs272531	SNP_A-2261657	1	44761020	A	G	0.0388457	0	2.3667e-05	0.188396	0.0445425	2.3667e-05				6.35e-05	0.147878	0.0367991	6.35e-05
rs384441	SNP_A-8481297	3	64768581	C	T	0.185905	0	2.38246e-05	-0.0969513	0.0229054	2.38246e-05				0.000298165	-0.0673576	0.0185491	0.000298165
rs17080705	SNP_A-1932755	6	151382147	A	G	0.209212	0	2.39828e-05	-0.0939023	0.0221677	2.39828e-05				9.99e-05	-0.0710144	0.0181684	9.99e-05
rs6758601	SNP_A-2125516	2	64278598	C	T	0.439444	0.00111235	2.50401e-05	-0.0659863	0.0176211	0.000175467	-0.932456	0.350371	0.0077099	0.00126829	-0.0421054	0.0145639	0.00393335	-0.61113969	0.270073817	0.023886097
rs11642829	SNP_A-8415984	16	5793761	A	C	0.449105	0	2.58614e-05	-0.0738138	0.017555	2.58614e-05				0.00011001	-0.0566253	0.0145754	0.00011001
rs16962638	SNP_A-8583692	13	102984920	C	T	0.107341	0	2.62594e-05	0.119354	0.028391	2.62594e-05				3.22e-05	0.0959411	0.0229595	3.22e-05
rs1178199	SNP_A-4256450	2	15135161	G	T	0.107023	0	2.66501e-05	0.121754	0.0289662	2.66501e-05				0.000123598	0.0911141	0.0236289	0.000123598
rs14541	SNP_A-8485154	12	8691833	A	G	0.0419463	0	2.74081e-05	0.18008	0.0429687	2.74081e-05				0.000236657	0.128875	0.0349112	0.000236657
rs430801	SNP_A-8414740	8	37305399	A	G	0.127778	0	2.78945e-05	-0.108383	0.0257117	2.78945e-05				4.24e-05	-0.0864393	0.0210082	4.24e-05
rs2585462	SNP_A-2065680	8	26385433	A	G	0.327414	0	2.99453e-05	0.07651	0.0183081	2.99453e-05				8.8e-05	0.0588953	0.0149489	8.8e-05
rs9792548	SNP_A-8383391	9	88762903	C	T	0.152222	0.00111235	3.00949e-05	-0.101051	0.0244259	3.57644e-05	0.589284	0.366544	0.106697	3.2e-05	-0.0811794	0.0199286	5.05e-05	0.521605901	0.301899966	0.084384147
rs399322	SNP_A-8452857	3	64768563	C	T	0.218646	0	3.01769e-05	-0.0894595	0.0214131	3.01769e-05				0.000408241	-0.0622807	0.0175527	0.000408241
rs4759643	SNP_A-2189243	12	129328187	A	C	0.09	0	3.05952e-05	-0.128561	0.0307973	3.05952e-05				0.000692884	-0.0872414	0.025626	0.000692884
rs2133640	SNP_A-2294180	12	129317561	A	T	0.0698061	0.00333333	3.38225e-05	0.149236	0.034764	1.77494e-05	0.366242	0.243697	0.133812	0.00046604	0.102192	0.0288791	0.00042322	0.35314747	0.213271701	0.098105654
rs10988805	SNP_A-2262959	9	97416547	A	T	0.112528	0	3.51027e-05	-0.113024	0.0272318	3.51027e-05				4.43e-05	-0.0910775	0.0221907	4.43e-05
rs2999237	SNP_A-2125267	10	43337455	C	G	0.342618	0.00111483	4.1641e-05	0.0782787	0.0180533	1.42924e-05	-0.649186	0.702097	0.354581	0.000224393	0.0568359	0.0146142	0.000108175	-0.679785408	0.601646252	0.258835831
rs1700055	SNP_A-8391024	8	4072378	G	T	0.421141	0.00111982	4.52272e-05	0.0762677	0.0170734	7.84325e-06	0.219275	0.359336	0.542829	9.99e-05	0.0603949	0.0140421	1.89e-05	0.234008821	0.303191746	0.440430197
rs11899020	SNP_A-8504009	2	218943468	C	T	0.0550612	0	4.54668e-05	-0.156313	0.038323	4.54668e-05				0.000909253	-0.104547	0.0314099	0.000909253
rs4800623	SNP_A-8445298	18	20950063	A	C	0.185	0	4.6309e-05	0.0916826	0.0223776	4.6309e-05				0.000221066	0.0688078	0.0185517	0.000221066
rs12214079	SNP_A-8608980	6	21013210	A	G	0.152053	0	4.86372e-05	-0.0990671	0.0244108	4.86372e-05				0.000119541	-0.0768255	0.019881	0.000119541
rs10508115	SNP_A-4289293	13	102986616	C	T	0.132812	0	4.93665e-05	0.102917	0.0253806	4.93665e-05				0.000252358	0.0766137	0.0208481	0.000252358
rs7129947	SNP_A-8510708	11	24154530	C	T	0.372758	0.00675676	5.36361e-05	0.0806892	0.0180923	9.2468e-06	0.0698253	0.212031	0.734377	0.00048441	0.0582991	0.0148817	9.64e-05	0.038838237	0.228740092	0.865212968
rs6103805	SNP_A-8571532	20	42717105	A	T	0.337091	0	5.43302e-05	0.0744129	0.018457	5.43302e-05				0.000353458	0.0544709	0.0151869	0.000353458
rs41326150	SNP_A-4271106	15	27502564	C	T	0.00536353	0	5.467e-05	-0.480785	0.119156	5.467e-05				4.07e-05	-0.415058	0.100603	4.07e-05
rs3122231	SNP_A-1958536	10	43347362	C	T	0.32816	0	5.84671e-05	-0.0730206	0.0181898	5.84671e-05				0.000151865	-0.0559453	0.0147052	0.000151865
rs10901593	SNP_A-8701163	10	128006919	C	T	0.170366	0	5.88672e-05	-0.091401	0.0226828	5.88672e-05				0.000710401	-0.0638107	0.0187818	0.000710401
rs12581840	SNP_A-1790556	12	19725418	A	G	0.284684	0	6.16284e-05	-0.0792964	0.0198091	6.16284e-05				0.000539147	-0.0567044	0.0163262	0.000539147
rs2044351	SNP_A-8282539	8	123819137	C	T	0.447661	0	6.17065e-05	-0.0723901	0.0180344	6.17065e-05				0.0010767	-0.048807	0.0148778	0.0010767
rs4732404	SNP_A-1819746	7	81201833	G	T	0.0625692	0.0022173	6.28042e-05	0.147564	0.0367481	5.82636e-05	0.939019	0.522364	0.0699094	0.000350302	0.105677	0.0298199	0.000414948	0.769762698	0.426145024	0.0712045
rs9749360	SNP_A-2161286	19	62877863	C	T	0.280244	0	6.2969e-05	-0.0806352	0.0201466	6.2969e-05				0.000613337	-0.0576133	0.0167578	0.000613337
rs2294788	SNP_A-1812544	6	148903836	C	G	0.00725446	0	6.30216e-05	-0.415688	0.103414	6.30216e-05				0.000141926	-0.309074	0.0808764	0.000141926
rs13042372	SNP_A-8483169	20	12080323	C	T	0.300279	0.00111359	6.40648e-05	0.0776029	0.0192346	5.65839e-05	-1.42652	0.712595	0.0460336	0.000545333	0.0536517	0.0156602	0.000640868	-1.21034018	0.602667801	0.044915444
rs934152	SNP_A-8577853	2	216539343	A	T	0.183107	0	6.47255e-05	-0.0956696	0.0239841	6.47255e-05				0.000917684	-0.0638689	0.0192024	0.000917684
rs484124	SNP_A-8544453	13	40620830	C	T	0.100999	0	6.62088e-05	0.117115	0.0293071	6.62088e-05				0.000514297	0.0851274	0.0244195	0.000514297
rs13096920	SNP_A-8672071	3	181186037	C	G	0.0928738	0	6.68751e-05	0.131167	0.0329437	6.68751e-05				0.000483256	0.0920226	0.0262654	0.000483256
rs2028373	SNP_A-8676282	12	8648748	C	T	0.323232	0	6.702e-05	0.0761273	0.0191153	6.702e-05				0.0002682	0.0565894	0.0154652	0.0002682
rs12681837	SNP_A-2087597	8	27191888	A	C	0.206208	0	6.82606e-05	0.0849121	0.0213406	6.82606e-05				0.00114518	0.0581446	0.0178203	0.00114518
rs11617883	SNP_A-8305412	13	102474538	G	T	0.0715078	0	6.90397e-05	0.134655	0.0337234	6.90397e-05				0.000197325	0.103498	0.0276877	0.000197325
rs3006389	SNP_A-2060426	10	43337478	A	G	0.341124	0.00111359	6.95929e-05	0.076079	0.0180541	2.45749e-05	-0.654771	0.701892	0.350124	0.000252058	0.0564178	0.0146261	0.000122961	-0.682514001	0.601313177	0.25666692
rs12033506	SNP_A-1925847	1	43391556	A	C	0.342207	0.00222222	7.02318e-05	-0.0789847	0.01803	1.2261e-05	-0.0160841	0.320912	0.956021	0.000709579	-0.0558058	0.0146045	0.000142129	0.04968283	0.269536887	0.85379944
rs1122490	SNP_A-1901833	17	74985395	C	G	0.437916	0	7.05433e-05	-0.0711426	0.0178271	7.05433e-05				0.000113926	-0.0563784	0.0145448	0.000113926
rs3015689	SNP_A-8687111	8	37067775	C	T	0.178971	0	7.34569e-05	0.0897253	0.0226621	7.34569e-05				0.000779327	0.0624143	0.0185106	0.000779327
rs2999241	SNP_A-2035839	10	43341775	A	G	0.330189	0	7.45283e-05	-0.0721581	0.0182419	7.45283e-05				0.000181084	-0.0554183	0.014739	0.000181084
rs2561483	SNP_A-8406684	5	123665198	A	G	0.0875831	0	7.77219e-05	0.122475	0.0310378	7.77219e-05				0.000478774	0.0878739	0.0250682	0.000478774
rs2247277	SNP_A-8439516	2	130043114	C	T	0.478936	0	7.77412e-05	-0.0706751	0.0179139	7.77412e-05				0.000491431	-0.0512412	0.0146473	0.000491431
rs10417057	SNP_A-1837565	19	62869120	A	G	0.292129	0	7.93308e-05	0.07886	0.0199843	7.93308e-05				0.000931617	0.0552521	0.0166342	0.000931617
rs8000204	SNP_A-1855329	13	56565708	A	G	0.0822222	0.00333704	8.44479e-05	0.133903	0.0319765	2.79187e-05	0.516563	0.299074	0.083978	0.000431832	0.0914239	0.0258757	0.000431832
rs17428430	SNP_A-2296290	5	119978037	A	T	0.00386527	0.0144766	8.50734e-05	0.582911	0.138928	2.65875e-05	-0.784913	0.229872	0.000614047	0.000191504	0.464136	0.113975	5.07e-05	-0.596450778	0.189965134	0.001746972
rs12110782	SNP_A-8447775	6	89167857	A	T	0.0994969	0.00223964	8.62845e-05	0.111638	0.0285471	8.97263e-05	0.720046	0.328319	0.0281781	0.000757752	0.0766472	0.0233325	0.00106021	0.613799844	0.27132532	0.023926997
rs6075741	SNP_A-2260797	20	20874707	C	G	0.326667	0	8.67819e-05	-0.073273	0.0186338	8.67819e-05				0.000107897	-0.060348	0.0155149	0.000107897
rs2480270	SNP_A-4256715	10	131964925	A	C	0.156319	0	8.82894e-05	-0.094292	0.0240634	8.82894e-05				0.000193989	-0.074277	0.0198474	0.000193989
rs16914663	SNP_A-8330997	10	61687326	A	G	0.0524554	0	8.9004e-05	0.151544	0.0387137	8.9004e-05				0.000673345	0.106115	0.0310974	0.000673345
rs17110518	SNP_A-8633237	14	39903092	A	G	0.0338137	0.00333704	9.07233e-05	0.202585	0.0469873	1.60424e-05	-0.0550143	0.211332	0.789551	0.000521521	0.1457	0.0377125	0.000119971	0.040419212	0.174764349	0.817152079
rs6551174	SNP_A-1841369	3	27125114	C	T	0.221293	0	9.1448e-05	0.0813493	0.020814	9.1448e-05				0.00176691	0.0545141	0.017381	0.00176691
rs818477	SNP_A-2086529	7	104899725	A	C	0.441436	0.00443459	9.25453e-05	-0.0748367	0.0174941	1.92539e-05	-0.27135	0.241887	0.257443	5.39e-05	-0.0639908	0.0144264	1.03e-05	-0.20366153	0.192186312	0.289565889
rs2591374	SNP_A-8706894	5	123675390	A	T	0.113082	0	9.54663e-05	0.1102	0.0282799	9.54663e-05				0.000319052	0.083118	0.0230019	0.000319052
rs6864972	SNP_A-8405807	5	152327656	C	T	0.157428	0	9.56344e-05	0.0940715	0.0241122	9.56344e-05				0.000589385	0.0692317	0.0200735	0.000589385
rs4269309	SNP_A-2060097	5	38186446	A	T	0.0866279	0	9.77013e-05	-0.118077	0.0303481	9.77013e-05				0.000416862	-0.0877891	0.0247763	0.000416862
rs11068590	SNP_A-4272338	12	116556538	A	G	0.19169	0.00110865	9.78927e-05	0.0834945	0.0218056	0.000125348	1.28354	0.734023	0.079625	0.000101266	0.0679622	0.01802	0.000173048	1.13731489	0.60220648	0.059274615
rs10987971	SNP_A-8344374	9	97411093	A	G	0.127517	0	9.92637e-05	0.101484	0.0260235	9.92637e-05				9.71e-05	0.0832711	0.0212657	9.71e-05
rs318934	SNP_A-2311445	10	131977850	C	G	0.152993	0	9.93261e-05	-0.0948799	0.0243773	9.93261e-05				0.000189749	-0.0754177	0.0201218	0.000189749
rs17589955	SNP_A-2229972	6	38168857	C	T	0.0177384	0	9.97302e-05	-0.269578	0.0693389	9.97302e-05				0.000122488	-0.212294	0.0550238	0.000122488
rs12316536	SNP_A-8396983	12	2543483	A	T	0.112347	0	0.00010049	-0.107106	0.0275831	0.00010049				0.00158467	-0.0713965	0.0225329	0.00158467
rs7043482	SNP_A-8331929	9	84325735	G	T	0.19621	0	0.000106681	0.0856254	0.0220783	0.000106681				1.8e-05	0.0780746	0.0181066	1.8e-05
rs8109875	SNP_A-8525510	19	35761479	A	G	0.362528	0	0.000106792	0.0704279	0.0182063	0.000106792				0.00134215	0.0487436	0.0151517	0.00134215
rs17427817	SNP_A-2193940	7	81202371	C	G	0.0620843	0.00221976	0.000109264	-0.142684	0.0368325	0.000104479	0.794131	0.524313	0.126186	0.000526032	-0.102514	0.0299242	0.000641207	0.668267555	0.428137285	0.118911426
rs12547204	SNP_A-8314077	8	59245101	C	G	0.0211346	0	0.000111294	0.241538	0.0625922	0.000111294				0.000324822	0.178285	0.049402	0.000324822
rs7104300	SNP_A-8635449	11	5429565	A	G	0.0715078	0	0.000113852	-0.131837	0.0342166	0.000113852				0.000321268	-0.0986374	0.0273105	0.000321268
rs16919588	SNP_A-2190783	8	54914244	C	T	0.0172702	0.00111483	0.00011646	-0.274201	0.0674266	4.89978e-05	-0.633828	0.721289	0.382675	0.000596692	-0.206158	0.0558929	0.00023945	-0.484446297	0.605077057	0.423558424
rs12100240	SNP_A-2144185	13	99962618	G	T	0.269145	0	0.000119974	0.0743068	0.0193546	0.000119974				0.000204585	0.0591412	0.0158605	0.000204585
rs12625994	SNP_A-8482020	20	23367312	C	T	0.232481	0	0.000121272	0.0781611	0.0203733	0.000121272				0.000139897	0.0637022	0.0166537	0.000139897
rs2665904	SNP_A-2301041	5	123666386	C	T	0.0493896	0	0.000122379	-0.156623	0.0408459	0.000122379				0.00137953	-0.10347	0.0322431	0.00137953
rs10139457	SNP_A-8389032	14	97873864	C	T	0.367574	0.0022173	0.000125437	-0.0765012	0.018192	2.63286e-05	-0.17936	0.320645	0.577223	9.9e-05	-0.0635111	0.0149247	2.31e-05	-0.187948206	0.269065022	0.485033248
rs3791073	SNP_A-1821625	1	44070260	C	T	0.0803769	0	0.000125896	-0.121336	0.031703	0.000125896				0.00133493	-0.0838949	0.0260656	0.00133493
rs12552047	SNP_A-8360380	9	30644170	C	G	0.0117188	0.0111982	0.00013011	-0.285181	0.0806897	0.000392789	-0.639984	0.193796	0.000915327	0.00150189	-0.214367	0.0671653	0.00146496	-0.422913704	0.159969586	0.008346285
rs4537139	SNP_A-8337166	6	13205826	C	G	0.378288	0.00111982	0.000130461	0.0696958	0.0186603	0.000180917	1.6328	0.741255	0.0274283	0.000107301	0.0575317	0.0153254	0.000185461	1.456420072	0.602282313	0.015800981
rs6578647	SNP_A-8377637	11	5429398	C	T	0.182373	0	0.000130997	0.0854031	0.0223688	0.000130997				0.000801374	0.0615958	0.0183107	0.000801374
rs9881362	SNP_A-8482070	3	27080506	C	G	0.205327	0	0.00013126	-0.083815	0.0219532	0.00013126				0.000672284	-0.061732	0.0180888	0.000672284
rs6656615	SNP_A-8467237	1	163508204	A	T	0.00279018	0	0.000135354	0.637294	0.167233	0.000135354				0.000364284	0.483956	0.135236	0.000364284
rs7632787	SNP_A-4232823	3	72311406	C	T	0.185206	0	0.000136056	-0.0824547	0.0216499	0.000136056				4.72e-05	-0.0719608	0.0175979	4.72e-05
rs4757794	SNP_A-8540893	11	19366896	A	G	0.295455	0	0.00014089	0.0726781	0.0190987	0.00014089				0.000619036	0.0541089	0.0157502	0.000619036
rs1265290	SNP_A-4230533	6	4409134	A	G	0.228936	0	0.000142667	0.0775275	0.020407	0.000142667				0.00125445	0.0538573	0.0166401	0.00125445
rs10106275	SNP_A-8474652	8	89115235	A	G	0.212932	0.00559284	0.000144341	-0.0846441	0.0207139	4.34487e-05	0.172933	0.262986	0.504236	0.000121662	-0.0684184	0.0169698	6.02e-05	0.363385765	0.301278311	0.228085938
rs3913367	SNP_A-1975430	3	178745121	A	C	0.167406	0.00333333	0.000147582	0.0945303	0.0228931	3.72798e-05	0.232308	0.295977	0.432994	0.00049718	0.0721193	0.0187379	0.000127202	0.210154104	0.269073929	0.434995263
rs6091737	SNP_A-2174719	20	51783299	A	G	0.230855	0	0.000147727	-0.0773927	0.0204321	0.000147727				0.000751962	-0.0569778	0.0168489	0.000751962
rs12162232	SNP_A-1800728	19	62886217	A	G	0.278271	0	0.000149164	-0.0761624	0.0201013	0.000149164				0.00148568	-0.0533713	0.0167443	0.00148568
rs13397673	SNP_A-1925378	2	218756027	A	G	0.386918	0	0.000150199	-0.0678191	0.0179163	0.000150199				0.0001732	-0.0553517	0.0146773	0.0001732
rs1354808	SNP_A-1780511	16	7978857	C	T	0.176667	0.00111235	0.000150392	-0.0864143	0.0232252	0.000195708	0.695953	0.367227	0.0575282	0.000166096	-0.0688328	0.0189264	0.000291947	0.673165118	0.301424682	0.025780173
rs700293	SNP_A-1991657	7	146658816	A	C	0.136111	0.00110988	0.00015307	0.10526	0.0251938	2.87096e-05	0.00364045	0.353297	0.957323	0.000366275	0.0823726	0.0206432	7.14e-05	0.003561857	0.300948822	0.990559585
rs11626106	SNP_A-8587292	14	91939396	C	T	0.298557	0	0.000158505	-0.0733571	0.0194173	0.000158505				7.64e-05	-0.062842	0.0158128	7.64e-05
rs3217891	SNP_A-8681773	12	4274111	C	G	0.0890141	0.00225734	0.000160701	-0.106399	0.0298548	0.000352379	0.610787	0.333935	0.0667498	0.000852047	-0.0759106	0.0252616	0.00273209	0.524317849	0.271405065	0.053700284
rs2702662	SNP_A-8439740	11	19370867	A	G	0.441046	0	0.000161627	0.067012	0.017786	0.000161627				0.00015297	0.055612	0.0146244	0.00015297
rs1481775	SNP_A-4224363	4	86577645	A	C	0.230241	0	0.000162468	-0.0757147	0.0200813	0.000162468				0.0010375	-0.0541728	0.0164589	0.0010375
rs12051182	SNP_A-8371277	16	86075545	C	T	0.000554939	0	0.000163914	-1.36419	0.362362	0.000163914				0.000177377	-1.13487	0.301407	0.000177377
rs12874613	SNP_A-8398120	13	59689737	C	T	0.000554939	0	0.000165097	1.36365	0.362389	0.000165097				0.000176843	1.13509	0.301406	0.000176843
rs3850578	SNP_A-2041767	5	141515756	C	T	0.000554939	0	0.000165331	-1.36348	0.36238	0.000165331				0.000177366	-1.13485	0.301403	0.000177366
rs3087476	SNP_A-8547576	1	52627549	A	G	0.000554939	0	0.00016561	1.36277	0.362231	0.00016561				0.000175259	1.13529	0.301277	0.000175259
rs2726816	SNP_A-8594452	4	183380946	C	T	0.374861	0	0.000165729	-0.0659524	0.0175284	0.000165729				0.00112353	-0.0474487	0.0145177	0.00112353
rs1800555	SNP_A-8566722	1	94236205	A	G	0.000554939	0	0.000165762	1.3634	0.362421	0.000165762				0.000177256	1.13499	0.301426	0.000177256
rs2668117	SNP_A-8595059	8	139014131	C	T	0.333519	0	0.000169048	-0.0711969	0.0189464	0.000169048				0.00113126	-0.0514015	0.0157365	0.00113126
rs4884110	SNP_A-1903328	13	78259196	C	T	0.0838889	0	0.000169713	0.123025	0.0327471	0.000169713				0.000628382	0.0928946	0.0270722	0.000628382
rs6988200	SNP_A-8424844	8	61802606	A	C	0.230556	0	0.000170871	-0.0775766	0.0206439	0.000170871				0.00143706	-0.0540333	0.0169004	0.00143706
rs7999877	SNP_A-4283408	13	56565654	A	C	0.0827778	0.00333704	0.000171892	0.127955	0.0318929	5.90446e-05	0.420583	0.296746	0.156849	0.000748468	0.0875883	0.0258907	0.000748468
rs6054403	SNP_A-1957301	20	6553301	C	T	0.00334076	0	0.000172452	0.544883	0.145335	0.000172452				0.000305754	0.44727	0.123393	0.000305754
rs4733277	SNP_A-2025302	8	31801832	A	G	0.118238	0.00111607	0.000173983	-0.100646	0.027258	0.000215813	1.33613	0.736717	0.0689217	0.000211119	-0.0812493	0.0227538	0.000375168	1.137006168	0.603876288	0.060050869
rs2628152	SNP_A-2095854	10	131953879	A	G	0.164634	0	0.000174687	0.086261	0.0229963	0.000174687				0.0005504	0.0655741	0.0189106	0.0005504
rs1037676	SNP_A-2206189	7	50214034	A	C	0.164634	0	0.000176034	0.0904452	0.0241479	0.000176034				0.000519802	0.0691143	0.0198425	0.000519802
rs2312283	SNP_A-1884785	1	186896380	C	T	0.0918142	0.0111359	0.000177279	-0.118772	0.030634	0.000103117	-0.381937	0.190041	0.0449072	0.000243599	-0.0927679	0.0252169	0.00024854	-0.449667001	0.184963343	0.015250769
rs12000736	SNP_A-8567225	9	111731441	A	T	0.0855556	0	0.000178588	-0.119618	0.0319716	0.000178588				0.00071371	-0.0891092	0.0262379	0.00071371
rs2839417	SNP_A-8343218	21	42192806	A	G	0.278889	0	0.000185277	-0.0712547	0.0190685	0.000185277				0.00128883	-0.0507718	0.0157246	0.00128883
rs9855065	SNP_A-1883783	3	120612831	A	G	0.118757	0	0.00018837	0.0998123	0.026783	0.00018837				0.00189753	0.0685208	0.0219958	0.00189753
rs4958711	SNP_A-2168346	5	153564556	A	G	0.300777	0	0.000191824	0.0705196	0.0188891	0.000191824				0.000406635	0.0553496	0.0155947	0.000406635
rs5745676	SNP_A-1801481	7	81210092	A	G	0.0593785	0	0.000192775	-0.141438	0.0379879	0.000192775				0.00107967	-0.10139	0.0309144	0.00107967
rs10456131	SNP_A-8430192	6	48116858	G	T	0.0892461	0	0.000193521	-0.115223	0.0309787	0.000193521				0.000781002	-0.0845511	0.0250811	0.000781002
rs4296872	SNP_A-8675025	6	168991744	C	T	0.413525	0	0.000193687	0.064836	0.0173639	0.000193687				0.000157204	0.0542015	0.0142795	0.000157204
rs11567765	SNP_A-8594465	5	35910003	A	G	0.0754717	0	0.000194903	-0.125034	0.0333221	0.000194903				0.000755598	-0.0909344	0.0269009	0.000755598
rs936233	SNP_A-1912236	4	25549909	A	G	0.0931264	0	0.000195055	-0.112421	0.0302402	0.000195055				0.00132728	-0.0797674	0.0247704	0.00132728
rs12284008	SNP_A-8633527	11	114932518	A	G	0.0806998	0	0.000196487	-0.119884	0.0321243	0.000196487				0.000804832	-0.0889765	0.0264581	0.000804832
rs17059785	SNP_A-1939541	13	38864885	C	T	0.0715078	0	0.000196645	-0.12568	0.0338286	0.000196645				0.00052998	-0.0958737	0.0275667	0.00052998
rs12265766	SNP_A-8608986	10	79578478	A	G	0.0559867	0	0.000201245	0.139928	0.0377207	0.000201245				0.000992375	0.102621	0.0310623	0.000992375
rs17015218	SNP_A-2293622	1	208034538	A	G	0.214523	0	0.000201546	0.0805117	0.0216637	0.000201546				0.000212509	0.0668688	0.0179799	0.000212509
rs2291531	SNP_A-4219740	4	70838354	A	G	0.00287026	0.00345622	0.000202761	0.63115	0.159505	7.3913e-05	-0.405668	0.262094	0.11943	0.000145541	0.545087	0.134297	5.39e-05	-0.344828242	0.219627372	0.11677147
rs654272	SNP_A-1926762	11	106820521	C	G	0.361251	0.00335571	0.000204142	-0.0716408	0.0175935	4.82415e-05	0.211888	0.421951	0.610722	8.96e-05	-0.0612615	0.0141884	1.76e-05	0.100677593	0.425515211	0.813021042
rs9816445	SNP_A-8621774	3	54446008	C	T	0.0116927	0	0.000204709	0.296099	0.079838	0.000204709				0.000684546	0.221491	0.0649958	0.000684546
rs565151	SNP_A-1781906	18	346095	A	C	0.210322	0	0.000208423	-0.0817345	0.0220867	0.000208423				0.000202002	-0.0676644	0.0181304	0.000202002
rs10793704	SNP_A-4291762	1	145706611	A	T	0.132222	0	0.000208581	0.0944184	0.025469	0.000208581				0.00142042	0.0670276	0.0209424	0.00142042
rs693856	SNP_A-2132227	13	40627632	C	T	0.0988889	0	0.000209609	-0.109814	0.0295763	0.000209609				0.00143078	-0.0788006	0.0246371	0.00143078
rs11245376	SNP_A-2059353	10	126498059	C	T	0.00355872	0	0.00021006	0.536475	0.143877	0.00021006				0.000166781	0.459657	0.121538	0.000166781
rs2066046	SNP_A-8366649	10	43419353	C	T	0.407366	0	0.000210383	0.0669952	0.0180655	0.000210383				0.000458851	0.0520678	0.0148049	0.000458851
rs2838001	SNP_A-1970494	21	41568862	C	T	0.137124	0	0.000213046	0.0908785	0.0245963	0.000213046				0.00139226	0.0648549	0.0202264	0.00139226
rs34981008	SNP_A-8573238	1	43278027	C	T	0.268333	0	0.000213354	-0.0742796	0.0201036	0.000213354				0.00172477	-0.0522095	0.0166085	0.00172477
rs328096	SNP_A-4299307	8	26396750	C	T	0.364444	0	0.000214526	-0.0663984	0.01796	0.000214526				0.000606789	-0.0504159	0.0146517	0.000606789
rs1265270	SNP_A-8471793	6	4415377	C	T	0.173401	0	0.000215132	-0.0809406	0.021901	0.000215132				0.000625842	-0.0617189	0.0179802	0.000625842
rs11570877	SNP_A-8485640	14	49868606	C	G	0.0216186	0	0.000215874	-0.2232	0.0604545	0.000215874				0.000628153	-0.169418	0.0493724	0.000628153
rs7132140	SNP_A-4203740	12	77260928	C	T	0.173487	0.0034642	0.000216189	0.0923104	0.0229923	5.77497e-05	-0.13915	0.433892	0.755377	0.00132732	0.0667407	0.0188771	0.000428905	-0.166271263	0.349655111	0.634531764
rs7142488	SNP_A-8545088	14	55317763	C	T	0.211752	0	0.000218712	0.0773903	0.0209842	0.000218712				0.00154958	0.0553665	0.0174377	0.00154958
rs550113	SNP_A-1901198	11	122602079	A	G	0.145787	0	0.000218717	0.0939753	0.0253881	0.000218717				0.000271597	0.0759873	0.0207862	0.000271597
rs16877816	SNP_A-2307897	5	59604473	C	T	0.027192	0	0.000218958	-0.201301	0.0544108	0.000218958				0.000187317	-0.165637	0.0441538	0.000187317
rs9355568	SNP_A-2117267	6	166611875	C	G	0.125147	0	0.000219038	0.103211	0.0279355	0.000219038				0.000748402	0.0756764	0.0223649	0.000748402
rs9849406	SNP_A-1792560	3	2173715	A	G	0.0894942	0.00222717	0.000220674	0.124819	0.0322024	0.000103358	0.363746	0.334276	0.272945	0.00170127	0.0883373	0.0263482	0.000834333	0.307554964	0.269898031	0.254794179
rs3770866	SNP_A-4294244	2	36543597	A	G	0.228587	0	0.000222661	-0.0778605	0.021123	0.000222661				0.00102257	-0.057875	0.0175633	0.00102257
rs6670327	SNP_A-2204350	1	145708347	G	T	0.21797	0.00110865	0.000225124	0.0855633	0.020908	4.18043e-05	-0.0795803	0.706738	0.902434	0.00027043	0.0622346	0.0170189	0.00027043
rs13114936	SNP_A-8648940	4	156282205	C	T	0.276608	0	0.000226949	-0.0716299	0.0194718	0.000226949				0.000509536	-0.0558947	0.0160223	0.000509536
rs10988997	SNP_A-1929399	9	97424308	C	G	0.353659	0	0.0002286	-0.0666923	0.0181355	0.0002286				0.000302241	-0.0537776	0.014824	0.000302241
rs10766548	SNP_A-1801501	11	19373441	A	G	0.298557	0	0.000229039	0.0699517	0.0189883	0.000229039				0.000925635	0.0519368	0.0156275	0.000925635
rs11211483	SNP_A-4205137	1	47480022	C	G	0.0239155	0	0.000229117	0.210921	0.057203	0.000229117				0.000198076	0.176038	0.0471052	0.000198076
rs7582338	SNP_A-2276606	2	15735492	A	G	0.143016	0	0.000231965	-0.0911453	0.0248055	0.000231965				0.00115728	-0.0650178	0.0199452	0.00115728
rs9873522	SNP_A-8698892	3	182269443	G	T	0.139353	0	0.000235581	-0.092538	0.0252158	0.000235581				0.00056044	-0.0716755	0.0206991	0.00056044
rs7224019	SNP_A-8288443	17	66520011	A	G	0.486696	0.00221976	0.000236331	0.0735277	0.0180242	4.48996e-05	-0.198423	0.53299	0.71691	0.000594599	0.057253	0.0148144	0.000119356	-0.143024352	0.426785946	0.737614254
rs6952254	SNP_A-8513813	7	15241842	C	T	0.280712	0.00558036	0.000237381	0.0542597	0.0200329	0.00644475	0.809475	0.23277	0.000482796	0.000738557	0.0396235	0.0163097	0.015321	0.604292129	0.184618826	0.001104822
rs2426467	SNP_A-8539884	20	51274087	C	T	0.0837493	0.00110865	0.00023881	-0.129259	0.0317778	4.609e-05	0.295222	0.714817	0.665683	0.000731276	-0.101555	0.0266224	0.000145844	0.123168057	0.602988467	0.838195121
rs1889141	SNP_A-8468029	13	102971291	C	T	0.238227	0.00110865	0.000245307	0.082774	0.0208142	6.8789e-05	0.639865	0.730727	0.376893	0.00141666	0.0592507	0.0168583	0.000462677	0.558360271	0.603174024	0.354852186
rs2423273	SNP_A-4293644	20	7754720	A	G	0.310211	0	0.000248025	-0.0704706	0.0192707	0.000248025				0.000333346	-0.0566265	0.0157209	0.000333346
rs9889895	SNP_A-2145640	17	29846491	A	G	0.142461	0	0.000252186	0.0910055	0.0249218	0.000252186				0.000446886	0.0722882	0.0205134	0.000446886
rs2073192	SNP_A-4274705	20	2592996	C	T	0.0556174	0	0.000255413	0.139023	0.0377965	0.000255413				0.00136822	0.0993794	0.0309451	0.00136822
rs17207885	SNP_A-2224633	17	9671489	C	T	0.146111	0	0.00026108	0.0920775	0.0252571	0.00026108				0.00073463	0.0708188	0.0209017	0.00073463
rs2901066	SNP_A-8322344	2	60651400	G	T	0.403782	0	0.000261276	-0.0667499	0.0183222	0.000261276				0.00146999	-0.0480639	0.0150643	0.00146999
rs2237182	SNP_A-8597306	6	16661905	C	T	0.110865	0	0.000262087	-0.10044	0.0275792	0.000262087				0.000609543	-0.0784377	0.0228037	0.000609543
rs11210226	SNP_A-1916668	1	73626872	A	G	0.477018	0.00224467	0.000270003	-0.0647098	0.0178262	0.000274427	0.738424	0.536467	0.169704	0.000996208	-0.0453153	0.0146424	0.00203205	1.126227946	0.604809746	0.062920912
rs7995016	SNP_A-8422672	13	109511554	A	G	0.137528	0	0.000270855	-0.095374	0.0261561	0.000270855				0.000579345	-0.073638	0.0213218	0.000579345
rs17163642	SNP_A-8316977	7	10809728	C	T	0.198554	0.00111359	0.000273412	0.0668963	0.022047	0.00230942	-1.03331	0.351728	0.00328402	0.00155157	0.0538391	0.0181708	0.00312893	-0.697723571	0.302910809	0.021488373
rs4256311	SNP_A-8532965	5	57334951	G	T	0.182927	0	0.000273755	0.083119	0.0228679	0.000273755				0.000498039	0.0658999	0.0188569	0.000498039
rs131213	SNP_A-8326394	22	30083849	C	T	0.126046	0.00111607	0.000286422	0.107947	0.0267786	5.39333e-05	0.214628	0.708094	0.756581	0.00156848	0.0689169	0.0217294	0.00156848
rs4242382	SNP_A-4234925	8	128586755	A	G	0.317575	0	0.000286935	-0.0693223	0.0190531	0.000286935				0.00128549	-0.0506626	0.0156871	0.00128549
rs1886979	SNP_A-1901888	6	44012879	C	T	0.351667	0.00221976	0.000289153	0.0721461	0.0179139	5.84806e-05	0.168096	0.501711	0.731689	0.00159879	0.0528067	0.0147628	0.000366393	0.231330746	0.603570746	0.701611397
rs4670560	SNP_A-2042247	2	36555556	A	G	0.240022	0	0.000290194	-0.0738243	0.0204218	0.000290194				0.00157035	-0.0538584	0.0169837	0.00157035
rs6593807	SNP_A-1950056	1	145680578	A	G	0.483925	0	0.000291461	-0.0645809	0.017869	0.000291461				0.000692546	-0.0499208	0.0146631	0.000692546
rs8022740	SNP_A-1879730	14	97825286	C	G	0.0609756	0	0.000293144	-0.133462	0.0369283	0.000293144				0.000487347	-0.107198	0.0306226	0.000487347
rs2039723	SNP_A-8705952	10	43429030	A	G	0.214286	0	0.000295631	0.0771351	0.0213491	0.000295631				0.000685888	0.0592311	0.0173838	0.000685888
rs560681	SNP_A-8649472	1	159053294	C	T	0.331299	0	0.000296342	0.0655608	0.0181597	0.000296342				0.00139388	0.0479588	0.0149588	0.00139388
rs2639974	SNP_A-2212153	18	71057723	A	C	0.453579	0	0.000298537	0.065449	0.0181162	0.000298537				0.00109804	0.0487915	0.0148983	0.00109804
rs1570304	SNP_A-8283931	9	113440994	C	T	0.243318	0	0.000301423	-0.0728819	0.0202129	0.000301423				0.00174088	-0.0505455	0.0160932	0.00174088
rs10821295	SNP_A-2135457	9	95908968	C	T	0.116473	0.00110988	0.000301814	0.107347	0.0267803	5.96322e-05	-0.3724	0.721096	0.605973	0.00160242	0.0784428	0.0218494	0.000348642	-0.282097198	0.604382111	0.640791444
rs7942339	SNP_A-1881942	11	100860336	A	C	0.290949	0.0078125	0.000303981	-0.0740984	0.0185076	6.14732e-05	-0.0346155	0.211369	0.870246	0.0013803	-0.0549812	0.0151131	0.000290747	-0.046997672	0.213777313	0.826043533
rs1336341	SNP_A-2294089	6	62294926	C	T	0.10619	0.00455581	0.000312925	0.0835563	0.0285637	0.00331132	-0.872635	0.283252	0.00203492	0.000700995	0.0574225	0.0234958	0.0147269	-0.799866942	0.248282283	0.001322509
rs2487442	SNP_A-2265664	1	45629763	C	G	0.414349	0	0.000314832	-0.0625664	0.0174001	0.000314832				0.00031875	-0.052152	0.0144312	0.00031875
rs12364489	SNP_A-8526706	11	57086042	A	G	0.0205784	0	0.000315445	0.227278	0.0631912	0.000315445				0.000829348	0.169966	0.0506703	0.000829348
rs11986627	SNP_A-8309600	8	61840884	C	T	0.283574	0	0.000316997	0.0697307	0.0193894	0.000316997				0.00103973	0.0523131	0.0158985	0.00103973
rs9980729	SNP_A-2017024	21	26363285	C	G	0.142539	0	0.000317093	-0.0898508	0.0249137	0.000317093				0.000181757	-0.0765734	0.0203704	0.000181757
rs962305	SNP_A-4264342	4	85576422	A	G	0.475346	0.00110865	0.000317667	-0.0599946	0.0171074	0.000439522	1.58516	0.73843	0.0316092	0.000580242	-0.0457801	0.0140061	0.00112248	1.389464745	0.60394308	0.021642606
rs6043882	SNP_A-8461699	20	16243374	C	G	0.136515	0	0.000320058	-0.0907335	0.0252539	0.000320058				0.000800888	-0.0702802	0.0208912	0.000800888
rs11067036	SNP_A-1835275	12	113231290	C	T	0.0991091	0	0.000326963	0.10539	0.0291728	0.000326963				0.000853958	0.0805495	0.0240722	0.000853958
rs1513315	SNP_A-8609399	3	9047286	A	G	0.160556	0	0.000327095	-0.0863376	0.0240763	0.000327095				0.000938695	-0.0653383	0.0196833	0.000938695
rs12080341	SNP_A-8439163	1	99426443	C	T	0.0996659	0	0.00032965	0.104319	0.0291229	0.00032965				0.00101453	0.0791028	0.0239891	0.00101453
rs17655474	SNP_A-8350847	17	74007081	C	G	0.0527778	0	0.000335116	0.140417	0.039254	0.000335116				0.00137318	0.105743	0.0329375	0.00137318
rs17589683	SNP_A-2188441	6	38153814	C	T	0.0211111	0.00111235	0.000337032	-0.244362	0.0646351	0.000154187	-0.450256	0.362648	0.206874	0.000597301	-0.190113	0.0512888	0.000223043	-0.326993742	0.301586336	0.278551746
rs11612886	SNP_A-1797840	12	117414320	C	G	0.130266	0	0.000338081	0.0914739	0.0255601	0.000338081				0.00152007	0.067546	0.021236	0.00152007
rs1529047	SNP_A-1973606	3	99734717	A	G	0.343856	0	0.000338173	0.0682747	0.0190994	0.000338173				0.00120353	0.0506426	0.0155883	0.00120353
rs13150204	SNP_A-8313788	4	65851867	C	T	0.114317	0	0.000338616	0.0971843	0.0271316	0.000338616				0.000289301	0.0808488	0.022216	0.000289301
rs2704565	SNP_A-8559590	2	130053211	C	T	0.479513	0.00221976	0.00034648	0.0683942	0.0177787	0.000115166	0.263853	0.264018	0.315419	0.00144761	0.0513348	0.014632	0.000473514	0.3851808	0.303071744	0.204089682
rs9563258	SNP_A-8470776	13	54371733	A	G	0.00499445	0	0.000350299	-0.436678	0.120823	0.000350299				0.000641889	-0.366984	0.107133	0.000641889
rs41495944	SNP_A-2269467	15	33774530	A	G	0.0699611	0.00780379	0.000351055	0.126898	0.0341561	0.000196993	0.566238	0.302029	0.0597105	0.000368318	0.101063	0.0276659	0.000274487	0.567079525	0.272670416	0.037839069
rs9680296	SNP_A-8338500	21	40079086	C	T	0.109756	0	0.000352295	-0.102113	0.0286502	0.000352295				0.00106977	-0.0779508	0.0237486	0.00106977
rs13173831	SNP_A-4205749	5	127963281	C	G	0.254435	0	0.000352817	0.0714299	0.0200389	0.000352817				0.000458234	0.0579832	0.0164856	0.000458234
rs11599464	SNP_A-8530761	10	5516158	A	G	0.0582686	0.00111111	0.00035348	0.0483261	0.0374592	0.195899	1.42104	0.364478	9.46159e-05	0.000402215	0.038407	0.0310967	0.217127	1.178455066	0.30282643	0.000107102
rs10277702	SNP_A-2041234	7	141901402	C	T	0.492705	0.0211817	0.00035679	-0.00959967	0.0175277	0.570815	-0.621533	0.159588	9.71128e-05	0.000579733	-0.00589556	0.0144322	0.683006	-0.51809321	0.135601876	0.000142408
rs524764	SNP_A-8636009	11	106800504	A	C	0.2747	0.00343249	0.000357966	0.0766095	0.0195387	8.65177e-05	0.164498	0.425944	0.694835	0.000190606	0.0658246	0.0159115	3.87e-05	0.047695954	0.428110202	0.911316923
rs10850872	SNP_A-2149262	12	116562354	A	G	0.198558	0.00110988	0.000359121	0.0743015	0.0213901	0.000498544	1.29949	0.735794	0.0766921	0.000245809	0.0628853	0.0178369	0.000444234	1.144103284	0.602978149	0.05809768
rs2180442	SNP_A-8561088	20	16278934	C	G	0.163697	0	0.000359359	-0.0805493	0.0226165	0.000359359				0.000643665	-0.0640865	0.0187126	0.000643665
rs11800991	SNP_A-1956657	1	210961201	C	T	0.143096	0.00222965	0.000359815	0.098046	0.0248439	7.66382e-05	0.0908397	0.508887	0.857992	0.000399932	0.0722478	0.02033	0.000399932
rs11739108	SNP_A-2301090	5	57091723	A	G	0.322062	0	0.000360363	-0.0650034	0.0182553	0.000360363				0.00144888	-0.048033	0.0150349	0.00144888
rs10248127	SNP_A-8453562	7	15246167	C	T	0.271148	0.0056243	0.000361877	-0.0510778	0.0201149	0.0106153	0.75859	0.230712	0.000959327	0.000971444	-0.0379759	0.016306	0.0200884	0.564226595	0.183210307	0.002137132
rs601208	SNP_A-2201601	11	79302263	A	G	0.129157	0	0.000362066	0.0925707	0.0259238	0.000362066				0.00150103	0.0676918	0.0212572	0.00150103
rs6938184	SNP_A-2117391	6	21026230	A	G	0.14357	0	0.000363089	0.0884415	0.0248698	0.000363089				0.000673326	0.0696377	0.0204079	0.000673326
rs3821153	SNP_A-1830357	2	36606626	A	C	0.41232	0	0.000364187	0.0643229	0.0179558	0.000364187				0.00173363	0.0463337	0.0147465	0.00173363
rs9888934	SNP_A-2091562	16	75032208	C	T	0.0394007	0	0.000365238	0.158124	0.0443417	0.000365238				0.00162489	0.115993	0.0366935	0.00162489
rs11141013	SNP_A-2197142	9	87334764	C	T	0.00832408	0	0.000365262	-0.345689	0.0962706	0.000365262				0.000486759	-0.274922	0.0785281	0.000486759
rs4589231	SNP_A-2215926	10	86457687	A	G	0.281354	0	0.000366136	-0.068263	0.0191358	0.000366136				0.000821155	-0.0528968	0.0157566	0.000821155
rs10510590	SNP_A-1972149	3	27155147	A	G	0.331299	0	0.00036945	0.0651697	0.0183472	0.00036945				0.000395099	0.0539087	0.0151559	0.000395099
rs11616662	SNP_A-8626806	13	40017466	A	G	0.146341	0	0.000370244	0.089649	0.0252116	0.000370244				0.00154142	0.0657809	0.0207077	0.00154142
rs9787643	SNP_A-4291977	10	35307816	G	T	0.081803	0.00558036	0.000376388	-0.113096	0.0287712	8.18881e-05	-0.365352	0.323414	0.256374	0.00173117	-0.0833899	0.0235311	0.000415128	-0.292709035	0.274064218	0.285799497
rs11020672	SNP_A-8676902	11	93546186	G	T	0.0613839	0	0.000377324	-0.120574	0.0339938	0.000377324				0.00158223	-0.0884727	0.0279179	0.00158223
rs8114447	SNP_A-8645886	20	48228324	C	T	0.0759424	0	0.000378548	-0.112291	0.0316146	0.000378548				0.000508793	-0.0914477	0.0262106	0.000508793
rs17501123	SNP_A-8296552	5	152498310	C	T	0.00611111	0	0.000380518	0.395342	0.111557	0.000380518				0.00129854	0.30992	0.0960504	0.00129854
rs11098725	SNP_A-2186509	4	125139293	C	T	0.187038	0.00684931	0.000381008	0.0821105	0.0217898	0.000157984	0.128151	0.194553	0.508068	0.00137601	0.059929	0.0179375	0.000870753	0.195562875	0.183606268	0.287119818
rs6502233	SNP_A-8309049	17	12944080	C	T	0.220866	0	0.0003833	0.0757938	0.0213964	0.0003833				0.00114324	0.0573077	0.0175611	0.00114324
rs1338559	SNP_A-8436715	10	43350623	C	T	0.348115	0	0.000385792	-0.064136	0.0180982	0.000385792				0.00139969	-0.0470519	0.0146815	0.00139969
rs1331535	SNP_A-1832329	13	103076020	C	T	0.217582	0.0223214	0.00038812	0.0793853	0.0206257	0.000114545	-0.113982	0.129548	0.375967	0.000601859	0.0639517	0.0168264	0.000154238	-0.058151442	0.107532961	0.588797569
rs2834807	SNP_A-2018587	21	35453515	A	C	0.00835189	0	0.000390146	0.310854	0.0875618	0.000390146				0.00112725	0.241154	0.0738059	0.00112725
rs345643	SNP_A-2215541	12	126601259	C	T	0.474473	0	0.000390741	0.0634554	0.0178874	0.000390741				0.00170652	0.0455241	0.0144673	0.00170652
rs1509595	SNP_A-8457654	11	24567047	C	T	0.0138812	0.00111111	0.000392384	-0.285018	0.0736363	0.000110203	0.318386	0.736981	0.660004	0.00041622	-0.235514	0.06113	0.000125277	0.311459469	0.606402587	0.607647226
rs2419037	SNP_A-2085969	18	26180575	C	T	0.209767	0	0.000393593	-0.0751038	0.0212399	0.000393593				0.000486583	-0.0608143	0.0173704	0.000486583
rs6111532	SNP_A-2095443	20	17328490	C	T	0.115854	0	0.000399464	-0.0953481	0.0269536	0.000399464				0.000581422	-0.0757818	0.0219491	0.000581422
rs2700713	SNP_A-8533157	8	5984991	C	G	0.433221	0	0.000402464	0.0615706	0.0174453	0.000402464				0.00101087	0.0475143	0.0144044	0.00101087
rs700296	SNP_A-4212714	7	146675785	A	C	0.120155	0.00556173	0.000408855	-0.0989373	0.0264168	0.000173762	0.134659	0.201423	0.509011	0.00174264	-0.0723739	0.0215292	0.000808026	0.123045809	0.176447579	0.48576703
rs1057028	SNP_A-8452837	1	157269013	A	T	0.411111	0	0.000409435	-0.0632759	0.0179486	0.000409435				0.000573437	-0.0505032	0.0146114	0.000573437
rs2731235	SNP_A-4227772	12	89090831	A	G	0.396493	0.0011325	0.000409845	0.0615649	0.0179132	0.000565143	0.802621	0.370256	0.0300177	0.001015	0.0455329	0.0147572	0.00209664	0.711100192	0.302099327	0.018801297
rs7564481	SNP_A-8446156	2	39183881	A	G	0.301887	0.00222222	0.000411414	-0.0648657	0.0191908	0.000695521	1.01636	0.525282	0.0522162	0.00105443	-0.0475183	0.0156837	0.00251855	0.862022848	0.427474193	0.044044528
rs12934355	SNP_A-8482225	16	81624826	C	T	0.199223	0	0.00041521	0.0774964	0.0219633	0.00041521				0.000407002	0.0645033	0.018175	0.000407002
rs9917700	SNP_A-4275145	3	72320925	C	G	0.425083	0	0.000419558	-0.0622165	0.0176668	0.000419558				0.000260071	-0.0527507	0.0143854	0.000260071
rs10805395	SNP_A-8538355	5	64521329	C	T	0.162237	0.00890869	0.000421339	-0.088127	0.0235498	0.00018384	-0.357472	0.198376	0.0697144	0.0018594	-0.0652364	0.0193149	0.000763465	-0.273064695	0.169810133	0.108180155
rs2576748	SNP_A-8695310	2	105277690	A	C	0.216741	0	0.000423066	0.0738497	0.020979	0.000423066				0.000216504	0.0632861	0.0170385	0.000216504
rs6969653	SNP_A-8330655	7	15241748	A	T	0.45109	0.00448431	0.000424121	0.0449479	0.0185044	0.0146251	0.981523	0.285567	0.000560859	0.00145949	0.031385	0.0151927	0.0391415	0.754507666	0.231601437	0.001166005
rs1854239	SNP_A-8546129	6	167181698	C	G	0.240289	0	0.000425955	0.0722386	0.0204958	0.000425955				0.00163468	0.0530281	0.0167843	0.00163468
rs6489959	SNP_A-8623663	12	113376841	A	C	0.437778	0.00221976	0.000428385	0.0601131	0.0172132	0.000492322	0.920996	0.496895	0.0627515	0.000761177	0.0450483	0.014095	0.00144268	1.279000437	0.603139228	0.034235398
rs7913359	SNP_A-2144617	10	133350671	A	G	0.278516	0.0022173	0.000428974	-0.0642296	0.0192446	0.000926203	1.01378	0.542223	0.0595346	0.000669497	-0.0523797	0.0157388	0.000910541	0.704649938	0.427700296	0.099803309
rs17015226	SNP_A-2071087	1	208036719	C	G	0.210643	0	0.000429551	0.0764809	0.0217301	0.000429551				0.000380733	0.0642802	0.0180219	0.000380733
rs17062579	SNP_A-2283112	3	60199051	A	G	0.15896	0	0.000434498	0.0831983	0.0236987	0.000434498				0.000808971	0.066228	0.0197002	0.000808971
rs995829	SNP_A-8618173	3	69684170	A	G	0.0333704	0	0.00043484	0.16738	0.0476712	0.00043484				0.00173833	0.121466	0.0386681	0.00173833
rs7759557	SNP_A-1805130	6	39492089	C	T	0.365513	0	0.000435083	0.0628412	0.0179137	0.000435083				0.001064	0.0481706	0.0146685	0.001064
rs16867116	SNP_A-8436304	2	9733217	C	T	0.324805	0	0.000435624	-0.0683986	0.019364	0.000435624				0.00152945	-0.0508365	0.0159915	0.00152945
rs6817969	SNP_A-8604186	4	56765068	A	G	0.430633	0	0.000446809	0.0626038	0.0178712	0.000446809				0.00132328	0.047553	0.0147627	0.00132328
rs7672676	SNP_A-2211990	4	186046782	A	G	0.299278	0.00110988	0.000447099	-0.0740591	0.0194022	0.000130466	-0.636993	0.724069	0.375123	0.000358711	-0.0626138	0.0161238	0.000110713	-0.568105034	0.602542107	0.346016459
rs972352	SNP_A-1835253	1	42070191	A	C	0.0234244	0.00111607	0.000447127	-0.194779	0.0574803	0.000673471	1.62944	0.740267	0.0274587	0.00149894	-0.136243	0.0460477	0.00317157	1.408152367	0.605701996	0.020307636
rs12418084	SNP_A-8442255	11	111818165	A	G	0.33686	0	0.000448699	0.0682662	0.0194453	0.000448699				0.00124099	0.0511733	0.0157954	0.00124099
rs6574039	SNP_A-1927661	14	71560768	A	G	0.35255	0	0.000449483	0.0635735	0.0181519	0.000449483				0.0006721	0.0507449	0.014869	0.0006721
rs4075647	SNP_A-8292134	8	141357951	C	T	0.152993	0	0.00045	-0.086351	0.0244185	0.00045				0.000442855	-0.070385	0.0199595	0.000442855
rs11739839	SNP_A-1847495	5	57092020	A	C	0.321865	0	0.000453697	-0.0639411	0.0182714	0.000453697				0.00172002	-0.0472512	0.0150273	0.00172002
rs17082957	SNP_A-8621402	4	54090769	A	T	0.222284	0	0.000455546	0.072487	0.0206744	0.000455546				0.00191022	0.0529228	0.0169996	0.00191022
rs4878791	SNP_A-2087514	9	38351379	A	G	0.145	0.00221976	0.000456262	-0.0938744	0.0248932	0.000156462	-0.577412	0.52465	0.263229	0.00176983	-0.0686393	0.0201015	0.000667672	-0.477433838	0.42693857	0.263753561
rs7273530	SNP_A-8398972	20	20888527	G	T	0.335183	0	0.000457503	0.0650068	0.0185222	0.000457503				0.000325771	0.0554598	0.0153711	0.000325771
rs12519287	AFFX-SNP_11975221	5	57089326	A	G	0.323529	0	0.000463977	0.0636656	0.0182224	0.000463977				0.00181876	0.046947	0.0150096	0.00181876
rs12519287	AFFX-SNP_11975221	5	57089326	A	G	0.323529	0	0.000463977	0.0636656	0.0182224	0.000463977				0.00181876	0.046947	0.0150096	0.00181876
rs2144883	SNP_A-1967948	20	16273140	C	T	0.165743	0	0.000470189	-0.0790708	0.02266	0.000470189				0.00075892	-0.0633854	0.0187581	0.00075892
rs10490820	SNP_A-1971716	3	9205006	A	G	0.0328508	0.00222469	0.000473517	-0.193071	0.0496141	9.74505e-05	-0.290388	0.520798	0.56527	0.000158029	-0.170581	0.0407897	3.18e-05	-0.334101811	0.426633104	0.433770664
rs9369815	SNP_A-8460899	6	13206481	A	G	0.46218	0.00334448	0.000474741	-0.0677147	0.0177515	0.000133309	0.386418	0.305806	0.208918	0.00117849	-0.0531706	0.0147849	0.000340729	0.49773047	0.428703238	0.245949967
rs4749765	SNP_A-4279167	10	8569121	C	T	0.333149	0	0.000477668	-0.0645262	0.0184782	0.000477668				0.000165343	-0.0572521	0.015134	0.000165343
rs6041082	SNP_A-8310475	20	12015997	G	T	0.163915	0	0.000477825	-0.0845349	0.0241993	0.000477825				0.000740088	-0.0668131	0.0197272	0.000740088
rs12429187	SNP_A-1947079	13	29435297	A	G	0.198448	0	0.000478725	-0.0777406	0.0222969	0.000478725				0.000293457	-0.0664494	0.0182781	0.000293457
rs4535605	SNP_A-2142561	7	65052860	C	G	0.121313	0.00111359	0.000482733	0.0934399	0.0276385	0.000693765	1.49066	0.737155	0.0429254	0.000823913	0.0709038	0.0224394	0.0016326	1.36215363	0.60465712	0.024518415
rs10171829	SNP_A-8543103	2	201909434	C	T	0.0916667	0	0.000483983	-0.103926	0.029843	0.000483983				0.00165537	-0.0766906	0.0243024	0.00165537
rs4535106	SNP_A-8565624	20	53686301	A	C	0.139845	0	0.000485519	0.0899262	0.0258416	0.000485519				0.00121122	0.0692884	0.021341	0.00121122
rs12924439	SNP_A-4297516	16	81981541	A	T	0.0654102	0	0.000486032	0.122851	0.0352032	0.000486032				0.000974345	0.0920347	0.0278142	0.000974345
rs12501311	SNP_A-2286873	4	65842770	A	G	0.229654	0	0.000487223	-0.0726511	0.0208746	0.000487223				0.000545461	-0.0590953	0.0170298	0.000545461
rs16882447	SNP_A-1981574	5	53538659	A	C	0.356983	0.00223214	0.000489547	-0.0521744	0.0184906	0.0052045	1.35058	0.50244	0.00714954	0.00106899	-0.0411676	0.0150265	0.00627419	1.045231685	0.426569544	0.014466271
rs1537090	SNP_A-4209064	21	27421214	A	G	0.106548	0	0.00049037	-0.101498	0.0291897	0.00049037				0.00100541	-0.0795033	0.0240919	0.00100541
rs12480265	SNP_A-8528904	20	59771909	C	T	0.00222222	0	0.000490493	-0.637827	0.183256	0.000490493				0.000537603	-0.523774	0.150769	0.000537603
rs6052824	SNP_A-2041870	20	4676075	A	G	0.203437	0	0.000497956	0.0757119	0.0217514	0.000497956				0.000630633	0.0610915	0.0178091	0.000630633
rs4461452	SNP_A-2261431	3	120718707	A	C	0.454545	0	0.000501301	-0.0620536	0.0178826	0.000501301				0.000830499	-0.0489871	0.0146059	0.000830499
rs1923236	SNP_A-2242510	1	73626414	A	G	0.479376	0.00223214	0.000505877	-0.0611509	0.0177195	0.000537917	0.74903	0.536433	0.163677	0.00184881	-0.0420411	0.0145522	0.00395959	1.133333364	0.605497227	0.061573746
rs6108692	SNP_A-1856720	20	10672491	C	G	0.272222	0	0.00050606	0.0671017	0.0193386	0.00050606				0.000786453	0.0532321	0.0157997	0.000786453
rs3774519	SNP_A-8680415	3	53670282	A	C	0.04102	0	0.000507166	-0.153891	0.0443843	0.000507166				0.0015032	-0.112709	0.0353985	0.0015032
rs13382088	SNP_A-8360919	19	58911651	A	G	0.0471698	0	0.00051348	-0.13675	0.0390461	0.00051348				0.000448884	-0.11332	0.032168	0.000448884
rs11363538	SNP_A-2270869	15	31774929	A	T	0.289678	0	0.000518833	0.0664134	0.019172	0.000518833				0.000875096	0.052153	0.0156182	0.000875096
rs11921088	SNP_A-8593353	3	144446837	A	G	0.414634	0	0.000519477	0.0607652	0.0175387	0.000519477				0.00132565	0.0463606	0.0143949	0.00132565
rs1952728	SNP_A-2003718	14	44962842	C	T	0.225344	0.0426487	0.000521011	0.0738115	0.0221504	0.000831147	0.202319	0.121323	0.0925648	0.000495072	0.061225	0.018081	0.000740369	0.160147674	0.09905348	0.10628624
rs322477	SNP_A-4211328	5	145945090	A	C	0.149113	0	0.000524161	-0.081596	0.0235862	0.000524161				0.0012101	-0.0626093	0.0192823	0.0012101
rs1330830	SNP_A-8546325	9	84325463	A	G	0.293987	0	0.000530965	0.0654039	0.018845	0.000530965				0.000299465	0.0559534	0.0154132	0.000299465
rs6660918	SNP_A-2207980	1	116690798	G	T	0.133333	0	0.00053098	0.0750702	0.0217287	0.00053098				0.000183169	0.0673127	0.017912	0.000183169
rs34939304	SNP_A-2043662	15	78287422	C	G	0.0099889	0	0.000535861	-0.303526	0.0878783	0.000535861				0.000462082	-0.259432	0.0738079	0.000462082
rs16829757	SNP_A-8672043	3	120563600	A	G	0.226415	0	0.000536001	0.0719962	0.0208516	0.000536001				0.00121421	0.0560636	0.0172715	0.00121421
rs2938513	SNP_A-2206587	7	68464112	C	T	0.496081	0	0.000541917	0.0605152	0.0174933	0.000541917				0.00154474	0.0454705	0.0143164	0.00154474
rs6848419	SNP_A-8431327	4	143693098	G	T	0.19	0	0.00054653	-0.0745999	0.0216357	0.00054653				0.000856942	-0.0592307	0.0177065	0.000856942
rs12198212	SNP_A-8440588	6	38787125	A	T	0.0651448	0	0.000554361	-0.125461	0.0364105	0.000554361				0.00152901	-0.0932765	0.0293409	0.00152901
rs13297375	SNP_A-8302029	9	98934438	A	G	0.142619	0	0.00055445	-0.0863359	0.0250307	0.00055445				0.00155505	-0.0647976	0.0204147	0.00155505
rs6450394	SNP_A-4244238	5	55911470	C	T	0.238229	0.00223964	0.00055632	-0.0551345	0.0200011	0.00560645	1.30659	0.497793	0.00864486	0.000338506	-0.0520288	0.0162545	0.00141932	0.976661215	0.425671002	0.022002544
rs9973820	SNP_A-2305250	2	43131552	C	T	0.431743	0	0.000557324	-0.0608949	0.0176145	0.000557324				0.00114019	-0.046679	0.0143007	0.00114019
rs2424948	SNP_A-8673685	20	31136117	G	T	0.073743	0	0.000558144	0.118518	0.034357	0.000558144				0.000561551	0.0992875	0.0286775	0.000561551
rs237220	SNP_A-1817246	17	55467159	A	G	0.105234	0	0.000561997	0.0974654	0.0283328	0.000561997				0.0006313	0.0806793	0.023521	0.0006313
rs331633	SNP_A-8364271	1	59453167	A	G	0.0310421	0	0.000562614	-0.167534	0.0486437	0.000562614				0.000480621	-0.141656	0.0404227	0.000480621
rs8003380	SNP_A-2168758	14	24792303	A	T	0.151885	0	0.000564172	-0.0839506	0.0244121	0.000564172				0.000299557	-0.0721193	0.0198672	0.000299557
rs6992427	SNP_A-8529213	8	55795994	A	G	0.0694059	0.0134529	0.00056568	0.128278	0.0336572	0.000133419	-0.21281	0.147276	0.146902	0.00130635	0.101916	0.0279225	0.000277805	-0.132399149	0.122390456	0.279649442
rs2333656	SNP_A-2244790	17	55539322	A	G	0.151111	0	0.000570096	-0.0851473	0.0247751	0.000570096				0.000984305	-0.0672495	0.0203415	0.000984305
rs1843137	SNP_A-2092706	17	55540418	A	T	0.15	0	0.000571595	-0.0853214	0.0248308	0.000571595				0.00100466	-0.0672568	0.0203795	0.00100466
rs7541297	SNP_A-2125784	1	150491665	A	T	0.0822222	0	0.000573874	0.108563	0.0314704	0.000573874				0.000887114	0.0844353	0.0253147	0.000887114
rs12581061	SNP_A-8371634	12	77279889	A	C	0.15346	0.00223464	0.000573989	-0.0890432	0.0237568	0.000174237	-0.34112	0.512987	0.509309	0.0016727	-0.0678243	0.019506	0.000531712	-0.284806281	0.426947671	0.504899053
rs2185512	SNP_A-8660588	10	99307378	A	G	0.25	0	0.000583693	-0.0689749	0.0200384	0.000583693				0.000834046	-0.0548324	0.0163539	0.000834046
rs12104840	SNP_A-8694912	2	40273633	A	G	0.190768	0	0.000588504	0.0782909	0.0228179	0.000588504				0.00182491	0.0583791	0.0186705	0.00182491
rs9306949	SNP_A-8687378	4	37213652	C	T	0.11942	0.00111483	0.000597125	0.0984818	0.0263434	0.000178079	-0.276784	0.366176	0.444512	0.000698437	0.0793048	0.0213593	0.000217783	-0.219816691	0.301205371	0.465712501
rs1559052	SNP_A-2061119	5	172624933	A	G	0.0377778	0	0.000604851	-0.161092	0.0471104	0.000604851				0.0011686	-0.12399	0.0380681	0.0011686
rs6865304	SNP_A-8363362	5	71044950	A	G	0.436495	0.00110865	0.000606058	-0.0479688	0.0177028	0.00647425	1.91518	0.715275	0.00738739	0.000996017	-0.0415986	0.0145409	0.0043251	1.413829249	0.603035497	0.019271533
rs7710068	SNP_A-1822024	5	73107708	A	G	0.499446	0	0.000608794	-0.0571228	0.0166968	0.000608794				0.000342787	-0.0490311	0.0136402	0.000342787
rs16863413	SNP_A-8619308	3	189743767	C	T	0.0633333	0	0.000613272	-0.119944	0.0351097	0.000613272				0.000315023	-0.101941	0.0281847	0.000315023
rs1921072	SNP_A-8700152	12	80146013	C	T	0.107821	0.00446927	0.000613655	0.107808	0.0283276	0.000136766	0.0549303	0.363244	0.868411	0.00155161	0.0823351	0.0230753	0.000379029	0.083174958	0.302425713	0.783360833
rs7314778	SNP_A-8321786	12	116108034	A	G	0.0874007	0	0.000613975	-0.103882	0.0303934	0.000613975				0.001529	-0.0799183	0.0251374	0.001529
rs7741707	SNP_A-4251849	6	69937498	C	T	0.140625	0.00447928	0.000614806	-0.0812074	0.0250226	0.00117454	-0.510576	0.225413	0.0228868	0.000667327	-0.0653354	0.0204254	0.00142985	-0.470451558	0.212896582	0.027379078
rs2038702	SNP_A-2107504	6	9085657	A	G	0.236667	0.00111235	0.00061532	-0.0795326	0.0209649	0.000145327	0.10451	0.361559	0.7556	0.00186043	-0.0608734	0.0173216	0.000463316	0.078907467	0.302680984	0.794388383
rs2070930	SNP_A-2084900	1	47456051	A	G	0.0133038	0	0.000617044	0.259834	0.0759807	0.000617044				0.000893375	0.208047	0.0624126	0.000893375
rs16871838	SNP_A-4210013	4	21363292	C	T	0.385428	0	0.000617105	-0.06231	0.0182497	0.000617105				0.000183232	-0.0555599	0.0147884	0.000183232
rs12332862	SNP_A-8331248	6	16600286	C	G	0.179171	0	0.000618066	-0.0779919	0.0228347	0.000618066				0.00104549	-0.0617915	0.0187875	0.00104549
rs1875059	SNP_A-8652009	12	32594167	C	T	0.0196188	0	0.000618159	0.216037	0.0628182	0.000618159				0.000848477	0.171829	0.0513221	0.000848477
rs4668374	SNP_A-1871952	2	171777737	G	T	0.383146	0	0.000619187	-0.0615463	0.0179858	0.000619187				0.00166621	-0.0466974	0.0148064	0.00166621
rs7684339	SNP_A-1792689	4	184827144	A	G	0.10255	0	0.000628244	0.0982915	0.0288035	0.000628244				0.00169028	0.0756776	0.0240285	0.00169028
rs7593406	SNP_A-2168134	2	40328945	G	T	0.382091	0	0.000630859	-0.0629232	0.0184022	0.000630859				0.00190331	-0.0465073	0.0149336	0.00190331
rs16824782	SNP_A-4225642	2	228952967	A	G	0.141636	0	0.000630887	0.0894274	0.02624	0.000630887				0.00127581	0.0695789	0.021523	0.00127581
rs17582787	SNP_A-8626788	4	149782088	C	T	0.0490798	0.00111483	0.000632925	0.145053	0.0389961	0.000195097	-1.03569	0.737384	0.157013	0.00159029	0.109593	0.0314866	0.000524745	-0.867557255	0.608317456	0.154175968
rs2328019	SNP_A-2221883	20	16275825	A	G	0.165372	0	0.000633354	-0.0768714	0.0225476	0.000633354				0.00110568	-0.0610336	0.0186482	0.00110568
rs11150533	SNP_A-1868409	16	81628647	A	C	0.215078	0	0.00063343	0.072179	0.0211527	0.00063343				0.000621715	0.0601672	0.0175197	0.000621715
rs13224682	SNP_A-2278737	7	106550454	C	T	0.0121951	0	0.000639362	0.266341	0.0782393	0.000639362				0.0010536	0.204712	0.0622855	0.0010536
rs10903834	SNP_A-1930803	10	2666299	A	G	0.483638	0.00110865	0.000640407	0.066966	0.0174274	0.000126264	-0.10219	0.706406	0.875545	0.000497591	0.0497676	0.0142398	0.000497591
rs4668374	AFFX-SNP_11422094	2	171777737	G	T	0.384916	0	0.000647257	-0.0609875	0.0178995	0.000647257	0	0	0	0.0017941	-0.046281	0.0147772	0.0017941
rs9973118	SNP_A-8708786	18	71744711	G	T	0.0973304	0	0.000653055	-0.102782	0.0301871	0.000653055				0.00122117	-0.0808718	0.0249266	0.00122117
rs11659710	SNP_A-8660263	18	5127679	A	G	0.213805	0	0.000653179	0.0745926	0.0218684	0.000653179				0.00155024	0.05702	0.0179586	0.00155024
rs12517410	SNP_A-2181380	5	137764510	A	C	0.379521	0.00111359	0.000667578	0.0348009	0.0180679	0.0519854	2.45413	0.707467	0.00057372	0.000446641	0.0232248	0.0149683	0.121116	2.268653922	0.605474037	0.000190671
rs11083723	SNP_A-8595341	19	34079495	A	G	0.135857	0	0.000668966	-0.0848798	0.0249805	0.000668966				0.000771479	-0.0708036	0.0209814	0.000771479
rs2347377	SNP_A-2268417	7	133866858	A	G	0.0545657	0	0.000676354	0.129759	0.0382113	0.000676354				0.000868873	0.104965	0.0314143	0.000868873
rs4917088	SNP_A-2121513	7	49771606	A	C	0.407325	0	0.000676878	-0.0631521	0.018633	0.000676878				0.00178651	-0.0475657	0.0151816	0.00178651
rs2310992	SNP_A-8331190	10	71493573	C	T	0.178492	0	0.000682189	-0.0762669	0.022469	0.000682189				0.000859654	-0.0613851	0.0183554	0.000859654
rs10134155	SNP_A-8645534	14	46895886	A	G	0.0691964	0.00223464	0.000684532	-0.133269	0.0352905	0.000155511	0.502728	0.529508	0.33993	0.00109406	-0.106904	0.0288412	0.000223155	0.168251565	0.60249906	0.780113876
rs1278776	SNP_A-1955810	13	112568363	A	G	0.00500556	0	0.000684858	0.413482	0.122156	0.000684858				0.00130059	0.295306	0.0915337	0.00130059
rs2511481	SNP_A-4232673	11	96479430	C	G	0.450305	0.00332594	0.000686686	-0.0679734	0.0178652	0.000138489	0.0628983	0.422559	0.871175	0.00129813	-0.0531976	0.0145358	0.000267373	-0.030185385	0.348690365	0.93103456
rs4245047	SNP_A-2026380	11	122600007	A	G	0.146341	0	0.000687059	-0.0864034	0.0254489	0.000687059				0.000636016	-0.0713879	0.0208249	0.000636016
rs10850862	SNP_A-4287198	12	116555334	G	T	0.277562	0.00110865	0.000689228	0.0632189	0.0192894	0.00101113	1.65308	0.737899	0.0248965	0.000356405	0.0544548	0.01594	0.000663789	1.469530086	0.605462313	0.015417628
rs845984	SNP_A-4224069	20	26085161	C	T	0.00187091	0.0056391	0.000693038	0.68274	0.180934	0.00015432	0.805139	0.306304	0.00817383	0.000818545	0.565758	0.149474	0.00017165	0.626805448	0.249778701	0.012395617
rs12243598	SNP_A-8415420	10	30440477	C	T	0.146504	0	0.000696028	0.0848325	0.0250632	0.000696028				0.00124466	0.0659336	0.0203569	0.00124466
rs6077264	SNP_A-1934650	20	7753987	G	T	0.308889	0.00111235	0.000702181	-0.0714619	0.0193273	0.000209979	0.437761	0.366922	0.228193	0.000914857	-0.0573243	0.0157518	0.000289333	0.372193241	0.30220865	0.218434635
rs4273676	SNP_A-2060910	6	13201620	A	G	0.382778	0.00445931	0.00070449	0.0661722	0.0184608	0.00032369	0.311907	0.244875	0.203916	0.000229109	0.0535482	0.0152337	0.000461953	0.934759113	0.425495663	0.028289142
rs2184742	SNP_A-8285977	9	86034854	C	G	0.155211	0	0.000710422	-0.081955	0.0242048	0.000710422				0.00039296	-0.0706565	0.0198564	0.00039296
rs17062609	SNP_A-2032382	3	60210296	A	G	0.127506	0	0.000713717	-0.0887332	0.0262489	0.000713717				0.000741712	-0.0736972	0.0217682	0.000741712
rs2822708	SNP_A-4208946	21	14792937	G	T	0.0830105	0.00332594	0.000714512	0.118589	0.0313999	0.000156653	-0.0787343	0.420981	0.843499	0.00133015	0.0936459	0.0256619	0.000278414	0.067255307	0.350293177	0.847788399
rs2705276	SNP_A-8417785	8	139021886	A	G	0.181313	0	0.000718465	-0.0790857	0.0233943	0.000718465				0.0018025	-0.060707	0.0193922	0.0018025
rs7281821	SNP_A-2017026	21	26379588	A	G	0.157953	0.00111359	0.000720939	0.0900378	0.0236098	0.000144981	0.125508	0.357811	0.729071	0.000242238	0.0789837	0.0193332	4.8e-05	0.158037386	0.301171784	0.599894496
rs4924281	SNP_A-1878207	15	36742939	C	T	0.0388027	0	0.000721468	0.147974	0.0438273	0.000721468				0.00156289	0.110311	0.03477	0.00156289
rs6809448	SNP_A-8550454	3	143836420	A	G	0.195893	0	0.00072656	-0.0757748	0.0224039	0.00072656				0.00163855	-0.0581068	0.0183959	0.00163855
rs10502469	SNP_A-1891857	18	21700540	C	T	0.138735	0	0.000728327	0.0835301	0.0247041	0.000728327				0.00147467	0.0640498	0.0200807	0.00147467
rs7403602	SNP_A-4294970	15	28084300	C	T	0.470067	0	0.000731223	-0.0579797	0.0172135	0.000731223				0.000895795	-0.0473324	0.0142026	0.000895795
rs7301842	SNP_A-8373540	12	13417174	A	G	0.275805	0	0.000734101	-0.0656317	0.0194812	0.000734101				0.001898	-0.0505381	0.0162236	0.001898
rs7224941	SNP_A-2096786	17	76131503	C	T	0.0238359	0	0.000737653	-0.189149	0.0561347	0.000737653				0.00156479	-0.147688	0.0465567	0.00156479
rs2889092	SNP_A-8497031	2	137896046	C	T	0.0532151	0	0.000740644	-0.13269	0.0392175	0.000740644				0.00010553	-0.127526	0.0327401	0.00010553
rs5003528	SNP_A-2034279	17	76138725	A	G	0.0238889	0	0.000750251	-0.18896	0.0561547	0.000750251				0.00160276	-0.147379	0.0465624	0.00160276
rs7376483	SNP_A-1975907	4	7855165	C	T	0.148889	0	0.000750724	0.0862745	0.0255147	0.000750724				0.000991731	0.069412	0.021009	0.000991731
rs16996808	SNP_A-8328202	22	46195747	A	G	0.0826859	0	0.000753898	0.105311	0.0313108	0.000753898				0.00148015	0.0819106	0.0256891	0.00148015
rs852549	SNP_A-2286235	12	21173156	G	T	0.258602	0.00556793	0.000756719	0.0671591	0.0195911	0.000588201	0.391504	0.263498	0.136855	0.00179749	0.0487474	0.0162348	0.002752	0.409129569	0.247492787	0.098667004
rs6994642	SNP_A-4198420	8	61886331	C	T	0.373016	0.00341297	0.000756801	0.0695739	0.0184396	0.000166221	-0.116611	0.207619	0.567988	0.00098431	0.0565506	0.0151362	0.00019915	0.016251591	0.214096836	0.939510112
rs3742010	SNP_A-4253064	12	108854255	A	G	0.474501	0	0.000759816	-0.0580002	0.0171889	0.000759816				0.000459602	-0.0499814	0.0142138	0.000459602
rs6828765	SNP_A-8614574	4	186046483	C	G	0.312257	0.00110865	0.000762791	-0.0687115	0.0187053	0.000230526	-0.590111	0.723486	0.408987	0.00103105	-0.0554356	0.0154138	0.000340376	-0.566645147	0.602969733	0.347598246
rs9906313	SNP_A-8385589	17	57210063	C	T	0.123539	0.00111359	0.000767544	-0.10375	0.0281739	0.000241581	-0.506937	0.713631	0.468606	0.000617029	-0.0837969	0.0223725	0.000191671	-0.439044748	0.603869441	0.467386325
rs4445269	SNP_A-8542143	8	29419139	A	G	0.177384	0	0.000769481	0.0801172	0.0238778	0.000769481				0.0013365	0.062723	0.0194897	0.0013365
rs361367	SNP_A-8596679	7	141900447	C	T	0.426479	0.0201568	0.000775184	-0.00384867	0.0175659	0.816549	-0.606695	0.162449	0.000183111	0.00191206	-0.00123391	0.0146799	0.933032	-0.491407017	0.139243495	0.000438596
rs9396937	SNP_A-8409568	6	19233659	C	T	0.126674	0.00223464	0.000796299	-0.0988194	0.0267854	0.000216075	-0.270839	0.52764	0.609004	0.00111998	-0.0745399	0.0216391	0.000598743	-0.701300556	0.602638386	0.244854126
rs10969535	SNP_A-2262782	9	30054499	C	T	0.203446	0.00332963	0.000798547	0.0772955	0.0215092	0.000317582	-0.50453	0.414709	0.226593	6.96e-05	0.0738344	0.0175832	2.95e-05	-0.46937308	0.347394426	0.177000893
rs4716069	SNP_A-2195131	6	16535243	C	T	0.145787	0	0.000799246	0.0775672	0.0231892	0.000799246				0.000821367	0.0646232	0.0192502	0.000821367
rs11595157	SNP_A-8471846	10	5516375	A	G	0.287694	0.00110988	0.000802989	0.00509472	0.0189351	0.792313	1.37129	0.36379	0.000159611	0.000814649	-0.00656004	0.0156739	0.67566	1.124716813	0.302564427	0.000214036
rs1704228	SNP_A-1868622	10	43993056	C	T	0.0932297	0	0.000813665	-0.0997662	0.0297767	0.000813665				0.000416789	-0.086258	0.0243484	0.000416789
rs747399	SNP_A-4274902	16	6106792	A	G	0.216186	0	0.000815884	-0.0734616	0.0219692	0.000815884				0.00116737	-0.0576035	0.0176843	0.00116737
rs10817160	SNP_A-2308807	9	98938615	C	G	0.196231	0	0.000819084	-0.0740946	0.0221802	0.000819084				0.00129456	-0.0589552	0.0182665	0.00129456
rs12151257	SNP_A-4283730	19	34066650	A	G	0.114745	0	0.000822704	-0.0916527	0.0274661	0.000822704				0.000636248	-0.0783715	0.0228628	0.000636248
rs6034731	SNP_A-8706155	20	16978098	C	T	0.430323	0	0.000823721	0.0594003	0.0177961	0.000823721				0.00179024	0.0458648	0.0146415	0.00179024
rs16883650	SNP_A-8431361	5	9890650	A	G	0.350333	0	0.000833719	0.061176	0.0182878	0.000833719				0.00177883	0.046881	0.014957	0.00177883
rs7035535	SNP_A-2059106	9	128653517	C	T	0.457127	0	0.000834161	0.0584317	0.0173806	0.000834161				0.00139762	0.0455434	0.0142087	0.00139762
rs6531240	SNP_A-8334993	2	20528842	C	T	0.495006	0	0.000835293	-0.0579293	0.0172904	0.000835293				0.000682875	-0.0478982	0.0140529	0.000682875
rs316223	SNP_A-4298344	5	96439423	A	G	0.481153	0	0.000836869	-0.0608785	0.0182847	0.000836869				0.00144768	-0.0473194	0.0148104	0.00144768
rs11065688	SNP_A-8605928	12	109566525	A	G	0.114191	0	0.000839004	0.0905698	0.0271767	0.000839004				0.00127137	0.072569	0.0224482	0.00127137
rs7004465	SNP_A-1923497	8	31768766	A	G	0.1198	0.00110988	0.000839537	-0.099576	0.0268263	0.000198389	0.281269	0.720305	0.680241	0.00126022	-0.0810896	0.0223665	0.000304879	0.216657265	0.604310042	0.720039672
rs2180441	SNP_A-8311151	20	16275843	C	T	0.411996	0	0.000843799	0.0599473	0.0180201	0.000843799				0.00169469	0.0467161	0.014836	0.00169469
rs6930525	SNP_A-8699919	6	155862329	C	T	0.0716667	0	0.000849674	-0.116698	0.0350356	0.000849674				0.00124398	-0.0931854	0.0287694	0.00124398
rs16962734	SNP_A-8503024	13	103045970	C	T	0.0776915	0	0.000855496	-0.107794	0.0324386	0.000855496				0.00132009	-0.0844567	0.0262136	0.00132009
rs6047244	SNP_A-2033275	20	21025903	A	G	0.177419	0	0.000855682	0.0760988	0.0228912	0.000855682				0.00136282	0.0601755	0.018731	0.00136282
rs10433660	SNP_A-4283603	4	5499949	C	T	0.172646	0	0.000855986	0.0770655	0.0231896	0.000855986				0.00141371	0.0605014	0.0188945	0.00141371
rs7527318	SNP_A-1801702	1	150491572	C	T	0.082131	0	0.000856923	0.105306	0.0315264	0.000856923				0.00136785	0.0813629	0.0253346	0.00136785
rs12876300	SNP_A-1893102	13	110849509	C	T	0.468404	0	0.000860039	-0.0558932	0.0167231	0.000860039				0.00105722	-0.0453775	0.0138106	0.00105722
rs7234122	SNP_A-8550336	18	67384579	C	T	0.0837029	0	0.000865306	-0.106713	0.032107	0.000865306				0.000865417	-0.0879541	0.0263149	0.000865417
rs6540560	SNP_A-8442598	1	208048696	A	G	0.219132	0	0.000875147	-0.0713964	0.0214705	0.000875147				0.0010904	-0.0584464	0.0178358	0.0010904
rs9871415	SNP_A-8303663	3	72127820	C	T	0.38363	0	0.00087658	-0.0605848	0.0182489	0.00087658				0.000181378	-0.0552608	0.0146985	0.000181378
rs749467	SNP_A-4245175	16	6107497	C	T	0.216741	0	0.000877791	0.0724145	0.0217908	0.000877791				0.00115721	0.0572436	0.0175603	0.00115721
rs6977910	SNP_A-8516494	7	138047837	A	G	0.235754	0	0.000885422	0.0687475	0.0207426	0.000885422				0.00172942	0.0530273	0.0168726	0.00172942
rs1122800	SNP_A-4251134	17	59745097	C	G	0.283574	0	0.000894681	0.065394	0.0197484	0.000894681				0.000699906	0.0548115	0.0161134	0.000699906
rs17451412	SNP_A-4203801	9	38373549	C	T	0.136918	0	0.000896248	-0.0842459	0.025408	0.000896248				0.0012231	-0.0679896	0.0209592	0.0012231
rs1954552	SNP_A-2251313	14	97856285	A	G	0.337029	0	0.000898132	0.06078	0.0182854	0.000898132				0.000785954	0.0504639	0.0149774	0.000785954
rs10966380	SNP_A-2212712	9	24660982	A	G	0.170556	0	0.000906311	-0.0798894	0.0241123	0.000906311				0.00054185	-0.0684075	0.0197034	0.00054185
rs1875723	SNP_A-2142907	8	31755212	A	T	0.119154	0.00222717	0.000909956	-0.100139	0.0268989	0.000190037	0.0436377	0.507928	0.912216	0.00128108	-0.082104	0.0224304	0.000266793	-0.017885437	0.426864651	0.966588258
rs12072370	SNP_A-8403578	1	24839752	A	G	0.0405556	0	0.00091404	0.148878	0.0450183	0.00091404				0.000422864	0.131093	0.0370445	0.000422864
rs11038403	SNP_A-2312974	11	45316289	A	C	0.0954495	0.0022173	0.000919134	-0.113127	0.0305378	0.000215291	0.195417	0.505871	0.6875	0.000914557	-0.0914228	0.0244959	0.000201945	0.123283931	0.426799409	0.772758498
rs4726290	SNP_A-8305956	7	152696977	C	T	0.398776	0	0.000919331	0.0577175	0.017435	0.000919331				0.00105073	0.0469245	0.0142737	0.00105073
rs2762819	SNP_A-2266856	1	52570621	A	G	0.484988	0	0.000920858	0.0573751	0.0173519	0.000920858				0.00178618	0.0446155	0.0142379	0.00178618
rs1772415	SNP_A-2269778	1	157269402	A	G	0.405	0	0.000921129	0.0598241	0.0181065	0.000921129				0.00129432	0.0474795	0.0147105	0.00129432
rs11184683	SNP_A-2026792	1	106088992	A	G	0.0528365	0.00445931	0.000921874	0.118029	0.0401236	0.00371136	0.755121	0.374199	0.0420169	0.00126765	0.0887688	0.0329741	0.00723533	0.645083969	0.30480229	0.034589932
rs2597131	SNP_A-2212999	4	183264152	C	T	0.0477778	0	0.000922309	-0.139279	0.0421515	0.000922309				0.000531373	-0.11997	0.0345022	0.000531373
rs3924301	SNP_A-4294703	5	127948045	A	G	0.140625	0	0.000936399	-0.0827573	0.0250897	0.000936399				0.00168641	-0.0647187	0.0205441	0.00168641
rs12407980	SNP_A-8473258	1	48993224	C	T	0.0849057	0	0.000940937	-0.105012	0.0317698	0.000940937				0.000843989	-0.086023	0.0256829	0.000843989
rs17064201	SNP_A-2179773	8	1601566	C	T	0.196231	0	0.000943272	0.071454	0.0216093	0.000943272				0.000639608	0.0599204	0.0174876	0.000639608
rs9938320	SNP_A-1868535	16	81948981	A	G	0.440687	0	0.000945209	0.057366	0.0173532	0.000945209				0.000415748	0.0505976	0.0142797	0.000415748
rs9588421	SNP_A-2162427	13	110847394	A	T	0.452882	0	0.000945961	0.0554859	0.0167243	0.000945961				0.00118342	0.0448334	0.0137805	0.00118342
rs7147321	SNP_A-2212268	14	44947655	C	G	0.259343	0.0421286	0.00094621	0.0639383	0.0203362	0.00159527	0.209335	0.121249	0.0818124	0.00171865	0.049897	0.0166961	0.00288053	0.168673384	0.099128951	0.089189619
rs7829100	SNP_A-8535680	8	2097637	A	G	0.0396825	0.0011325	0.000959419	-0.168623	0.0466639	0.00029739	-0.420436	0.367518	0.247973	0.00188653	-0.130712	0.0381063	0.000631612	-0.402197438	0.303897968	0.186030637
rs11253609	SNP_A-4273493	10	15784898	A	G	0.0027933	0	0.000959911	0.546357	0.165115	0.000959911				0.000457602	0.476281	0.135396	0.000457602
rs476028	SNP_A-4288429	11	106829486	A	G	0.135075	0.00334076	0.000961456	-0.0715058	0.0252836	0.00447779	0.922874	0.428419	0.0306407	0.000328935	-0.0639161	0.0209984	0.00240492	1.022889199	0.427363339	0.01689689
rs1793393	SNP_A-2002160	11	96470268	A	T	0.442714	0.00111111	0.000970038	0.0662405	0.0178245	0.000198695	-0.0733266	0.357655	0.842069	0.00160896	0.0519017	0.0144848	0.000357969	-0.110330541	0.301694455	0.714674264
rs1888569	SNP_A-1924879	14	97855673	A	G	0.325918	0	0.000978162	-0.060116	0.0182215	0.000978162				0.000914734	-0.0497047	0.0149406	0.000914734
rs2157465	SNP_A-1970848	22	25711346	A	G	0.259508	0	0.00098753	-0.0650468	0.0197913	0.00098753				0.0012885	-0.052268	0.0161873	0.0012885
rs7852710	SNP_A-2143941	9	21750254	A	G	0.176604	0.00227531	0.000990463	0.0680157	0.0224581	0.00240563	0.810553	0.332706	0.0146071	0.000520266	0.0573116	0.0182175	0.0017122	0.702809433	0.269473752	0.009262683
rs11644573	SNP_A-8624925	16	86040622	C	T	0.0847851	0	0.000996664	-0.110103	0.0335258	0.000996664				0.00115116	-0.0852901	0.0261478	0.00115116
rs10184046	SNP_A-4261864	2	39190207	C	T	0.294118	0.00222222	0.00099852	0.0597495	0.0192358	0.00181499	1.02571	0.525756	0.0503166	0.00186134	0.044697	0.0157714	0.00470075	0.866652422	0.427734387	0.04304967
rs8053971	SNP_A-4222901	16	81629604	C	T	0.250277	0	0.00100239	0.0655574	0.0199723	0.00100239				0.00101982	0.05395	0.0163685	0.00101982
rs17569036	SNP_A-8543011	11	111592600	C	T	0.005	0	0.00100441	0.398818	0.121629	0.00100441				0.000707387	0.343466	0.101059	0.000707387
rs7945918	SNP_A-4261185	11	4062029	A	T	0.481069	0	0.0010105	-0.0571252	0.0174315	0.0010105				0.00157242	-0.0455228	0.0143567	0.00157242
rs16857044	SNP_A-8711633	1	164615256	A	G	0.00609756	0	0.0010112	0.372902	0.113751	0.0010112				0.00188056	0.285518	0.0915754	0.00188056
rs12233901	SNP_A-4226743	4	85579897	C	T	0.487535	0.00110865	0.00101292	-0.0533559	0.0169101	0.00153425	1.57954	0.738011	0.0321221	0.000840259	-0.0435111	0.0138047	0.0016766	1.389428173	0.604297212	0.021722796
rs17104004	SNP_A-8461154	10	86470645	C	T	0.315205	0	0.0010164	0.0569285	0.0173496	0.0010164				0.000995517	0.0473837	0.0143465	0.000995517
rs2818969	SNP_A-8637160	1	93758805	C	T	0.132402	0	0.001019	0.0845334	0.0258176	0.001019				0.00152093	0.0669221	0.0210405	0.00152093
rs1715859	SNP_A-1897745	10	126834837	C	T	0.0810211	0	0.00101928	0.100995	0.030842	0.00101928				0.00110938	0.0827952	0.0253046	0.00110938
rs17007245	SNP_A-1933845	4	124881021	C	T	0.195493	0	0.00102091	0.0740475	0.0225027	0.00102091				0.0012867	0.0603838	0.018693	0.0012867
rs9917816	SNP_A-1885523	3	72320862	C	T	0.429601	0	0.00102483	0.0580158	0.0177079	0.00102483				0.000623946	0.0495113	0.014421	0.000623946
rs4841617	SNP_A-4247147	8	11806737	C	T	0.223706	0.00222717	0.00102976	0.0786481	0.0214032	0.000231978	0.115507	0.320499	0.719798	0.00132446	0.0620869	0.0170947	0.000297528	0.084649849	0.26896353	0.753044043
rs2153608	SNP_A-1951964	1	45586528	C	T	0.40677	0	0.00103068	-0.0582608	0.0178044	0.00103068				0.00160225	-0.0462754	0.0146197	0.00160225
rs3219487	SNP_A-1842139	1	45571142	A	G	0.035	0	0.00103643	0.157669	0.0482149	0.00103643				0.000366518	0.142762	0.0399119	0.000366518
rs11858911	SNP_A-1890780	15	36655206	A	G	0.37413	0	0.00103788	0.0620169	0.01895	0.00103788				0.000977629	0.0515175	0.0155713	0.000977629
rs10846721	SNP_A-8365235	12	123770094	C	T	0.294509	0.00110865	0.00103819	0.0705124	0.0190732	0.000211002	-0.0183132	0.708055	0.953305	0.000123108	0.061026	0.0158223	0.000123108
rs9429076	SNP_A-2206785	1	45592076	A	G	0.428254	0	0.00104581	0.0569052	0.0174067	0.00104581				0.00109172	0.0471532	0.0143911	0.00109172
rs4469409	SNP_A-2130595	8	31701038	A	G	0.113092	0.00111483	0.00104754	-0.0998425	0.0273381	0.000251736	0.282304	0.719526	0.679064	0.00134057	-0.0827831	0.0229412	0.000325317	0.215092159	0.60394058	0.72181499
rs1476611	SNP_A-1861674	14	70765790	A	C	0.0997783	0	0.0010506	-0.0952108	0.0289283	0.0010506				0.00117631	-0.0770707	0.0236766	0.00117631
rs199583	SNP_A-4233821	20	19908184	C	T	0.145233	0	0.00105375	0.0789568	0.0241828	0.00105375				0.000973177	0.0662324	0.0200143	0.000973177
rs11702844	SNP_A-1855346	21	33681746	C	T	0.0189099	0	0.00105672	-0.205433	0.0627481	0.00105672				0.00134144	-0.165015	0.0512911	0.00134144
rs11885719	SNP_A-1883664	2	221444293	C	G	0.0778643	0	0.00106788	0.1098	0.0336769	0.00106788				0.00176846	0.0872729	0.0278281	0.00176846
rs12573209	SNP_A-2117162	10	67482867	C	G	0.0267112	0.00111359	0.00107368	0.194816	0.0535657	0.000265378	0.222669	0.734125	0.765559	0.00015687	0.167318	0.0440733	0.00015687
rs2431043	SNP_A-8595064	15	55447283	C	T	0.419623	0	0.00107413	-0.05841	0.0178028	0.00107413				0.000996293	-0.0477458	0.0144571	0.000996293
rs16960303	SNP_A-8546680	16	81954238	C	T	0.412222	0	0.00107837	-0.057732	0.0177188	0.00107837				0.00120336	-0.0472947	0.0145584	0.00120336
rs6076666	SNP_A-8577278	20	4300922	C	T	0.105381	0	0.00108274	-0.0959814	0.029309	0.00108274				0.00137153	-0.0756006	0.0235453	0.00137153
rs10466	SNP_A-8572631	1	109406901	C	T	0.0819398	0	0.0010846	0.100996	0.0310099	0.0010846				0.00160912	0.0810966	0.0256305	0.00160912
rs1261078	SNP_A-4274165	18	51017789	A	G	0.4551	0	0.00109305	-0.0576538	0.0176694	0.00109305				0.000766539	-0.0491421	0.0145549	0.000766539
rs6712381	SNP_A-8685250	2	201821797	A	G	0.220225	0	0.00109761	0.0690905	0.0210233	0.00109761				0.00129213	0.0551411	0.0170812	0.00129213
rs3209160	SNP_A-2221286	9	14608316	C	G	0.0212054	0.00335571	0.00109922	0.194087	0.0597985	0.00111579	0.716516	0.315827	0.0223093	0.00152702	0.153698	0.049366	0.00190905	0.61588364	0.252458596	0.014902627
rs1346874	SNP_A-8354833	2	15163643	A	G	0.0328874	0	0.00109968	-0.166209	0.0505925	0.00109968				0.00143597	-0.130014	0.0406618	0.00143597
rs17032517	SNP_A-1884041	4	156281415	A	G	0.0566038	0	0.00110018	-0.121568	0.0372491	0.00110018				0.00107894	-0.101296	0.0308839	0.00107894
rs1920591	SNP_A-1940091	12	113190592	C	T	0.0757238	0	0.00110651	-0.111126	0.0338252	0.00110651				0.00166607	-0.0873547	0.0276982	0.00166607
rs11588373	SNP_A-8679637	1	48987746	A	T	0.0773942	0.00222469	0.00110652	0.119178	0.0327493	0.000272126	0.387224	0.50333	0.435338	0.000681602	0.096397	0.0259227	0.00021293	0.630824889	0.60327443	0.296000086
rs1609939	SNP_A-8386175	12	123330856	A	G	0.38969	0	0.0011114	0.0579376	0.0178049	0.0011114				0.00140492	0.0473604	0.0147828	0.00140492
rs7036455	SNP_A-8685598	9	88743917	A	G	0.160576	0.00444444	0.00111192	-0.0761742	0.023858	0.0013656	0.426536	0.246258	0.0824702	0.00154024	-0.0590851	0.019407	0.00239953	0.394786319	0.248180402	0.112029413
rs11238891	SNP_A-2096766	10	43990998	A	C	0.0992239	0	0.00111508	0.095081	0.0290831	0.00111508				0.000436517	0.0837058	0.0237109	0.000436517
rs6715753	SNP_A-1875674	2	8494812	A	T	0.173141	0	0.00112779	0.0731633	0.0223638	0.00112779				0.00176502	0.0581173	0.0185282	0.00176502
rs10098005	SNP_A-8588906	8	18954508	C	T	0.127636	0	0.00113033	-0.0870294	0.0268162	0.00113033				0.0015504	-0.0708708	0.0223219	0.0015504
rs6689386	SNP_A-4268091	1	110276478	C	T	0.0438402	0	0.00113073	-0.137157	0.0421969	0.00113073				0.00115065	-0.114835	0.0352095	0.00115065
rs11068578	SNP_A-8563273	12	116543168	A	G	0.204886	0.00334076	0.00114313	-0.0773263	0.02158	0.000330457	0.137575	0.238158	0.565053	0.00100968	-0.0628578	0.0178778	0.000460428	0.241096353	0.270397406	0.372830115
rs3006381	SNP_A-2127223	10	43366178	A	G	0.277778	0	0.00114326	-0.0623171	0.0192272	0.00114326				0.00138349	-0.050296	0.015677	0.00138349
rs12626903	SNP_A-1792507	21	32046986	A	C	0.245838	0	0.00115158	0.0683272	0.0209153	0.00115158				0.00165493	0.0532534	0.0168751	0.00165493
rs17040893	SNP_A-8580288	2	111785248	A	G	0.0452009	0.0155556	0.0011516	-0.154306	0.042087	0.000237802	-0.113909	0.211523	0.589641	0.0017623	-0.120874	0.0339903	0.000396348	-0.045762254	0.184366788	0.804027171
rs791333	SNP_A-1983387	5	126966014	A	C	0.378468	0	0.00115668	0.0573534	0.0177142	0.00115668				0.00102625	0.0472836	0.0143537	0.00102625
rs10824752	SNP_A-2283539	10	80839351	C	T	0.277068	0.00110988	0.00116547	0.0706346	0.0192648	0.000238653	-0.0749137	0.708315	0.906137	0.00156778	0.0499679	0.0157544	0.00156778
rs16932169	SNP_A-8418941	8	66601102	A	G	0.0288788	0	0.00118186	0.175012	0.0541128	0.00118186				0.000628273	0.151148	0.0440455	0.000628273
rs12888770	SNP_A-8562461	14	97566626	A	G	0.00998336	0.00110865	0.0011836	-0.322831	0.0881324	0.000242625	0.254476	0.713044	0.7184	0.000222186	-0.273442	0.0737508	0.000222186
rs8012632	SNP_A-2291163	14	32312100	A	G	0.472067	0.00223714	0.00118614	-0.0640012	0.0178811	0.000339719	0.376219	0.508602	0.454137	0.00130329	-0.0519254	0.0146811	0.000426027	0.712766885	0.602810173	0.23736368
rs2305142	SNP_A-2278583	2	97742154	A	G	0.41796	0	0.00118679	0.0588752	0.0181776	0.00118679				0.00171215	0.0467717	0.0148685	0.00171215
rs4339399	SNP_A-2011242	5	127943342	A	G	0.235294	0	0.00119607	0.066289	0.0205176	0.00119607				0.001089	0.0555365	0.0169461	0.001089
rs2047848	SNP_A-2301576	8	31776404	C	T	0.128889	0.00334076	0.00119787	0.0944193	0.0257766	0.000244839	-0.12275	0.303542	0.691348	0.00147814	0.0777692	0.0214753	0.000309807	-0.072258418	0.248232846	0.771049943
rs2873014	SNP_A-1794831	8	135715042	C	T	0.329255	0	0.00119938	-0.0610587	0.018743	0.00119938				0.00069417	-0.0523586	0.015382	0.00069417
rs7726431	SNP_A-8325878	5	146317887	A	G	0.312639	0	0.00120316	0.0615186	0.0190495	0.00120316				0.00182073	0.0489241	0.0156434	0.00182073
rs17069002	SNP_A-4251882	3	63501211	A	G	0.0595506	0	0.00120373	-0.120025	0.0371645	0.00120373				0.00189606	-0.0948899	0.0304571	0.00189606
rs4743090	SNP_A-8294427	9	97416188	C	T	0.125287	0	0.00120549	-0.088283	0.0272752	0.00120549				0.00112145	-0.0716838	0.0219268	0.00112145
rs6043904	SNP_A-8578026	20	16272849	C	T	0.477541	0	0.0012088	-0.0577783	0.0179114	0.0012088				0.000649073	-0.051222	0.0149631	0.000649073
rs9403828	SNP_A-4218774	6	147264209	G	T	0.0537694	0	0.00122174	0.124568	0.0386585	0.00122174				0.000872547	0.105485	0.0315816	0.000872547
rs1036820	SNP_A-8401988	8	135715753	C	T	0.329621	0	0.00122374	-0.0612789	0.0188384	0.00122374				0.000727164	-0.0523575	0.01544	0.000727164
rs1880709	SNP_A-2224050	11	36132717	C	T	0.363082	0	0.00122695	0.0592109	0.0183586	0.00122695				0.00137327	0.0484827	0.0151018	0.00137327
rs11006130	SNP_A-2001384	10	59820451	C	T	0.169256	0	0.00123023	0.0756005	0.0234324	0.00123023				0.00125177	0.0628162	0.0194043	0.00125177
rs12989728	SNP_A-4200556	2	74992350	G	T	0.135	0	0.00123615	-0.0800047	0.0248253	0.00123615				0.00165137	-0.0647231	0.0205054	0.00165137
rs7938232	SNP_A-8374171	11	78501349	A	G	0.412875	0	0.00123633	0.0602362	0.018699	0.00123633				0.000463261	0.0546928	0.015563	0.000463261
rs10849677	SNP_A-2120513	12	108971303	A	G	0.468958	0	0.00123955	-0.0557227	0.0172626	0.00123955				0.000845657	-0.0477513	0.014259	0.000845657
rs4786821	SNP_A-8390743	16	6113544	A	T	0.160714	0	0.00124037	-0.0776119	0.0240713	0.00124037				0.00183564	-0.0607779	0.0194483	0.00183564
rs10495570	SNP_A-1962071	2	9686972	C	T	0.176829	0	0.00124743	0.0733524	0.0227561	0.00124743				0.0018767	0.0592349	0.018995	0.0018767
rs4708455	SNP_A-8505393	6	168457799	A	G	0.223596	0	0.00125572	-0.0634344	0.0197311	0.00125572				0.00105965	-0.0536679	0.0163363	0.00105965
rs16859737	SNP_A-1884611	3	186373195	C	T	0.499446	0	0.00125941	0.0561188	0.0174476	0.00125941				0.000535666	0.0494919	0.0142424	0.000535666
rs2203601	SNP_A-8546158	2	189563919	A	T	0.111982	0	0.00127156	-0.0900906	0.0280363	0.00127156				0.00165955	-0.0715097	0.0226654	0.00165955
rs8004270	SNP_A-8652314	14	51677167	C	T	0.290717	0.00111111	0.00127349	0.0673262	0.018779	0.000331361	-0.475353	0.712574	0.504165	0.00168982	0.0547654	0.0154952	0.00042997	-0.373856441	0.603594663	0.535823308
rs2709416	SNP_A-8399181	2	208186201	A	G	0.132557	0.00333333	0.00128102	0.086124	0.0260576	0.000916456	0.620423	0.425168	0.144237	0.000615307	0.070068	0.0215617	0.00119909	1.148488318	0.602917212	0.057119237
rs615783	SNP_A-8406991	15	69205557	A	G	0.261931	0	0.00128133	-0.0663638	0.0206849	0.00128133				0.00129843	-0.0548133	0.0169877	0.00129843
rs7097951	SNP_A-8402343	10	99303466	C	T	0.244989	0	0.00128162	0.0647943	0.0200933	0.00128162				0.00154868	0.0523988	0.016502	0.00154868
rs8015534	SNP_A-8582853	14	97845250	A	C	0.175577	0.00112613	0.00128405	0.0703804	0.0231108	0.00221925	1.34097	0.742228	0.0705427	0.00150964	0.0560663	0.0189574	0.00318501	1.157769109	0.602164581	0.05484473
rs11952334	SNP_A-2207786	5	127946777	A	G	0.235588	0	0.00129088	0.0658792	0.0205253	0.00129088				0.00112868	0.0553437	0.0169402	0.00112868
rs11954070	SNP_A-2273432	5	127948434	A	G	0.235588	0	0.00129088	0.0658792	0.0205253	0.00129088				0.00112868	0.0553437	0.0169402	0.00112868
rs17038046	SNP_A-1815621	1	12482353	A	G	0.0328142	0	0.00129129	0.159267	0.0496434	0.00129129				0.001066	0.136556	0.0415902	0.001066
rs17049537	SNP_A-1979077	4	138513750	A	C	0.0810211	0	0.00129848	-0.102307	0.0318968	0.00129848				0.00145069	-0.0850657	0.0266296	0.00145069
rs2235375	SNP_A-2131004	1	208032210	C	G	0.268374	0	0.00130169	-0.0631193	0.0196478	0.00130169				0.00145014	-0.0520787	0.0163024	0.00145014
rs6864907	SNP_A-1819167	5	127984250	A	T	0.248891	0	0.00132183	-0.064493	0.0201361	0.00132183				0.00124739	-0.0537684	0.0166042	0.00124739
rs17639165	SNP_A-8449384	10	53379433	A	G	0.0389105	0.00222717	0.00132454	-0.156367	0.044565	0.000431732	0.125388	0.324205	0.697636	0.000411752	-0.122189	0.0362153	0.000773284	1.115759433	0.60475292	0.065374966
rs2092324	SNP_A-1857548	1	15605981	A	G	0.403018	0.00557414	0.00133061	-0.063949	0.0177247	0.000300753	0.174277	0.333067	0.595779	0.000744001	-0.0538907	0.01451	0.000216817	0.299104469	0.348446471	0.390908241
rs11023821	SNP_A-2142700	11	15979442	C	T	0.367517	0	0.00133091	0.0589898	0.0184428	0.00133091				0.00161237	0.0478191	0.0151163	0.00161237
rs11952247	SNP_A-1863528	5	127946597	C	T	0.235033	0	0.00133707	-0.0656653	0.0205255	0.00133707				0.00120637	-0.0550299	0.0169433	0.00120637
rs11584687	SNP_A-8657074	1	22749827	C	T	0.388333	0	0.00134009	0.0564684	0.0175241	0.00134009				0.000954368	0.0474777	0.014323	0.000954368
rs6061302	SNP_A-1938896	20	59405937	C	T	0.0467186	0	0.00134024	-0.131341	0.040822	0.00134024				0.000858857	-0.112571	0.0336581	0.000858857
rs4318822	SNP_A-1875370	5	127955091	A	G	0.236577	0.00449438	0.0013627	-0.0661071	0.0205303	0.00123969	0.316707	0.190581	0.0935442	0.000499911	-0.0564261	0.0169252	0.000892452	0.366318473	0.174724069	0.036319346
rs1004677	SNP_A-2241106	7	130419371	A	C	0.318736	0	0.00136484	-0.0587403	0.0184114	0.00136484				0.00182379	-0.0469086	0.0150013	0.00182379
rs13354432	SNP_A-8408194	5	78556800	C	T	0.0116408	0	0.00136577	0.256728	0.0804704	0.00136577				0.000738143	0.22554	0.0665932	0.000738143
rs7169026	SNP_A-8570584	15	99782644	A	G	0.359756	0	0.00136817	-0.0590204	0.0184907	0.00136817				0.000806331	-0.0514373	0.0152987	0.000806331
rs1796507	SNP_A-8638888	7	112066200	A	C	0.0346756	0.00449438	0.00136852	-0.16075	0.0487648	0.000935257	0.440869	0.189446	0.0196012	0.000596373	-0.131254	0.0391574	0.000836729	0.478174158	0.179428779	0.007840604
rs1557628	SNP_A-8550478	22	17916319	C	G	0.238307	0.00558036	0.00137241	-0.0567958	0.0201768	0.00466035	0.449495	0.19079	0.0181683	0.00111155	-0.0462498	0.0162859	0.00461727	0.400802672	0.160677785	0.012797472
rs12215835	SNP_A-1936345	6	71580672	G	T	0.376392	0	0.0013726	-0.0580186	0.0181136	0.0013726				0.00124048	-0.04818	0.0148709	0.00124048
rs10795641	SNP_A-2226954	10	8569821	C	G	0.273836	0	0.00138383	0.0625448	0.0196236	0.00138383				0.00124213	0.0525342	0.016217	0.00124213
rs35768	SNP_A-4299930	12	99109570	C	T	0.0120558	0.00127065	0.00138772	0.205312	0.0667341	0.00202585	0.683613	0.359952	0.0571696	0.00130561	0.162648	0.0544653	0.00291322	0.631126894	0.296426389	0.033559944
rs4317372	SNP_A-2060562	5	127954872	C	T	0.236872	0.00448934	0.00138848	0.0659777	0.0205042	0.00124822	0.314647	0.190453	0.0954347	0.000520403	0.0561701	0.0169107	0.000932122	0.366166542	0.174652789	0.036320285
rs10519100	SNP_A-2289098	15	59082184	C	G	0.014975	0.00110865	0.00139616	0.144126	0.072337	0.0463062	2.31993	0.724634	0.00132731	0.000968024	0.128096	0.058885	0.0298672	1.954755561	0.605445646	0.001289623
rs41421345	SNP_A-4211724	6	69988477	C	T	0.13	0	0.00139651	0.0851161	0.026657	0.00139651				0.00146774	0.0707685	0.0221735	0.00146774
rs1044994	SNP_A-4244140	12	108960978	A	T	0.463929	0	0.00140646	-0.0550391	0.0172266	0.00140646				0.000888878	-0.0475299	0.0142525	0.000888878
rs9904292	SNP_A-1865927	17	57232766	C	T	0.132222	0.00334076	0.00142231	0.0950937	0.0263165	0.000323027	0.15267	0.30297	0.617554	0.001058	0.078439	0.0211077	0.000215026	0.120299867	0.427989819	0.778714015
rs4634550	SNP_A-8710822	7	152694108	C	T	0.399667	0	0.00142432	0.0553814	0.0173986	0.00142432				0.00175344	0.0447477	0.014257	0.00175344
rs6952650	SNP_A-1796286	7	54834335	A	G	0.0478842	0	0.00142523	-0.133385	0.0418697	0.00142523				0.00178467	-0.10553	0.0336786	0.00178467
rs12931102	SNP_A-8329760	16	6110736	A	C	0.349612	0	0.00142905	-0.0590511	0.0185843	0.00142905				0.00180604	-0.0476447	0.0152226	0.00180604
rs6767307	SNP_A-4197199	3	72322591	A	G	0.18981	0	0.0014424	-0.0730843	0.0230168	0.0014424				0.000456303	-0.066068	0.0187774	0.000456303
rs13417303	SNP_A-8459962	2	1929904	C	T	0.21802	0	0.00144499	0.0668802	0.0210559	0.00144499				0.00123604	0.0565577	0.0174512	0.00123604
rs6933822	SNP_A-1985220	6	16533349	C	G	0.140798	0	0.00145017	-0.0748462	0.0235697	0.00145017				0.000737351	-0.066215	0.019549	0.000737351
rs199582	SNP_A-8680610	20	19908166	A	C	0.144678	0	0.00145528	-0.076762	0.0242014	0.00145528				0.00139473	-0.064247	0.0200404	0.00139473
rs7314498	SNP_A-4287771	12	108854524	C	T	0.468958	0	0.00146417	0.0547588	0.0171886	0.00146417				0.000965715	0.0470599	0.0142114	0.000965715
rs13208937	SNP_A-2024731	6	114176609	C	T	0.0266667	0.00446429	0.0014662	-0.194504	0.0539636	0.000307342	0.22994	0.186883	0.219054	0.00183652	-0.15969	0.0448902	0.000394583	0.20082256	0.179514147	0.263572531
rs1771551	SNP_A-2009743	1	45656230	C	G	0.449374	0	0.00146817	0.0553007	0.0174473	0.00146817				0.00103706	0.0472124	0.0143439	0.00103706
rs6413960	SNP_A-2241193	1	239896709	C	T	0.369589	0.00222469	0.00147064	-0.0588866	0.0179014	0.00100429	0.361039	0.257644	0.163193	0.000533562	-0.0513832	0.0146941	0.000494196	0.355050766	0.212841628	0.095640619
rs10106132	SNP_A-8376490	8	52835254	C	G	0.256652	0	0.00148351	-0.0630318	0.0199102	0.00148351				0.0012742	-0.0524296	0.0162216	0.0012742
rs11136976	SNP_A-4228061	8	5996980	A	G	0.0482797	0	0.00148816	0.127065	0.0400366	0.00148816				0.00176195	0.100259	0.0319581	0.00176195
rs6664259	SNP_A-2183306	1	192004172	C	T	0.132647	0.00114416	0.00149078	0.0933299	0.0259661	0.00031183	-0.0773849	0.72606	0.899797	0.000379625	0.0760825	0.0213236	0.000379625
rs4766640	SNP_A-8599850	12	108784530	C	T	0.112653	0	0.00149742	-0.0878213	0.0275742	0.00149742				0.00152914	-0.0716154	0.0225277	0.00152914
rs2072619	SNP_A-8497715	16	15777302	A	G	0.396896	0.00443951	0.0015017	0.0603349	0.0180289	0.000812647	0.467616	0.357871	0.189249	0.00116207	0.0501369	0.0147313	0.000695331	0.420274099	0.301682156	0.163938674
rs6897209	SNP_A-2011244	5	130694020	C	T	0.182376	0.00111607	0.00151275	0.0694147	0.0229892	0.00242742	1.49524	0.735529	0.041664	0.00175	0.0532003	0.0183038	0.00374646	1.346237247	0.602887984	0.025800985
rs325664	SNP_A-8354453	11	6121276	A	G	0.349525	0.00447928	0.00151294	-0.0615879	0.018174	0.0007009	-0.328027	0.268671	0.218116	0.00185363	-0.0478957	0.0149001	0.00135464	-0.513911937	0.348292484	0.140431351
rs7543202	SNP_A-4249459	1	73645473	A	G	0.464166	0.003367	0.00151307	-0.0603612	0.0177321	0.000636385	0.209742	0.314137	0.509588	0.00184925	-0.0416962	0.014421	0.00393077	1.134522883	0.605251651	0.061198988
rs199604	SNP_A-1891525	20	19919112	A	G	0.126386	0	0.00151342	0.0828003	0.0261558	0.00151342				0.000732776	0.0733562	0.0216463	0.000732776
rs666276	SNP_A-2057251	8	2819856	A	G	0.0868597	0.00446429	0.00153657	0.0990224	0.0318253	0.00178173	-0.641265	0.379819	0.089106	0.00112054	0.0914409	0.0263315	0.000540407	-0.384095493	0.349177011	0.271631966
rs13329087	SNP_A-8558659	15	50488414	C	T	0.0449501	0	0.00153703	-0.130785	0.0414395	0.00153703				0.00131902	-0.108448	0.0336576	0.00131902
rs981288	SNP_A-8341627	21	38142419	A	C	0.192222	0	0.00154289	-0.0708509	0.0223127	0.00154289				0.000940437	-0.0606899	0.0182858	0.000940437
rs923273	SNP_A-1930562	2	74968238	A	G	0.135225	0.00111235	0.00154304	0.0895658	0.0255341	0.000462007	0.572708	0.704048	0.404975	0.00157349	0.0740892	0.0210632	0.000457904	0.514113277	0.603677994	0.39464764
rs6449959	SNP_A-2180131	5	67553319	C	T	0.385128	0	0.00154376	-0.0562123	0.0177624	0.00154376				0.00139663	-0.0466644	0.0145577	0.00139663
rs17381767	SNP_A-2030779	1	43054315	C	T	0.0232816	0	0.00155275	-0.180839	0.057336	0.00155275				0.0009635	-0.157563	0.0475724	0.0009635
rs16910586	SNP_A-2156610	8	83613694	A	G	0.00442723	0.00666667	0.00155867	0.462564	0.128995	0.000324328	-0.450521	0.282851	0.109155	0.00145358	0.388563	0.107125	0.000302927	-0.371446875	0.291697013	0.203210999
rs3827390	SNP_A-8374035	22	43502641	C	G	0.431449	0.00558036	0.00156287	0.0643591	0.0180053	0.000364224	0.152225	0.329641	0.636579	0.000203447	0.0595805	0.0146348	5.1e-05	0.310462564	0.347457528	0.371819216
rs9996462	SNP_A-8410798	4	186044576	A	G	0.270706	0.00111111	0.00156364	-0.0686573	0.0197779	0.000496302	-0.638226	0.725269	0.374927	0.000933301	-0.0594626	0.0164043	0.000305669	-0.574985795	0.603325573	0.340836705
rs4862453	SNP_A-8593094	4	186044758	A	T	0.278798	0.00111235	0.00157623	-0.0678925	0.0194991	0.000476605	-0.588371	0.725371	0.413695	0.000713628	-0.060063	0.0162349	0.000229271	-0.571763465	0.602686641	0.343037297
rs10263935	SNP_A-2272176	7	65733463	A	G	0.323969	0.00359712	0.00157666	-0.0540714	0.0187682	0.0038764	0.542325	0.240167	0.0237904	0.000511139	-0.0376939	0.015393	0.0145428	0.818586635	0.27129431	0.002628898
rs16962675	SNP_A-8551734	13	103007334	A	G	0.0665138	0.00114811	0.00158245	0.122951	0.0356156	0.000532682	-0.190705	0.360229	0.586349	0.00156899	0.101621	0.029181	0.000522046	-0.167895756	0.302878437	0.579495211
rs10108825	SNP_A-1858338	8	40313613	A	G	0.107163	0.00110988	0.00158401	-0.0529231	0.0273151	0.053768	2.14858	0.722233	0.00283556	0.00179431	-0.0417236	0.0222703	0.0613283	1.810460573	0.603863032	0.002792457
rs1284852	SNP_A-8688055	1	211139636	C	T	0.390747	0	0.00159293	0.0556777	0.0175733	0.00159293				0.0017206	0.0448545	0.0142654	0.0017206
rs224328	SNP_A-1801755	20	33482432	A	G	0.142064	0	0.00159677	0.0791027	0.0251575	0.00159677				0.000819107	0.0690258	0.0205568	0.000819107
rs1777046	SNP_A-8626386	9	92135379	A	C	0.174638	0	0.00159789	-0.071303	0.0226737	0.00159789				0.00100386	-0.0619298	0.0187639	0.00100386
rs9851130	SNP_A-8431774	3	54410629	C	T	0.112035	0.00110865	0.00159916	-0.103776	0.0290173	0.000334517	-0.136778	0.708893	0.841707	0.00186566	-0.0746075	0.023911	0.00186566
rs16930672	SNP_A-8320018	8	64890152	A	G	0.067297	0	0.00160124	-0.110839	0.0352578	0.00160124				0.00154088	-0.0918474	0.0289121	0.00154088
rs775451	SNP_A-8595809	12	68398974	A	G	0.186807	0	0.00160185	-0.070519	0.0223086	0.00160185				0.00160697	-0.0561273	0.0177371	0.00160697
rs4115613	SNP_A-8481312	19	23450723	A	G	0.407572	0.0112233	0.00161565	-0.0583659	0.0163822	0.000354005	-0.0920413	0.164707	0.567659	0.000677682	-0.0515742	0.0134566	0.000135846	0.015450817	0.146943824	0.916282643
rs10795640	SNP_A-2181207	10	8569758	A	G	0.273282	0	0.00162046	0.0616765	0.019635	0.00162046				0.00147157	0.0517377	0.0162176	0.00147157
rs2199154	SNP_A-4236199	14	97858843	A	T	0.346496	0	0.0016254	-0.0574894	0.0182612	0.0016254				0.00139484	-0.0480479	0.0149874	0.00139484
rs6576860	SNP_A-8361449	1	87257845	A	G	0.0518106	0.00223214	0.00163025	0.140484	0.0395246	0.000365922	0.275463	0.321184	0.388622	0.000619702	0.111623	0.0324936	0.000619702
rs3738154	SNP_A-8663690	1	203330572	C	T	0.354767	0	0.00164035	0.0564632	0.0179073	0.00164035				0.00154711	0.0470268	0.014809	0.00154711
rs6992115	SNP_A-2098052	8	40820923	A	C	0.35643	0	0.00164512	0.0568521	0.0180995	0.00164512				0.00169788	0.0465683	0.0147922	0.00169788
rs8097619	SNP_A-2049538	18	53871218	C	T	0.124723	0	0.00164513	0.0830363	0.0262039	0.00164513				0.00104138	0.0705193	0.0214345	0.00104138
rs11124529	SNP_A-2095109	2	36766771	C	T	0.364595	0	0.00164789	-0.0586779	0.0185294	0.00164789				0.00122235	-0.0478711	0.0147564	0.00122235
rs16953786	SNP_A-2081624	16	53220728	C	T	0.0416204	0	0.0016651	0.136708	0.043633	0.0016651				0.00114747	0.11778	0.0361036	0.00114747
rs957268	SNP_A-8453098	14	41920337	A	T	0.19116	0.00332594	0.00166608	-0.00607783	0.0226528	0.784371	-0.759015	0.211986	0.000359224	6.96e-05	0.00531257	0.0181555	0.769885	-0.755199716	0.175535957	1.88E-05
rs7873611	SNP_A-8513189	9	73437226	C	T	0.0166482	0	0.0016704	-0.216529	0.0690808	0.0016704				0.00124207	-0.184625	0.0569922	0.00124207
rs9650215	SNP_A-8329836	8	66387545	A	G	0.16	0	0.00167051	-0.0740954	0.0236603	0.00167051				0.00111217	-0.0641257	0.0196029	0.00111217
rs1415847	SNP_A-2221653	10	113526596	C	T	0.31929	0	0.00168612	-0.0596129	0.0189945	0.00168612				0.000924388	-0.0506569	0.0152407	0.000924388
rs9938206	SNP_A-2082866	16	81948789	C	T	0.308204	0	0.00169694	0.0575392	0.01832	0.00169694				0.0011405	0.0492616	0.0150923	0.0011405
rs971564	SNP_A-4280233	6	69993900	C	T	0.138085	0	0.00169718	0.0801943	0.0255518	0.00169718				0.00135285	0.0670918	0.0208698	0.00135285
rs10499301	SNP_A-1988257	6	156099696	C	T	0.0205214	0.00556793	0.00170517	-0.193589	0.0613986	0.00156772	0.50509	0.230809	0.0284163	0.00036625	-0.183593	0.051149	0.00034974	0.625176154	0.251630717	0.013157946
rs8123426	SNP_A-8509807	20	7778355	A	T	0.0483333	0	0.00171172	-0.129643	0.041187	0.00171172				0.0016584	-0.106651	0.0338022	0.0016584
rs10794929	SNP_A-8463552	10	2643147	A	G	0.255853	0	0.0017182	-0.064548	0.0205969	0.0017182				0.001398	-0.0541828	0.0169045	0.001398
rs655338	SNP_A-8475433	13	29432864	A	G	0.349943	0	0.00172577	-0.0586061	0.0187526	0.00172577				0.00153078	-0.0491763	0.0154697	0.00153078
rs6697313	SNP_A-1821884	1	191988907	C	T	0.134771	0	0.00173096	0.0858717	0.0275118	0.00173096				0.000503763	0.0786236	0.0225	0.000503763
rs4778210	SNP_A-8551709	15	25868077	C	T	0.220539	0	0.00173377	-0.0682423	0.0218216	0.00173377				0.00078097	-0.0604083	0.0179186	0.00078097
rs8097619	AFFX-SNP_5906222	18	53871218	C	T	0.124861	0	0.00173583	0.082661	0.0262021	0.00173583				0.00109419	0.0702485	0.0214441	0.00109419
rs781977	SNP_A-1986378	6	71429945	A	G	0.370144	0	0.00173762	-0.0563962	0.0180045	0.00173762				0.00179356	-0.0462395	0.0147639	0.00179356
rs17313050	SNP_A-8639117	5	163943844	A	G	0.034212	0.00112233	0.00173964	-0.16944	0.0477057	0.000379365	-0.42735	0.746106	0.567961	0.00164688	-0.143795	0.0402328	0.000370627	-0.386735129	0.605159924	0.522948831
rs7899257	SNP_A-1890887	10	2685158	C	T	0.35848	0.0121951	0.00174048	-0.0640922	0.0180192	0.000376706	-0.119279	0.198894	0.540803	0.000485799	-0.0583216	0.0148946	9.71e-05	-0.091093645	0.157040618	0.562018788
rs674433	SNP_A-8682998	1	208031498	A	C	0.109742	0	0.00176479	-0.084694	0.0268636	0.00176479				0.000428174	-0.0767003	0.0216938	0.000428174
rs580119	SNP_A-1847346	11	116721423	G	T	0.273282	0	0.00176778	-0.0616938	0.0197756	0.00176778				0.00135834	-0.0524012	0.0163063	0.00135834
rs7035400	SNP_A-4230205	9	88812444	C	G	0.205899	0.00222965	0.0017755	0.070772	0.0216836	0.00104742	0.454822	0.320986	0.154631	0.0011833	0.0589176	0.0175898	0.000843793	0.420956813	0.270100835	0.119469404
rs4839460	SNP_A-2112005	1	115956354	C	T	0.230556	0	0.0017799	-0.0651131	0.0209219	0.0017799				0.00109765	-0.0562102	0.0171634	0.00109765
rs601470	SNP_A-2148659	20	44549807	A	T	0.332587	0.00112108	0.00178107	-0.0647902	0.0182621	0.000375068	-0.0545942	0.352698	0.869427	0.00045055	-0.0520967	0.0147924	0.00045055
rs9989622	SNP_A-2201151	18	53872002	C	G	0.124169	0	0.00178852	-0.0826176	0.0262546	0.00178852				0.0011201	-0.0701662	0.0214629	0.0011201
rs6757928	SNP_A-2146773	2	206541434	C	T	0.322062	0	0.0017912	0.0576093	0.0185188	0.0017912				0.00117806	0.0490286	0.0150639	0.00117806
rs2078216	SNP_A-8294892	11	121709286	A	C	0.269585	0	0.00179165	-0.0644803	0.0206314	0.00179165				0.000647692	-0.0575441	0.0168087	0.000647692
rs3010716	SNP_A-4283922	9	80313592	A	G	0.262806	0	0.00179681	0.0630813	0.0201634	0.00179681				0.0016237	0.052066	0.0164693	0.0016237
rs1374682	SNP_A-1972932	3	63025425	C	G	0.106785	0	0.00180185	0.089154	0.0283084	0.00180185				0.00046631	0.0812235	0.0231239	0.00046631
rs9837096	SNP_A-8509698	3	63022621	A	G	0.136819	0	0.0018041	0.0825039	0.0257335	0.0018041				0.00101179	0.0692007	0.0209811	0.00101179
rs3957240	SNP_A-1809455	6	37262201	C	T	0.406648	0.00110865	0.00181076	0.0553916	0.0178684	0.00185549	-1.36495	0.717261	0.0566588	0.00174934	0.0464735	0.0143898	0.0012852	-1.048492114	0.604499629	0.083180862
rs17218817	SNP_A-8640753	4	10647366	A	G	0.0288408	0.00110988	0.00181271	0.153852	0.0517552	0.00288847	1.24986	0.742329	0.0920262	0.00186032	0.120958	0.0418981	0.00398439	1.120541804	0.605451763	0.06453812
rs1250939	SNP_A-8578120	2	223952878	A	G	0.123614	0	0.0018227	0.0850804	0.0273985	0.0018227				0.000963453	0.0746592	0.0225414	0.000963453
rs17032807	SNP_A-1820399	4	156448719	A	G	0.0880713	0	0.00182993	-0.0986866	0.031516	0.00182993				0.00102861	-0.0853577	0.0259165	0.00102861
rs10868154	SNP_A-8704926	9	86174810	A	T	0.0521643	0	0.00184519	0.123632	0.0397373	0.00184519				0.00108405	0.105393	0.0321463	0.00108405
rs1991391	SNP_A-1944297	12	113837049	A	G	0.411667	0	0.00184838	-0.054152	0.0174591	0.00184838				0.00121917	-0.0461738	0.0142298	0.00121917
rs6445310	SNP_A-2147457	3	63014629	A	G	0.138581	0	0.00185134	-0.0802044	0.0252922	0.00185134				0.000359059	-0.0740689	0.0206761	0.000359059
rs10852359	SNP_A-1958791	16	12799537	C	T	0.451247	0	0.00185599	0.0547111	0.0173891	0.00185599				0.000977541	0.0471504	0.0142525	0.000977541
rs4878198	SNP_A-8443245	9	38372515	C	T	0.439866	0	0.00186456	-0.0559968	0.0179575	0.00186456				0.000930188	-0.0484455	0.0145829	0.000930188
rs13332414	SNP_A-8601318	16	19590720	C	T	0.381375	0	0.00188559	0.0552781	0.0178429	0.00188559				0.0015631	0.0471401	0.0148588	0.0015631
rs1488297	SNP_A-1942026	4	26868732	C	T	0.253326	0	0.00189318	0.0604821	0.0195459	0.00189318				0.0010365	0.0529009	0.0160728	0.0010365
rs1224715	SNP_A-4205917	6	58534951	C	G	0.22009	0.0234899	0.00190207	0.036933	0.0211262	0.0791173	-0.46287	0.151863	0.00236292	0.00109841	0.035507	0.0171996	0.0392717	-0.362867227	0.121658354	0.002936449
rs10263935	AFFX-SNP_9317457	7	65733463	A	G	0.332775	0.00335946	0.00193947	-0.0506336	0.0182923	0.00551513	0.566455	0.241453	0.0190581	0.000975292	-0.0317021	0.014814	0.0326293	0.835875253	0.27073242	0.00208226
rs4877824	SNP_A-4273200	9	86045679	C	T	0.155938	0	0.00195222	0.0746786	0.0241354	0.00195222				0.00111886	0.0647045	0.0197903	0.00111886
rs168719	SNP_A-8645182	12	112567997	A	G	0.156268	0.00670391	0.00195605	0.0846299	0.0240664	0.000418116	-0.0702918	0.171089	0.671448	0.00134059	0.0701961	0.0194887	0.000333589	-0.134325049	0.14711651	0.361464897
rs2377371	SNP_A-2282321	3	186371883	G	T	0.433481	0	0.0019604	0.0548269	0.0176922	0.0019604				0.000954535	0.0474014	0.0143003	0.000954535
rs6727591	SNP_A-2033158	2	223971120	A	T	0.124169	0	0.00196935	0.0843027	0.0273511	0.00196935				0.00104289	0.0740534	0.0225115	0.00104289
rs2211843	SNP_A-4269237	21	38106055	G	T	0.12306	0	0.00197514	-0.0822338	0.026687	0.00197514				0.00178835	-0.0679636	0.0216942	0.00178835
rs4675577	SNP_A-2272203	2	206542163	A	G	0.294772	0	0.0019785	0.0597276	0.0193679	0.0019785				0.000509897	0.0539944	0.0154783	0.000509897
rs694372	SNP_A-1876275	18	341114	G	T	0.328714	0	0.00197998	0.0566665	0.0183865	0.00197998				0.0011546	0.0493797	0.0151449	0.0011546
rs7543809	SNP_A-1951444	1	14105516	A	G	0.128817	0.00110988	0.00198823	0.0905072	0.0257337	0.000422228	-0.0603523	0.708222	0.918074	0.00182079	0.0655449	0.0209578	0.00182079
rs11937241	SNP_A-8545615	4	156464241	G	T	0.0937847	0	0.0019977	0.094003	0.0303453	0.0019977				0.000996479	0.0829965	0.0251311	0.000996479
rs12446361	SNP_A-2157818	16	79494028	C	T	0.370144	0	0.00200178	-0.0555678	0.018018	0.00200178				0.00109815	-0.0482758	0.0147413	0.00109815
rs12708763	SNP_A-8350797	16	12800485	A	G	0.484983	0	0.00200275	0.0543775	0.0174388	0.00200275				0.00118306	0.0468833	0.01441	0.00118306
rs876178	SNP_A-8311591	2	80533462	A	G	0.115233	0.00224467	0.00200445	0.0435857	0.0264168	0.095957	1.02435	0.319408	0.00130757	0.000191242	0.0350542	0.021885	0.109572	1.053392441	0.268343244	9.33E-05
rs9326851	SNP_A-8552759	5	111637109	C	T	0.153846	0	0.00201056	0.0752552	0.0243874	0.00201056				0.000732805	0.067665	0.0199655	0.000732805
rs13382157	SNP_A-8510271	19	34233458	A	G	0.18071	0	0.00202497	0.0695182	0.0226042	0.00202497				0.00122092	0.0603475	0.0186004	0.00122092
rs11637334	SNP_A-8363319	15	79923268	A	T	0.133185	0	0.00203713	-0.0758034	0.0246614	0.00203713				0.00172228	-0.0641089	0.0203911	0.00172228
rs1877427	SNP_A-4301796	6	69984990	C	T	0.138487	0	0.00203828	-0.0789187	0.0255698	0.00203828				0.00180333	-0.0653064	0.0208623	0.00180333
rs10966381	SNP_A-4196591	9	24661257	G	T	0.176111	0	0.00203925	0.0723597	0.0235188	0.00203925				0.0015489	0.0611546	0.0192599	0.0015489
rs353747	SNP_A-8395998	8	57869460	C	G	0.0754717	0	0.00204092	-0.102194	0.0332208	0.00204092				0.000815005	-0.0921087	0.0274197	0.000815005
rs3769714	SNP_A-4247865	2	98517234	C	G	0.202553	0	0.00204444	-0.0666803	0.0216601	0.00204444				0.000369736	-0.0632565	0.0176962	0.000369736
rs12217463	SNP_A-4301722	10	16358700	C	T	0.00554324	0	0.00205339	-0.357829	0.116568	0.00205339				0.00113732	-0.329982	0.101072	0.00113732
rs620113	SNP_A-8617308	3	59844410	C	T	0.124169	0	0.00205888	-0.0803666	0.0261008	0.00205888				0.00118152	-0.0694909	0.0213564	0.00118152
rs2709305	SNP_A-2307420	7	54813176	A	G	0.0216186	0	0.00206282	-0.178188	0.0580711	0.00206282				0.00171715	-0.151423	0.0481498	0.00171715
rs2765429	SNP_A-8659309	10	27255999	C	G	0.260476	0	0.00207615	-0.0650559	0.0212165	0.00207615				0.0010378	-0.0572648	0.0173994	0.0010378
rs2289961	SNP_A-2059518	2	136122579	A	G	0.00111235	0.00445931	0.00208582	0.742379	0.255012	0.00348974	0.0328049	0.467591	0.938715	0.00111444	0.620402	0.213503	0.00375454	0.176880022	0.409501163	0.665890433
rs2576742	SNP_A-4223679	2	105265254	A	T	0.186874	0	0.0020941	-0.0695681	0.0226547	0.0020941				0.00113283	-0.0601597	0.0184201	0.00113283
rs12724110	SNP_A-8653903	1	212028646	C	T	0.00997783	0	0.0021091	-0.27574	0.0900572	0.0021091				0.00186006	-0.230698	0.0739154	0.00186006
rs12758106	SNP_A-8589202	1	212057888	C	T	0.00997783	0	0.0021091	0.27574	0.0900572	0.0021091				0.00186006	0.230698	0.0739154	0.00186006
rs10773391	SNP_A-2185020	12	126405732	C	G	0.183389	0	0.00211012	0.0686758	0.0223766	0.00211012				0.00106725	0.0593433	0.0180755	0.00106725
rs2046987	SNP_A-1866163	4	40146071	A	G	0.0577137	0	0.00211086	-0.115722	0.0374056	0.00211086				0.000103907	-0.122712	0.0314731	0.000103907
rs11848460	SNP_A-8493411	14	79355931	C	T	0.149304	0.00111359	0.0021128	0.0734379	0.0249171	0.0032319	-1.35713	0.722329	0.0591593	0.00113862	0.0616034	0.02028	0.00245455	-1.247225486	0.604125922	0.039261021
rs16937089	SNP_A-8516159	11	19639536	A	T	0.0382908	0	0.00213343	-0.139408	0.0455829	0.00213343				0.000920954	-0.125713	0.03781	0.000920954
rs1514405	SNP_A-8483579	4	71132510	C	T	0.0576177	0.00333333	0.00214961	0.103908	0.0354308	0.00324018	0.511501	0.245445	0.0369697	0.000901441	0.0905244	0.0290843	0.00191488	0.460456807	0.213470201	0.031274033
rs4777428	SNP_A-2259420	15	69731296	C	T	0.329268	0	0.0021514	-0.0562624	0.0183755	0.0021514				0.0018747	-0.0473946	0.0151966	0.0018747
rs132250	SNP_A-8652235	22	47501445	A	G	0.113029	0.00222469	0.00215351	0.0945612	0.0276008	0.000585298	-0.303069	0.509996	0.548483	0.00168515	0.076956	0.0222098	0.000555865	-0.518602154	0.603948192	0.390746538
rs13419308	SNP_A-8376652	2	141396153	G	T	0.0657822	0.0167973	0.0021634	-0.103248	0.0349794	0.00338322	0.193647	0.135505	0.153012	0.00118018	-0.0886723	0.0292734	0.00252476	0.15482205	0.120567653	0.199443214
rs10092638	SNP_A-8374805	8	3745880	C	T	0.194631	0.003367	0.00216441	0.0726076	0.0221783	0.00101381	0.266681	0.213602	0.21207	0.000620952	0.0580359	0.0178729	0.00121001	0.6512537	0.301549352	0.031067566
rs1446682	SNP_A-8466870	8	27132515	A	T	0.0988889	0	0.0021777	-0.0885706	0.0290085	0.0021777				0.00116687	-0.0775078	0.0237938	0.00116687
rs2251838	SNP_A-4266530	7	106507403	C	T	0.0626386	0	0.00219759	0.109971	0.0360073	0.00219759				0.00184251	0.0926209	0.0296489	0.00184251
rs16958859	SNP_A-2080386	15	30867972	A	C	0.0216186	0	0.00221259	-0.176095	0.0575654	0.00221259				0.000764819	-0.158479	0.0469296	0.000764819
rs10142230	SNP_A-8368657	14	101543002	A	G	0.0483333	0	0.00226205	-0.118338	0.0389002	0.00226205				0.00103507	-0.103783	0.0315281	0.00103507
rs9503618	SNP_A-8309277	6	3488700	C	T	0.146341	0	0.00226532	0.0726857	0.0238665	0.00226532				0.00140891	0.0632418	0.019745	0.00140891
rs4766635	SNP_A-2023809	12	108761297	A	G	0.0692395	0	0.00227294	-0.105321	0.0344775	0.00227294				0.00104817	-0.0920545	0.0279936	0.00104817
rs239865	SNP_A-2073951	10	115675177	A	G	0.444816	0	0.00228029	0.0544394	0.0178628	0.00228029				0.000747208	0.0496662	0.014679	0.000747208
rs7299508	SNP_A-8356308	12	79914155	G	T	0.347098	0.00447427	0.00228171	0.0595142	0.0182462	0.00107204	0.338853	0.390037	0.380653	0.00174846	0.0512427	0.0148106	0.000566411	0.165001417	0.303587639	0.586919761
rs1447435	SNP_A-1892962	3	63020252	A	G	0.0709534	0	0.00228474	-0.104997	0.0344063	0.00228474				0.00174636	-0.08815	0.0280747	0.00174636
rs7966852	SNP_A-1891030	12	126405917	C	T	0.193764	0	0.00231521	-0.0665801	0.0218796	0.00231521				0.00126032	-0.0571739	0.0176718	0.00126032
rs17132534	SNP_A-1785920	11	73369422	A	G	0.211197	0	0.00231972	-0.0658125	0.0216196	0.00231972				0.00177818	-0.0553008	0.0176427	0.00177818
rs13402817	SNP_A-1942808	2	194729017	A	T	0.154749	0.00672646	0.00232181	0.0694354	0.0237723	0.00343531	0.491604	0.316839	0.125913	0.00182332	0.0563413	0.0193936	0.00376302	0.49034692	0.27178548	0.071547822
rs7922109	SNP_A-8298281	10	30870226	G	T	0.0926748	0	0.00232644	0.0920029	0.0302653	0.00232644				0.000218836	0.0934527	0.0251788	0.000218836
rs12403454	SNP_A-8380486	1	44773023	C	T	0.0394007	0	0.00232669	-0.13735	0.0450692	0.00232669				0.00179175	-0.115939	0.037015	0.00179175
rs12205095	SNP_A-2085305	6	133078999	A	C	0.147256	0	0.00233079	0.0755187	0.0248412	0.00233079				0.00139665	0.0653909	0.0203993	0.00139665
rs12126176	SNP_A-8710751	1	186581564	C	G	0.154146	0.00222965	0.00233933	-0.0795492	0.0239176	0.000994361	0.372374	0.331911	0.260273	0.000825686	-0.0726237	0.0198468	0.000268009	0.23902673	0.301425065	0.427997549
rs493516	SNP_A-4270802	11	116718370	A	G	0.263304	0	0.00234114	-0.060501	0.0199366	0.00234114				0.00175734	-0.0517429	0.0164892	0.00175734
rs6785	SNP_A-2006964	2	208176242	C	T	0.128248	0.00443459	0.00234488	0.0803214	0.0264312	0.00229859	0.477471	0.284048	0.0913906	0.00180083	0.0678592	0.0218774	0.00198443	0.495847281	0.270018516	0.066641476
rs2209675	SNP_A-8507536	14	93217707	A	G	0.00333333	0	0.00236432	-0.448367	0.14809	0.00236432				0.00100614	-0.406633	0.123229	0.00100614
rs13185405	SNP_A-2158266	5	172297665	A	G	0.490011	0	0.00237046	0.0532768	0.0175418	0.00237046				0.00181977	0.0453368	0.0144956	0.00181977
rs9519026	SNP_A-8542439	13	102832714	C	G	0.00665927	0	0.00238627	-0.325012	0.106714	0.00238627				0.00146713	-0.279926	0.0877203	0.00146713
rs17118297	SNP_A-8405581	8	13912827	G	T	0.143575	0	0.00238915	-0.0763998	0.0251561	0.00238915				0.00095823	-0.0695304	0.0209826	0.00095823
rs11579674	SNP_A-8687346	1	82609145	C	T	0.054384	0	0.00238939	0.113815	0.0376358	0.00238939				0.00171085	0.0983508	0.0312628	0.00171085
rs4760084	SNP_A-1927761	12	129209439	C	T	0.190687	0	0.00241255	0.0660424	0.0218208	0.00241255				0.000378734	0.0641966	0.0179914	0.000378734
rs10084352	SNP_A-8604508	2	201835962	C	T	0.185311	0	0.00241353	0.0648996	0.0212793	0.00241353				0.00174542	0.0542715	0.017283	0.00174542
rs17107812	SNP_A-2013672	1	53305508	A	C	0.0277162	0	0.00241353	0.158317	0.0524041	0.00241353				0.00165654	0.134275	0.0425533	0.00165654
rs1412396	SNP_A-2285900	9	21458103	A	C	0.00555556	0	0.00241421	0.350103	0.115259	0.00241421				0.00179299	0.286905	0.0916032	0.00179299
rs7701498	SNP_A-2158911	5	67550265	C	T	0.414539	0	0.00241887	-0.0527868	0.0174237	0.00241887				0.00144944	-0.0457722	0.0143277	0.00144944
rs4926771	SNP_A-2011928	1	49127298	A	G	0.185698	0	0.00242721	0.070192	0.0230177	0.00242721				0.00103477	0.0616404	0.0187254	0.00103477
rs12432629	SNP_A-8631297	14	50975746	C	G	0.462264	0	0.00243001	0.0516339	0.0170986	0.00243001				0.000920196	0.0468602	0.0140929	0.000920196
rs16960714	SNP_A-2244567	16	12801320	C	T	0.341463	0	0.00244541	0.0564919	0.0184257	0.00244541				0.00139366	0.04811	0.0150058	0.00139366
rs10900396	SNP_A-8534267	1	145709220	C	T	0.118823	0.00110988	0.00247447	-0.0926816	0.0267916	0.000533908	-0.0354278	0.708426	0.943044	0.00130531	-0.0707442	0.0219354	0.00130531
rs11739553	SNP_A-8381006	5	41361976	C	T	0.456763	0	0.00247778	-0.0529524	0.0175634	0.00247778				0.00160888	-0.0448892	0.0141872	0.00160888
rs2075760	SNP_A-2293252	17	7233450	C	T	0.0627778	0	0.00248238	0.110147	0.0365338	0.00248238				0.000949071	0.0993597	0.0299605	0.000949071
rs12829374	SNP_A-8394074	12	109005751	A	C	0.0382908	0	0.00249065	0.139539	0.0458681	0.00249065				0.00065288	0.128453	0.0375504	0.00065288
rs11638929	SNP_A-2289086	15	59080991	C	T	0.312326	0.00111483	0.00250651	0.0317886	0.0190597	0.0968905	2.1814	0.721141	0.00240826	0.00122039	0.0326079	0.0158223	0.0396076	1.827010252	0.602554082	0.002499626
rs431960	SNP_A-8538024	20	53688685	C	G	0.240091	0	0.00250878	0.0612335	0.020253	0.00250878				0.00122619	0.0536647	0.0165458	0.00122619
rs1441914	SNP_A-4204165	4	77415524	A	G	0.142143	0.00110988	0.00254543	-0.0528745	0.0242875	0.0281936	1.79652	0.714512	0.0118234	0.000757246	-0.0250587	0.0196126	0.201696	2.090492407	0.601855105	0.000538799
rs1134485	SNP_A-8434153	15	37667273	C	T	0.475	0	0.00255422	0.0531458	0.0176901	0.00255422				0.00116904	0.0467853	0.0143648	0.00116904
rs17712737	SNP_A-8352051	2	185848638	C	T	0.100056	0.00111111	0.00257192	-0.103206	0.0299733	0.000556483	-0.135681	0.709345	0.843251	0.00165306	-0.0773832	0.0245187	0.00165306
rs16955713	SNP_A-1854735	16	80235550	A	C	0.1396	0	0.00257261	-0.0778571	0.025926	0.00257261				0.000854313	-0.0698067	0.0208626	0.000854313
rs1680690	SNP_A-8371724	14	33483722	C	T	0.473244	0.00222717	0.00259482	-0.0476753	0.0171658	0.00550025	-1.03271	0.527579	0.04953	0.00172972	-0.0400313	0.0139278	0.00414783	-0.91517706	0.42684875	0.032302858
rs16851687	SNP_A-1859321	2	214842772	A	G	0.00278242	0.00334448	0.00261243	0.55473	0.158651	0.000579134	-0.454217	0.452536	0.313333	0.00180968	0.478647	0.134543	0.000394248	-0.376847583	0.445997408	0.398365561
rs11818040	SNP_A-8584487	10	10464110	G	T	0.0433815	0	0.00262012	-0.128186	0.0426715	0.00262012				0.00169541	-0.112091	0.0355999	0.00169541
rs12281146	SNP_A-8689735	11	125301069	C	T	0.115299	0	0.00264232	0.0788441	0.0261858	0.00264232				0.00180224	0.067513	0.0215662	0.00180224
rs2235372	SNP_A-8363474	1	208027059	A	G	0.247078	0.00111235	0.00264935	-0.0678583	0.0203953	0.000872665	-0.6551	0.731786	0.366443	0.000545953	-0.0637938	0.0168758	0.00016722	-0.560035817	0.601724449	0.352253514
rs7874178	SNP_A-4213547	9	90409912	A	G	0.299667	0	0.00265919	0.0581999	0.0194156	0.00265919				0.00152637	0.0499858	0.0157211	0.00152637
rs12681255	SNP_A-8678548	8	66462374	A	G	0.161308	0	0.00268394	-0.0731369	0.0244712	0.00268394				0.00171544	-0.0630812	0.0200568	0.00171544
rs27061	SNP_A-2094638	5	1415793	A	G	0.377913	0	0.00268785	-0.0553607	0.0185116	0.00268785				0.00129867	-0.0480384	0.0148882	0.00129867
rs4701742	SNP_A-1980482	5	6666827	A	G	0.37763	0.00110865	0.00269518	0.0495016	0.0174893	0.00447619	0.690258	0.368036	0.0599673	0.00140621	0.0429295	0.0143951	0.00293996	0.617005268	0.301607367	0.041078415
rs867696	SNP_A-8326166	15	53109420	C	G	0.171476	0	0.00269709	-0.0701656	0.0233285	0.00269709				0.00153756	-0.0612562	0.0192788	0.00153756
rs9841694	SNP_A-4196840	3	54095285	C	T	0.231964	0	0.00273492	-0.0622329	0.0207919	0.00273492				0.00170495	-0.0535858	0.0170278	0.00170495
rs16834421	SNP_A-2174791	1	150979371	A	G	0.151885	0	0.00274126	0.0733798	0.0245794	0.00274126				0.00128292	0.0655265	0.0202861	0.00128292
rs12513356	SNP_A-1886817	4	151372390	C	G	0.0896437	0.00222965	0.00275626	0.0957626	0.0307112	0.00173953	0.729575	0.528021	0.168094	0.00055327	0.0842842	0.02565	0.00105658	1.308680601	0.602822232	0.030203066
rs7006901	SNP_A-2120549	8	121023961	C	G	0.235033	0	0.00275691	0.0627264	0.0209357	0.00275691				0.00104958	0.0554735	0.0168727	0.00104958
rs2585284	SNP_A-8315393	17	5079237	G	T	0.0926748	0	0.0027657	-0.0900418	0.0302054	0.0027657				0.000755651	-0.0837382	0.0247722	0.000755651
rs17015103	SNP_A-2143638	3	77366562	A	G	0.0139198	0.00111483	0.00276922	0.208016	0.0748053	0.00525219	0.978066	0.379248	0.00990144	0.00104333	0.192195	0.0623795	0.00212647	0.826065678	0.308328426	0.007517531
rs4693574	SNP_A-8356455	4	84319876	A	G	0.0750834	0	0.00278211	0.101537	0.0337944	0.00278211				0.00145938	0.0879866	0.0275588	0.00145938
rs2549842	SNP_A-4279096	16	79581160	A	G	0.413793	0	0.00278741	0.0519879	0.0174567	0.00278741				0.00156454	0.0448491	0.0141378	0.00156454
rs12330872	SNP_A-8419866	3	107674257	C	T	0.28491	0	0.00281107	-0.0584618	0.0196561	0.00281107				0.00157601	-0.0506689	0.0159825	0.00157601
rs4239561	SNP_A-8416370	19	35759494	C	T	0.1243	0	0.00281483	0.0811218	0.0272352	0.00281483				0.00175709	0.0702671	0.0223914	0.00175709
rs2195097	SNP_A-4226433	12	113858164	A	G	0.413889	0	0.00282847	-0.0535799	0.0180225	0.00282847				0.00138228	-0.0477972	0.014897	0.00138228
rs2048253	SNP_A-2039835	3	186372596	C	T	0.441796	0	0.00285141	-0.0527207	0.0176885	0.00285141				0.00119789	-0.0466335	0.0143492	0.00119789
rs7866540	SNP_A-1996218	9	21750396	C	G	0.230983	0.00222469	0.00286372	-0.0540656	0.0204677	0.00821857	0.801309	0.334088	0.0162246	0.0016544	-0.0457772	0.0165493	0.00579133	0.688658582	0.270523476	0.01107635
rs11105842	SNP_A-1949687	12	89768041	A	G	0.243778	0.00792752	0.0028775	-0.0119903	0.0205291	0.558583	0.622794	0.186147	0.000825667	0.000822308	-0.00772844	0.0164655	0.638922	0.581945697	0.156300436	0.00020936
rs2040692	SNP_A-1788407	22	16211813	C	T	0.466667	0	0.00288445	0.0526382	0.0176496	0.00288445				0.00160501	0.0454767	0.0143696	0.00160501
rs10091521	SNP_A-8554319	8	12761447	C	T	0.318736	0	0.00288932	-0.0556555	0.0187485	0.00288932				0.00104459	-0.050921	0.0154817	0.00104459
rs1896091	SNP_A-8553112	12	106999132	G	T	0.127636	0	0.00289312	-0.0805213	0.0268273	0.00289312				0.00176731	-0.0687315	0.0219147	0.00176731
rs6461161	SNP_A-2149572	7	15239240	C	T	0.441486	0.0078125	0.00290398	0.0395702	0.018242	0.0292675	0.510147	0.176758	0.00372087	0.00136862	0.0324935	0.0150523	0.0311427	0.605706273	0.185471454	0.001133879
rs10104396	SNP_A-2045499	8	23753357	C	T	0.189675	0	0.00290998	-0.0661095	0.0223021	0.00290998				0.000903436	-0.0604623	0.0181546	0.000903436
rs10010460	SNP_A-8471720	4	46725453	A	G	0.335775	0.0011274	0.00291868	-0.054278	0.0190354	0.00416464	1.27521	0.741388	0.0850144	0.00158777	-0.0461113	0.0156488	0.00329807	1.144886389	0.605160383	0.058839045
rs9560800	SNP_A-4236661	13	90906701	G	T	0.332589	0	0.00292072	-0.0561644	0.0188485	0.00292072				0.000609129	-0.0529227	0.0153847	0.000609129
rs11760619	SNP_A-8694621	7	106165870	A	G	0.00559284	0	0.0029222	0.349005	0.117813	0.0029222				0.000763	0.34137	0.101066	0.000763
rs12583000	SNP_A-8643901	12	70792323	A	G	0.0139121	0.00222965	0.00294733	-0.212405	0.0743156	0.00411319	0.393433	0.339084	0.245446	0.00101257	-0.192851	0.0623528	0.00204442	0.42942442	0.30819238	0.163860125
rs1909603	SNP_A-1803356	12	57812709	G	T	0.426904	0.00558659	0.0029584	-0.0541818	0.0179852	0.00247024	0.313045	0.180377	0.0828561	0.00177899	-0.0443527	0.0147785	0.00276545	0.344554037	0.174526096	0.048668342
rs4814967	SNP_A-1822067	20	20157447	C	G	0.104213	0	0.00300997	0.0843058	0.028545	0.00300997				0.00146556	0.0743741	0.0233044	0.00146556
rs1030687	SNP_A-1953770	19	35770059	C	T	0.277716	0	0.00305953	-0.0601117	0.0201862	0.00305953				0.00173416	-0.0516438	0.016437	0.00173416
rs41450144	SNP_A-1914783	5	13018585	A	G	0.00166852	0.00670391	0.00307145	0.937079	0.278462	0.000745256	0.409558	0.242107	0.0892305	0.00128035	0.915806	0.25205	0.000295876	0.500543818	0.252540917	0.047786546
rs998025	SNP_A-2271404	11	79495013	C	T	0.451002	0	0.00310113	-0.0545331	0.0184468	0.00310113				0.0017407	-0.0470445	0.0149783	0.0017407
rs913591	SNP_A-4291946	9	7174942	C	G	0.44235	0	0.00314526	0.0501569	0.0168668	0.00314526				0.00112825	0.0455538	0.0139432	0.00112825
rs461863	SNP_A-1968506	20	44544341	C	T	0.335006	0.00111607	0.00315233	0.0623782	0.0184527	0.000692219	0.00740484	0.355371	0.954569	0.000811504	0.0509329	0.0151564	0.000811504
rs11263936	SNP_A-4218842	1	36923048	C	G	0.240803	0	0.00315578	-0.0595176	0.0202362	0.00315578				0.00151717	-0.052992	0.016657	0.00151717
rs11206648	SNP_A-2233214	1	55879188	A	G	0.0728587	0	0.0031562	0.100812	0.0342702	0.0031562				0.0014878	0.0880746	0.0276352	0.0014878
rs12989961	SNP_A-8576374	2	77527427	A	T	0.200999	0.00222469	0.00317571	0.0560486	0.0211349	0.00794505	0.697432	0.328676	0.0334731	0.00145695	0.0494181	0.0171584	0.00407138	0.601729294	0.270030272	0.026106196
rs2738250	SNP_A-8717422	12	61835860	C	G	0.013363	0	0.00318777	-0.228838	0.0762971	0.00318777				0.00109959	-0.199583	0.0609506	0.00109959
rs11216645	SNP_A-2157116	11	117325073	A	G	0.0182139	0	0.00319199	-0.195295	0.0665405	0.00319199				0.00141317	-0.187113	0.0584246	0.00141317
rs2679895	SNP_A-2130152	2	105272912	C	G	0.18847	0	0.00321217	-0.0659476	0.0224223	0.00321217				0.00179325	-0.0571607	0.0182506	0.00179325
rs6685964	SNP_A-8627440	1	202172751	A	T	0.318182	0	0.00322333	-0.0557123	0.0189574	0.00322333				0.0017286	-0.0488648	0.0155478	0.0017286
rs3756700	SNP_A-8581532	5	135723135	A	G	0.00111359	0	0.00323072	-0.74094	0.252242	0.00323072				0.00190146	-0.663483	0.213025	0.00190146
rs12131112	SNP_A-2270867	1	186591627	G	T	0.148724	0.00221976	0.00327944	-0.0785125	0.0241746	0.00131857	0.693489	0.514253	0.175021	0.00121105	-0.0712434	0.0199796	0.000382161	0.717446289	0.604978847	0.235978504
rs12650337	SNP_A-4218091	4	80044106	A	C	0.107044	0.00333333	0.00334386	0.0665229	0.0276011	0.0155037	0.608248	0.249878	0.0147219	0.00152625	0.0619189	0.022788	0.00671272	0.494869713	0.201156301	0.014078779
rs1213853	SNP_A-8398584	1	119006674	A	G	0.42793	0.00224467	0.00334956	0.027647	0.017965	0.121223	0.980785	0.328619	0.00280122	0.00171352	0.0142752	0.0147403	0.333089	0.935400966	0.270199355	0.000562314
rs3846218	SNP_A-2008755	3	63033689	C	G	0.107103	0	0.00335782	0.0838199	0.028315	0.00335782				0.000950929	0.0769602	0.0232101	0.000950929
rs2287685	SNP_A-2235453	5	115850822	C	G	0.159645	0	0.0033586	-0.0696677	0.0238141	0.0033586				0.001641	-0.0627537	0.0198699	0.001641
rs6489992	SNP_A-4245728	12	113837152	C	T	0.492239	0	0.00336955	0.0495589	0.0169798	0.00336955				0.000831238	0.0467224	0.0139317	0.000831238
rs11238892	SNP_A-2122704	10	43991200	A	G	0.101111	0	0.00338305	0.0848973	0.0289347	0.00338305				0.00139456	0.0758375	0.0236554	0.00139456
rs7201632	SNP_A-1837370	16	80234949	A	G	0.132369	0	0.00342625	-0.0766185	0.0262936	0.00342625				0.00151061	-0.0676933	0.0212699	0.00151061
rs10483809	SNP_A-8637905	14	67906122	C	T	0.157953	0	0.00350149	0.0689469	0.0236677	0.00350149				0.00145147	0.0624994	0.0195661	0.00145147
rs4631686	SNP_A-1964422	1	14450061	A	G	0.435484	0	0.00350211	0.0515662	0.0177249	0.00350211				0.000973575	0.048639	0.0146983	0.000973575
rs41361349	SNP_A-2098310	12	111558940	G	T	0.00333519	0.00111111	0.00350521	-0.503199	0.149984	0.000776329	0.434757	0.726025	0.543503	0.00140814	-0.396148	0.123676	0.00140814
rs11736570	SNP_A-4218745	4	67158300	A	G	0.360089	0.00334821	0.00351771	-0.00229279	0.0187819	0.90048	1.06236	0.316347	0.000778908	0.00174113	-0.00596246	0.0153737	0.698232	0.887929881	0.248201481	0.000365844
rs6951291	SNP_A-2185312	7	103679775	C	G	0.254848	0.00110865	0.00352818	0.0114014	0.0198884	0.566248	2.32588	0.704109	0.00104578	0.00140369	0.00497138	0.0162068	0.759108	2.176465979	0.604057419	0.000331985
rs4678202	SNP_A-2178852	3	123797064	A	C	0.367222	0	0.00354205	0.0534113	0.0182575	0.00354205				0.00145115	0.0477667	0.0149536	0.00145115
rs6951447	SNP_A-2039518	7	103679852	C	T	0.264266	0.00110865	0.00355122	-0.0110025	0.0196126	0.574035	2.32583	0.704172	0.00104792	0.00142078	-0.00421625	0.0159487	0.791562	2.177831804	0.604070471	0.000329247
rs3843826	SNP_A-8381109	9	118699510	C	G	0.345344	0	0.00355973	0.0542785	0.01851	0.00355973				0.0012441	0.048427	0.0149512	0.0012441
rs189009	SNP_A-8303695	13	28413875	A	C	0.245803	0.00120048	0.00359537	0.0710925	0.021271	0.000797772	0.132795	0.349766	0.698399	0.000948372	0.0570719	0.0172034	0.000948372
rs17712523	SNP_A-8453388	10	73207620	C	T	0.0240223	0	0.00359959	0.163114	0.0562054	0.00359959				0.000532558	0.165432	0.0475835	0.000532558
rs10912522	SNP_A-8394201	1	171261738	C	T	0.117353	0	0.00362194	-0.0804172	0.027702	0.00362194				0.00145827	-0.0716465	0.0224392	0.00145827
rs17452876	SNP_A-2096175	1	55894916	A	C	0.05902	0	0.00362437	-0.109949	0.0378386	0.00362437				0.00185839	-0.0953711	0.0305538	0.00185839
rs4754857	SNP_A-8521764	11	101937688	C	T	0.47933	0	0.00367774	0.0526871	0.0181165	0.00367774				0.0018811	0.0456661	0.0146468	0.0018811
rs7073899	SNP_A-2280705	10	128293921	A	G	0.168533	0	0.00368777	0.0670094	0.0228903	0.00368777				0.000960068	0.0625636	0.0188831	0.000960068
rs17003488	SNP_A-1977752	4	80043257	A	C	0.108347	0.00554939	0.00370276	-0.0657164	0.0275101	0.0164747	0.440285	0.188937	0.0191628	0.00171241	-0.0627284	0.0227938	0.00604435	0.398874193	0.167501592	0.017461268
rs2026341	SNP_A-1924432	9	88494325	A	G	0.217415	0.00110988	0.00370492	-0.0710595	0.0214365	0.000936379	0.231378	0.734982	0.756623	0.00165071	-0.056186	0.0178001	0.00165071
rs10497227	SNP_A-8576311	2	163331538	C	T	0.00498615	0.00110865	0.00371315	-0.410544	0.124697	0.000964215	0.814872	0.74404	0.272857	0.0010066	-0.31653	0.095928	0.0010066
rs11085914	SNP_A-8377795	19	14839191	A	C	0.176731	0.00110865	0.003726	0.045626	0.0226341	0.0423872	-1.97596	0.71722	0.00573246	0.00028183	0.0361325	0.0186392	0.0528773	-2.210226509	0.602898069	0.000261033
rs6497576	SNP_A-1840613	16	22089994	A	G	0.238444	0	0.00374689	0.0596095	0.0206291	0.00374689				0.000685519	0.0570152	0.0167321	0.000685519
rs11849320	SNP_A-8352113	14	50979362	C	T	0.199557	0	0.00377955	0.0626279	0.0216729	0.00377955				0.00165026	0.0560144	0.0177453	0.00165026
rs882142	SNP_A-4274005	5	9872038	A	G	0.0954495	0	0.00379438	0.0847092	0.0293214	0.00379438				0.00151352	0.07638	0.0240037	0.00151352
rs11058683	SNP_A-8417278	12	125537620	A	G	0.112653	0	0.00380753	-0.0808139	0.028055	0.00380753				0.00168428	-0.0722816	0.0229425	0.00168428
rs763771	SNP_A-8690060	20	16946375	A	G	0.220225	0	0.00383888	-0.0628479	0.0216484	0.00383888				0.0013455	-0.0568458	0.0176734	0.0013455
rs3902881	SNP_A-2124513	15	84798526	C	T	0.343871	0.00110865	0.00383942	0.0072932	0.0180894	0.689233	-2.35335	0.703343	0.000899191	0.00139829	0.00475528	0.0149045	0.749763	-2.194253383	0.60365154	0.000294031
rs9867503	SNP_A-8604381	3	188704630	A	C	0.300167	0.00111111	0.00385281	0.0635811	0.0196983	0.00131142	-0.577007	0.730705	0.425002	0.000928017	0.0585434	0.0161048	0.000293866	-0.453116401	0.602206795	0.451994869
rs7555918	SNP_A-2151189	1	210952428	A	G	0.193494	0.00112233	0.00386635	0.0745555	0.0224565	0.000859888	-0.0887369	0.713586	0.896684	0.00084307	0.0614632	0.0183481	0.00084307
rs8036981	SNP_A-8701603	15	24371121	C	T	0.0260821	0	0.00387328	0.159034	0.0548937	0.00387328				0.00113183	0.150801	0.0461701	0.00113183
rs12427008	SNP_A-8489965	12	21249215	C	T	0.0459834	0.00110865	0.00392035	-0.135903	0.0409904	0.000875897	-0.0977032	0.710844	0.882372	0.000351268	-0.122073	0.0340212	0.000351268
rs10074889	SNP_A-8463517	5	149011775	A	G	0.429444	0	0.00392083	0.0471207	0.0163481	0.00392083				0.000812932	0.0449538	0.0133794	0.000812932
rs2834741	SNP_A-8338814	21	35353132	A	T	0.355322	0	0.00395685	-0.0536451	0.0186469	0.00395685				0.00094154	-0.0509773	0.0153611	0.00094154
rs1227126	SNP_A-4262363	2	168104262	C	T	0.0721821	0.00222469	0.00398368	0.109448	0.0336661	0.00113705	-0.10889	0.32831	0.742709	0.00175964	0.082765	0.0283371	0.00358108	-1.13789056	0.604807586	0.060245055
rs12694232	SNP_A-8473408	2	211902467	A	G	0.331292	0	0.00401042	0.0542904	0.0189476	0.00401042				0.00169361	0.0484858	0.0153975	0.00169361
rs1392128	SNP_A-2277460	1	55839140	C	T	0.0609756	0	0.00401163	-0.107507	0.0375178	0.00401163				0.00134662	-0.0968508	0.0301146	0.00134662
rs9990017	SNP_A-8416179	3	153688752	A	C	0.06728	0.00230415	0.00412464	0.109497	0.0355323	0.00203595	0.271633	0.33764	0.414889	0.00173171	0.10016	0.0298535	0.000828494	0.221851075	0.273200907	0.416993109
rs2269016	SNP_A-2252697	20	17372706	C	T	0.111543	0	0.00415948	0.0797887	0.0279055	0.00415948				0.000971534	0.0755445	0.0228249	0.000971534
rs12129168	SNP_A-8465038	1	42874698	C	T	0.0523649	0	0.00418891	0.114433	0.0400049	0.00418891				0.000920037	0.10697	0.0321685	0.000920037
rs10888965	SNP_A-8700765	1	56522669	A	G	0.423973	0	0.00421909	-0.0518727	0.0178866	0.00421909				0.00114416	-0.0470347	0.0144141	0.00114416
rs2068455	SNP_A-8283320	10	2687071	C	T	0.47587	0.0124294	0.00432898	0.0561317	0.0170331	0.00100488	-0.105756	0.196142	0.582202	0.00187683	0.0507281	0.0142646	0.000396559	-0.059106544	0.162268373	0.715758612
rs10235865	SNP_A-4198027	7	88078789	C	G	0.250418	0.00111483	0.00436337	0.0405918	0.0206664	0.0481566	1.89667	0.717622	0.0080835	0.000719057	0.0344968	0.0170075	0.0428276	1.954540538	0.603802353	0.001252814
rs1029652	SNP_A-8560461	19	14839284	C	T	0.248753	0.00110865	0.00437175	-0.0407133	0.0208714	0.0512521	-1.82701	0.717406	0.0106489	0.000465027	-0.028553	0.01721	0.097451	-2.092407483	0.603387286	0.000550061
rs6535197	SNP_A-8597315	4	138210692	C	T	0.176013	0.00111111	0.00439122	-0.060079	0.0225949	0.00765696	1.30111	0.73824	0.0772211	0.00149256	-0.0554344	0.0187085	0.0031277	1.162162615	0.604666106	0.054928093
rs10850331	SNP_A-2304787	12	113291771	C	T	0.00776053	0	0.00439152	-0.291107	0.0993902	0.00439152				0.000940051	-0.260688	0.078543	0.000940051
rs2881324	SNP_A-2235939	2	46430398	G	T	0.319845	0	0.00441308	0.051279	0.0180413	0.00441308				0.00189009	0.0455951	0.014631	0.00189009
rs2359131	SNP_A-8617131	3	53921874	C	T	0.266444	0.00223214	0.00442289	-0.0549412	0.0200558	0.0064106	1.06388	0.527557	0.0422996	0.00188446	-0.048924	0.0161679	0.00255017	0.897596764	0.428183649	0.036340942
rs2958759	SNP_A-1893744	8	30247097	G	T	0.289751	0.00110865	0.0044797	0.0387536	0.0195369	0.0462138	-1.79309	0.713972	0.0117452	0.000168095	0.0321589	0.0153688	0.0366803	-2.114871095	0.602633551	0.000471773
rs8034300	SNP_A-8622925	15	36299784	A	G	0.269317	0	0.00451518	-0.0578666	0.0202437	0.00451518				0.000847577	-0.0557299	0.0166441	0.000847577
rs7897749	SNP_A-8430497	10	103301425	A	G	0.0498615	0.00110865	0.00454944	0.0781225	0.0404159	0.0521874	-1.80572	0.717963	0.0116984	0.00106824	0.0602653	0.0333423	0.0710272	-1.884058794	0.604293641	0.001880973
rs2718393	SNP_A-2134059	7	88092199	A	G	0.425638	0.00221976	0.00460313	0.0072608	0.0179175	0.679816	1.6551	0.514639	0.00129432	0.000786579	0.00692052	0.0144983	0.633243	1.590475279	0.426971028	0.000207659
rs12586449	SNP_A-2047652	14	24787616	A	C	0.285477	0	0.00462463	-0.0545925	0.0193655	0.00462463				0.00190915	-0.0492438	0.015817	0.00190915
rs9860628	SNP_A-1809667	3	72125690	A	G	0.310766	0	0.00462661	0.0538185	0.0190372	0.00462661				0.00173439	0.0478787	0.0152388	0.00173439
rs3119309	SNP_A-1988361	6	160605062	A	G	0.0715493	0.00337458	0.00463355	0.0741385	0.0332121	0.0252702	1.03518	0.408673	0.0113124	0.001782	0.0638459	0.0268564	0.017654	1.182152007	0.427003965	0.005751012
rs2699095	SNP_A-2095061	12	126948935	A	G	0.139845	0	0.00467818	0.0713543	0.0253381	0.00467818				0.000872568	0.0695724	0.0208296	0.000872568
rs6573820	SNP_A-1837004	14	67731966	A	G	0.164641	0.0100223	0.00471839	0.0764249	0.0236462	0.00122323	0.128796	0.160312	0.428759	0.00183308	0.0679719	0.0195864	0.00054496	0.146926357	0.129356614	0.256338733
rs9834985	SNP_A-8689914	3	32177520	A	G	0.112653	0.00111111	0.00475168	0.0756088	0.0283978	0.00754558	0.774193	0.369914	0.0361027	0.00168179	0.068512	0.0234492	0.0035696	0.711475842	0.302964159	0.019074348
rs6901563	SNP_A-8447404	6	13091490	A	C	0.171075	0.00112486	0.00484376	0.0758102	0.0239733	0.00151407	-0.552811	0.721227	0.441682	0.0017043	0.0685363	0.0196709	0.000518258	-0.483229429	0.60243349	0.422696578
rs12730393	SNP_A-1959502	1	186605597	A	G	0.154359	0.00668896	0.00488363	0.0713678	0.0237044	0.00279867	0.316553	0.259236	0.220339	0.00185432	0.0647714	0.019759	0.00108609	0.262323394	0.229311959	0.252951517
rs6798586	SNP_A-1951806	3	32107036	A	T	0.120288	0	0.00495194	-0.0772877	0.0276214	0.00495194				0.00176736	-0.0696808	0.0222175	0.00176736
rs889838	SNP_A-2123689	2	222543301	C	T	0.354051	0	0.00495916	0.0512417	0.0183286	0.00495916				0.00164267	0.0470362	0.0148946	0.00164267
rs16934016	SNP_A-8501192	9	118692193	A	T	0.175166	0	0.00497685	0.0656966	0.0233049	0.00497685				0.00174338	0.0589841	0.0187827	0.00174338
rs7659639	SNP_A-8410706	4	46715615	C	T	0.262717	0.00223964	0.00512526	0.0572894	0.0202503	0.0044438	0.518761	0.334791	0.119461	0.00151317	0.052544	0.0166259	0.00162966	0.472763716	0.269781312	0.080054373
rs7555285	SNP_A-8481181	1	208036978	C	G	0.190157	0	0.00513391	-0.0642129	0.0228268	0.00513391				0.000359934	-0.0668111	0.0186528	0.000359934
rs7313906	SNP_A-1847574	12	126947550	A	C	0.096882	0	0.00516849	-0.0804908	0.0289142	0.00516849				0.00140569	-0.0760447	0.023737	0.00140569
rs9305055	SNP_A-2185131	19	14842367	A	T	0.250139	0.00110988	0.00519197	0.0388602	0.0208561	0.0624504	-1.82888	0.71782	0.0106156	0.000523501	0.0273883	0.0172242	0.112168	-2.094127271	0.603665364	0.000547568
rs10965941	SNP_A-2101002	9	23573321	A	G	0.241111	0	0.00525941	0.0564182	0.0202984	0.00525941				0.000776676	0.0562533	0.0166791	0.000776676
rs2538903	SNP_A-8548126	7	88094092	A	G	0.177258	0.00222965	0.00527837	-0.00109788	0.0232119	1	1.66254	0.514251	0.00121585	0.000893207	6.6e-05	0.0187621	0.997195	1.604382296	0.426849118	0.000182067
rs7856656	SNP_A-8389412	9	37411065	C	T	0.246385	0.00111359	0.00535731	-0.0644018	0.0199354	0.00124073	0.0366144	0.356603	0.923154	0.00150267	-0.059148	0.0164179	0.000332603	0.073046092	0.300723078	0.808138166
rs1028217	SNP_A-1965351	2	151317406	A	G	0.227904	0.00222717	0.00562724	0.065843	0.0210755	0.00170127	-0.290106	0.327105	0.374466	0.00125008	0.0524109	0.0172597	0.00246286	-1.344927839	0.604666413	0.02638396
rs17072701	SNP_A-1809619	3	65246895	A	G	0.0388889	0	0.00563883	-0.123879	0.0448214	0.00563883				0.0014654	-0.119645	0.0374889	0.0014654
rs7404202	SNP_A-8482554	16	84004685	C	T	0.488062	0.00110988	0.00569295	-0.0539284	0.0175564	0.00210459	0.699086	0.713722	0.319695	0.00190416	-0.0487661	0.0142319	0.000639502	0.615431236	0.604177913	0.308659324
rs6559957	SNP_A-8466814	9	88759584	G	T	0.409745	0.00110865	0.00580345	-0.0451059	0.0177337	0.0105132	0.649784	0.369526	0.0781192	0.00185633	-0.0420129	0.0145541	0.003988	0.551668439	0.302839289	0.068844547
rs41332544	SNP_A-4226672	4	82343358	C	T	0.0660011	0.00110988	0.00580894	0.112449	0.0350812	0.00133877	0.184454	0.724302	0.798878	0.0018629	0.0888496	0.0284714	0.0018629
rs6581974	SNP_A-8456636	12	69589325	C	G	0.0766219	0	0.00593298	-0.0939897	0.0336386	0.00593298				0.00150811	-0.0876034	0.0275213	0.00150811
rs6691652	SNP_A-4206266	1	191984321	G	T	0.138873	0.00111607	0.00596117	-0.0808195	0.0253678	0.00137826	-0.0773807	0.726129	0.900098	0.000680409	-0.071089	0.0208504	0.000680409
rs838338	SNP_A-8425147	12	113487345	C	T	0.224444	0	0.00600117	-0.057338	0.0209027	0.00600117				0.00130601	-0.0548025	0.0169932	0.00130601
rs10879218	SNP_A-2237171	12	69598037	C	T	0.0734149	0	0.00630036	-0.0940437	0.0339661	0.00630036				0.00155304	-0.0886183	0.0279161	0.00155304
rs6782687	SNP_A-1795013	3	55204815	C	T	0.415188	0	0.00631615	0.0477791	0.0175701	0.00631615				0.00100075	0.0475857	0.0144142	0.00100075
rs1920338	SNP_A-8389695	3	105256782	A	C	0.357024	0.00111111	0.00638639	-0.0592255	0.0186021	0.00148466	-0.0800948	0.70732	0.900696	0.00175923	-0.0481101	0.015333	0.00175923
rs10489396	SNP_A-4209955	1	184864834	A	G	0.23337	0	0.00645462	-0.0577408	0.0212568	0.00645462				0.00180173	-0.0538922	0.0172148	0.00180173
rs2958757	SNP_A-1906603	8	30247582	C	T	0.283417	0.00110988	0.00663833	0.0350796	0.0197567	0.0740656	-1.79811	0.713705	0.0114813	0.00024904	0.0293524	0.0155329	0.0591266	-2.120453439	0.602152494	0.000451111
rs10509257	SNP_A-8287367	10	67454435	G	T	0.0228922	0.00111732	0.00665276	0.179462	0.0577877	0.00180827	0.187885	0.737645	0.804134	0.00094653	0.157942	0.0476134	0.00094653
rs11811047	SNP_A-8308730	1	184867764	A	G	0.233889	0	0.00665557	-0.0574806	0.0212511	0.00665557				0.00181145	-0.0539432	0.0172397	0.00181145
rs4955240	SNP_A-2111594	3	32107687	C	G	0.118575	0	0.00667342	0.0766985	0.0283754	0.00667342				0.00179462	0.0710585	0.0226861	0.00179462
rs4457175	SNP_A-2050484	6	142437029	A	G	0.387869	0.00558036	0.00688531	0.0526732	0.0179134	0.00314091	-0.235016	0.216978	0.274053	0.00173002	0.0459904	0.0147405	0.00186736	-0.422151311	0.245639518	0.086042085
rs8101471	SNP_A-8716810	19	22002723	C	T	0.116962	0	0.0069693	0.0726244	0.0270405	0.0069693				0.00142662	0.0707105	0.022102	0.00142662
rs11194172	SNP_A-4286497	10	110327777	C	T	0.000554939	0	0.00706568	-0.966169	0.359284	0.00706568				0.00172356	-0.949812	0.302128	0.00172356
rs17124813	SNP_A-2005150	10	110337455	A	G	0.000554939	0	0.00706568	0.966169	0.359284	0.00706568				0.00172356	0.949812	0.302128	0.00172356
rs9657625	SNP_A-8550672	9	3883296	C	G	0.0139276	0.00333704	0.00710251	0.227118	0.0758564	0.00262707	0.186825	0.446487	0.672055	0.00145123	0.227457	0.0649898	0.000488714	0.117559513	0.353602696	0.739619133
rs7639752	SNP_A-8646191	3	197457641	C	T	0.379619	0	0.00711729	-0.0491139	0.0183436	0.00711729				0.000730532	-0.0512238	0.0151111	0.000730532
rs5889	SNP_A-8401554	12	123864830	A	G	0.000555556	0	0.00712055	-0.965632	0.359439	0.00712055				0.00172937	-0.949956	0.302268	0.00172937
rs2157673	SNP_A-8284822	9	117598930	C	T	0.298157	0.00560538	0.00714425	0.0391044	0.0191279	0.039853	0.588221	0.241987	0.0147615	0.0015583	0.0371187	0.0157242	0.0184627	0.640724196	0.229120142	0.005279531
rs17032049	SNP_A-1960363	4	155919666	A	C	0.107263	0.00674157	0.0071627	0.0746992	0.0283182	0.00852345	0.363177	0.177218	0.0401258	0.00125956	0.0714271	0.0232635	0.00220405	0.345538225	0.146269238	0.018377572
rs4915157	SNP_A-8628782	1	196997124	A	G	0.226895	0.00555556	0.00736911	0.0596799	0.0213771	0.00500213	0.320084	0.224254	0.154366	0.000652477	0.0611869	0.017581	0.000525386	0.305498681	0.182183787	0.093921284
rs11121959	SNP_A-8638913	1	12675790	A	G	0.473392	0	0.00751593	-0.0463943	0.017345	0.00751593				0.00182694	-0.0441807	0.0141313	0.00182694
rs7606550	SNP_A-8715053	2	80533735	C	G	0.0850588	0.00223464	0.00753882	-0.00732947	0.0300655	0.80332	0.999857	0.320592	0.0017668	0.00066873	-0.00614696	0.025105	0.806629	1.035272635	0.269645442	0.000132187
rs6552838	SNP_A-2311959	4	186047130	C	T	0.354248	0.00110988	0.00758672	0.0545693	0.0183057	0.00274103	-0.638959	0.726111	0.374629	0.0013511	0.0534306	0.0151815	0.000454468	-0.558272201	0.603470656	0.35516478
rs17599677	SNP_A-8421595	5	136378617	A	G	0.190745	0	0.00769303	0.0625939	0.0233643	0.00769303				0.00180973	0.0593964	0.01898	0.00180973
rs1742848	SNP_A-8511310	1	119001219	C	T	0.252944	0.00112108	0.00789647	-0.0324959	0.0201129	0.104325	1.9695	0.720762	0.0061433	0.00060682	-0.0249301	0.0164851	0.130822	2.199820001	0.605350583	0.000295332
rs7636267	SNP_A-8331114	3	186378292	C	T	0.431188	0	0.00795085	-0.0481809	0.0179023	0.00795085				0.0017152	-0.0457062	0.0145321	0.0017152
rs6823078	SNP_A-1947312	4	77415872	A	G	0.207012	0.00111235	0.0079742	0.0335452	0.0211096	0.107728	1.84445	0.717805	0.0100449	0.00105805	0.0182326	0.017194	0.28925	2.108195737	0.604159822	0.000507923
rs17048437	SNP_A-1964538	2	114968657	C	T	0.0942873	0.00110988	0.00800249	-0.0467928	0.0291875	0.107917	-1.84282	0.718025	0.0100601	0.000415382	-0.0411319	0.0237947	0.0842271	-2.091553659	0.603268277	0.000551568
rs203749	SNP_A-4277948	1	229501369	C	T	0.111422	0.00446927	0.00801917	-0.074149	0.0272216	0.00637811	0.571704	0.371826	0.12431	0.00178689	-0.0720889	0.0220425	0.00111551	0.539462741	0.349280594	0.122827556
rs11850801	SNP_A-8319532	14	75115897	A	G	0.115789	0.00110865	0.00817724	-0.0850362	0.0277079	0.00211166	-0.0741427	0.726726	0.926352	0.00174689	-0.0704747	0.0224459	0.00174689
rs4657594	SNP_A-4295569	1	164972759	C	T	0.451505	0	0.00823808	-0.0470196	0.0178689	0.00823808				0.00109314	-0.0477701	0.0145809	0.00109314
rs10487025	SNP_A-8671655	7	87990714	C	T	0.15807	0.00110865	0.00840099	0.0384755	0.0241177	0.11078	1.88092	0.716941	0.0085403	0.00120477	0.0341429	0.019629	0.0823095	1.943385809	0.603106977	0.001318127
rs7954123	SNP_A-2064036	12	80211357	C	T	0.253052	0.00668896	0.00842693	0.0497252	0.0201215	0.013009	0.368741	0.229744	0.106835	0.00041274	0.0566737	0.0165827	0.00066056	0.31296671	0.182488843	0.086698142
rs17122153	SNP_A-8651449	14	85863788	A	G	0.0149917	0.00222469	0.00868179	-0.155713	0.0720213	0.0308079	0.574108	0.340797	0.0903626	0.000628353	-0.185923	0.0600044	0.0020066	0.426962368	0.276943887	0.12350616
rs12064551	SNP_A-8665834	1	202191386	C	T	0.0550612	0	0.00877826	0.0996261	0.0382208	0.00877826				0.0010521	0.101893	0.0309978	0.0010521
rs9789765	SNP_A-8484484	2	40488338	A	T	0.0456081	0	0.00880441	-0.109816	0.0420946	0.00880441				0.00189305	-0.113151	0.0363128	0.00189305
rs6957941	SNP_A-1940283	7	106394751	C	G	0.286127	0	0.00882619	-0.0505464	0.0193634	0.00882619				0.00188006	-0.0497062	0.01594	0.00188006
rs7092615	SNP_A-1814615	10	30902186	C	T	0.42	0	0.00904308	-0.0457493	0.0175683	0.00904308				0.00112555	-0.0466149	0.0142648	0.00112555
rs8087329	SNP_A-2090599	18	3158637	A	G	0.283092	0	0.00914984	0.0508314	0.0195439	0.00914984				0.00145055	0.0511166	0.0160016	0.00145055
rs2882494	SNP_A-4299095	7	136183519	A	G	0.034695	0.00111982	0.00928564	-0.0776756	0.0481874	0.113936	-1.95776	0.71645	0.00615956	0.000649913	-0.0505513	0.0387608	0.192512	-2.241164775	0.60486824	0.000224446
rs7830778	SNP_A-8435995	8	30179846	C	T	0.117647	0.00112108	0.00929111	-0.0426923	0.0269981	0.109698	-1.78751	0.718481	0.0124992	0.00026857	-0.0410188	0.0219543	0.0620434	-2.125092676	0.604376594	0.000460236
rs10514994	SNP_A-4211006	5	65775312	A	T	0.175818	0.00110988	0.00945837	0.0365332	0.0232371	0.115454	-1.93242	0.715036	0.0067139	0.00100782	0.0165633	0.0186216	0.373994	-2.212946945	0.604013546	0.000263336
rs2961117	SNP_A-8544533	7	143386186	C	G	0.402985	0.00777778	0.00991485	0.0332998	0.0174883	0.0579928	0.508188	0.213176	0.0164854	0.00157032	0.0390852	0.0145987	0.00755902	0.538802047	0.202515788	0.007942837
rs7672399	SNP_A-2100935	4	186046913	A	G	0.354803	0.00110988	0.00994442	0.0528128	0.0182819	0.00368862	-0.638822	0.726219	0.374798	0.00179157	0.0520947	0.015156	0.000615084	-0.55871649	0.603663323	0.354935724
rs12377308	SNP_A-8318482	9	85934846	A	C	0.00720621	0.00110988	0.0100127	0.320932	0.105949	0.00242302	-0.291824	0.370225	0.429467	0.000779909	0.295526	0.0876537	0.000779909
rs1567101	SNP_A-4226436	10	30901089	A	G	0.425638	0	0.0100513	0.0458241	0.0178091	0.0100513				0.00107216	0.0473251	0.0144209	0.00107216
rs3114711	SNP_A-8567878	7	22450602	A	G	0.0545657	0.00111483	0.0101439	-0.114679	0.0379963	0.0024793	-0.0635595	0.361033	0.855631	0.00179775	-0.113591	0.0318807	0.000386302	-0.066415511	0.303332362	0.826737424
rs11135970	SNP_A-1959625	8	26919513	A	G	0.0539188	0.00111235	0.0101726	0.0561648	0.0388113	0.145704	-1.97193	0.719417	0.00599067	0.000972313	0.0358866	0.0313814	0.253115	-2.19235641	0.604755008	0.00030526
rs1897146	SNP_A-8620734	4	65291795	C	T	0.18373	0.00444444	0.0103008	0.0569575	0.0222511	0.0104715	0.33093	0.205341	0.106246	0.00127671	0.0543721	0.0181869	0.00287056	0.430611598	0.201306805	0.032702482
rs13196606	SNP_A-8402940	6	28478057	C	T	0.396226	0.00222469	0.0104467	0.0466336	0.0174188	0.00723098	0.35029	0.255624	0.169786	0.00163242	0.041951	0.0143012	0.00343962	0.635573128	0.30152355	0.035323342
rs7010839	SNP_A-1992887	8	30200509	C	G	0.173407	0.00110865	0.0104833	-0.0343033	0.0229022	0.131617	-1.71676	0.720442	0.0167783	0.000214937	-0.0370328	0.0187896	0.0490442	-2.024389179	0.607322602	0.000893796
rs11679636	SNP_A-4228127	2	124563266	A	G	0.226734	0.00681044	0.0109423	0.0372917	0.0205666	0.0677246	0.409746	0.171168	0.0162974	0.00167519	0.0353665	0.0169946	0.0377232	0.485627991	0.168649046	0.004081105
rs8087321	SNP_A-2258124	18	3158616	C	T	0.293008	0	0.0117965	-0.0481641	0.0191979	0.0117965				0.00156282	-0.0499693	0.0157502	0.00156282
rs181022	SNP_A-8523489	7	87989420	A	G	0.359176	0.00121065	0.0119405	-0.0248634	0.019561	0.19956	1.91254	0.708584	0.00681317	0.00116714	-0.025833	0.0160785	0.108515	1.979045724	0.592246292	0.000871115
rs41526348	SNP_A-4285208	6	22840379	C	T	0.0782998	0	0.0125643	0.0834976	0.0335974	0.0125643				0.000660168	0.0929143	0.027185	0.000660168
rs12774333	SNP_A-1857198	10	77838858	C	T	0.0693289	0.00110865	0.0127483	0.0973471	0.0331319	0.00315661	-0.137831	0.711151	0.840485	0.00174559	0.0860616	0.0274084	0.00174559
rs2247407	SNP_A-8626378	14	41924173	A	G	0.22351	0.00443459	0.0130304	-0.0191329	0.0219294	0.381395	-0.540356	0.184573	0.00351272	5.27e-05	-0.0142159	0.0177075	0.422294	-0.783223037	0.175568547	9.20E-06
rs12677295	SNP_A-8545536	8	30219364	A	G	0.138504	0.00110865	0.0130925	0.0345744	0.0256686	0.176268	-1.78297	0.716331	0.0124916	0.000670089	0.0264225	0.020867	0.205763	-2.119545708	0.604817673	0.000480497
rs13377809	SNP_A-8529241	12	42489197	A	G	0.13437	0.00110988	0.0132755	0.0735706	0.0250343	0.00334015	-0.177886	0.717621	0.809302	0.00157206	0.0732589	0.020407	0.000348996	-0.241217186	0.603318841	0.689387606
rs7797022	SNP_A-2287362	7	88015831	C	G	0.459235	0.00110865	0.0133567	0.0225078	0.0177383	0.203689	1.92532	0.717588	0.00716923	0.00133793	0.0243546	0.0145153	0.0937279	1.984630277	0.603376131	0.001044308
rs11934863	SNP_A-8302189	4	77417815	C	T	0.18955	0.00111111	0.0137153	0.0251278	0.0207036	0.216206	1.85721	0.71911	0.00968799	0.0015584	0.0101455	0.0169004	0.548451	2.126141983	0.605054441	0.000463864
rs1566739	SNP_A-1786791	8	30198191	A	G	0.0310249	0.00110865	0.0139748	0.0655704	0.0504911	0.192499	-1.81669	0.714794	0.0107878	0.000711987	0.049284	0.0404861	0.223812	-2.14115711	0.603737679	0.000410848
rs16876613	SNP_A-1992881	8	30151690	C	T	0.0310938	0.00111111	0.0141595	0.0654666	0.0505525	0.193711	-1.81645	0.715553	0.0108818	0.000728341	0.0491061	0.0405317	0.226009	-2.14096675	0.604372528	0.000417151
rs1701980	SNP_A-8507771	1	119010423	C	T	0.24071	0.00110865	0.0147414	-0.0245841	0.0209353	0.241979	1.89954	0.717329	0.00791715	0.00130774	-0.0141269	0.0171231	0.409581	2.14877833	0.603119426	0.000386534
rs2012619	SNP_A-8671656	7	88015221	C	T	0.0920688	0.00110865	0.0152845	0.0344745	0.0299914	0.245964	1.91963	0.717649	0.00734107	0.00135309	0.0413395	0.0247378	0.095054	1.982253324	0.603347037	0.001058252
rs6532316	SNP_A-2132252	4	77417780	C	T	0.23239	0.00110865	0.0154028	-0.0229938	0.0205131	0.257667	1.90574	0.717407	0.00773495	0.000920732	-0.0197793	0.0168174	0.239864	2.150572943	0.602881553	0.000380219
rs11211579	SNP_A-1956195	1	47867687	C	T	0.162971	0	0.0156353	-0.0558068	0.0230882	0.0156353				0.00126805	-0.0618625	0.0191318	0.00126805
rs17005120	SNP_A-1863862	4	82523439	A	G	0.243483	0.00110865	0.0158085	0.0216531	0.0197196	0.267553	1.90542	0.717426	0.00774889	0.00122047	0.0145363	0.0160633	0.365745	2.149322914	0.603072223	0.000384821
rs1996396	SNP_A-1890518	8	26918290	C	T	0.0356149	0.00111359	0.0163171	0.0525639	0.0478609	0.27367	-1.83954	0.719062	0.0102868	0.000961489	0.0448667	0.0393552	0.254577	-2.095924049	0.604087135	0.000546546
rs12420369	SNP_A-8681230	11	39955627	C	T	0.00166759	0.00111235	0.0166307	0.253749	0.213841	0.238327	-1.59901	0.745332	0.0309641	0.000607147	0.232313	0.173925	0.181987	-1.948801224	0.6267671	0.001935443
rs10412241	SNP_A-8445450	19	58470008	C	T	0.0382908	0	0.0167285	0.10843	0.0454232	0.0167285				0.00113194	0.127012	0.0388871	0.00113194
rs17499877	SNP_A-2165934	4	82523456	C	T	0.115918	0.00110865	0.0167627	0.0284371	0.0274548	0.29164	1.83558	0.720431	0.0106915	0.00158071	0.0122096	0.0222432	0.583203	2.118200518	0.605884623	0.00049565
rs2242457	SNP_A-8281124	8	30162200	G	T	0.0509445	0.00114547	0.0170082	0.0449432	0.0412056	0.275783	-1.83147	0.710127	0.00962803	0.000532325	0.0467635	0.0340903	0.170499	-2.147570674	0.59922175	0.000357542
rs1742852	SNP_A-1957145	1	119011355	C	T	0.234054	0.00110865	0.0171751	0.0217325	0.0208505	0.302435	1.89983	0.71744	0.00791771	0.00139838	0.0125492	0.0169747	0.459927	2.148485356	0.603165592	0.000387636
rs12532180	SNP_A-8548356	7	136193624	C	T	0.0577457	0.00111111	0.0174394	0.042002	0.0379201	0.263538	-1.91146	0.71423	0.00724516	0.000960562	0.0279897	0.0311756	0.369533	-2.22061882	0.602942096	0.000244528
rs3863757	SNP_A-8628479	1	119001091	A	G	0.0900394	0.00112486	0.0175067	0.0312176	0.030253	0.297049	1.88197	0.721246	0.00888124	0.00180499	0.010219	0.0248225	0.680673	2.140494524	0.606090534	0.000434594
rs1946959	SNP_A-4217060	4	77415701	A	G	0.485302	0.00110865	0.0188611	0.0160179	0.0172889	0.349261	1.89142	0.717667	0.00823712	0.00175953	0.0041504	0.0140786	0.768214	2.144863946	0.603499852	0.000399409
rs16931697	SNP_A-2289574	8	66127071	A	C	0.000554324	0.00110988	0.0191141	-0.952366	0.357552	0.0075667	-0.63602	0.508461	0.210444	0.00112569	-1.07497	0.300961	0.000373645	-0.786634345	0.425862442	0.065058161
rs41506651	SNP_A-1897422	5	96241436	A	G	0.0232816	0	0.0193247	-0.134535	0.057807	0.0193247				0.00167433	-0.152127	0.0482592	0.00167433
rs4744942	SNP_A-2072676	9	71617303	G	T	0.243198	0.00111111	0.0198832	-0.0184828	0.0202006	0.353532	-1.85995	0.72109	0.009627	0.00113503	-0.0152554	0.0165494	0.356877	-2.119499733	0.601692181	0.000449279
rs7010087	SNP_A-8537416	8	30172404	A	G	0.120489	0.00111111	0.0202944	-0.0262186	0.0270782	0.325211	-1.90136	0.716265	0.00771308	0.0010304	-0.0194192	0.0220987	0.379776	-2.212772348	0.60450519	0.000266685
rs13432035	SNP_A-2285839	2	114971814	C	T	0.336116	0.00111359	0.020496	0.014964	0.018038	0.396231	-1.8665	0.71962	0.00932624	0.00170045	0.00577342	0.0146013	0.692639	-2.136354261	0.604488976	0.000430327
rs16876741	SNP_A-8535161	8	30231860	C	T	0.147368	0.00110865	0.0205858	0.0235158	0.0247692	0.336508	-1.82523	0.715472	0.0104869	0.00111945	0.0153096	0.0201772	0.4482	-2.159908442	0.603856676	0.000366586
rs10503866	SNP_A-1992885	8	30175995	G	T	0.0122154	0.00111111	0.0205887	-0.0773998	0.0801457	0.332515	-1.74987	0.724522	0.0151941	0.000684379	-0.0821223	0.0650929	0.207419	-2.097771746	0.607193229	0.000576755
rs16876754	SNP_A-8700752	8	30231912	C	T	0.258726	0.00110865	0.0207337	0.0197227	0.0204548	0.340279	-1.91264	0.715963	0.00739326	0.00117994	0.0113827	0.0165963	0.492982	-2.207289733	0.603995172	0.000272854
rs12682507	SNP_A-1914658	8	30218936	C	T	0.000554017	0.00110865	0.0214453	-0.333406	0.361675	0.358859	-1.5264	0.801925	0.0554659	0.000827742	-0.327422	0.301404	0.277632	-1.855954644	0.674263741	0.00603391
rs13268730	SNP_A-8500651	8	26919350	A	G	0.0227904	0.00111235	0.0216509	0.0463347	0.0599028	0.43631	-1.85521	0.721316	0.00990374	0.00124032	0.0436954	0.048246	0.365353	-2.100859169	0.606007162	0.000552263
rs17048444	SNP_A-4294522	2	114970999	A	G	0.114936	0.00111111	0.0222038	-0.0210011	0.0274062	0.455579	-1.93058	0.717872	0.00703082	0.000952966	-0.0252387	0.0222547	0.257067	-2.18701866	0.603377145	0.000305902
rs7829853	SNP_A-8525083	8	30143082	A	G	0.410385	0.00111732	0.0224075	-0.0165641	0.0182255	0.369354	-1.8193	0.716177	0.0107863	0.0009047	-0.0149623	0.0147335	0.310133	-2.142957526	0.604350382	0.000411939
rs7014742	SNP_A-8300731	8	30235613	C	T	0.245702	0.00110988	0.0224489	0.0175867	0.0206548	0.38494	-1.90494	0.716522	0.00762403	0.00121082	0.0110492	0.0167622	0.509954	-2.205736144	0.604286737	0.000277447
rs4351366	SNP_A-8614147	7	136183912	A	G	0.0450751	0.00111359	0.022562	0.0364623	0.0427325	0.407142	-1.91131	0.715242	0.00738138	0.00118393	0.0234025	0.0348264	0.501774	-2.211110918	0.603988029	0.000266326
rs4733159	SNP_A-2308624	8	30179402	A	G	0.143097	0.00111857	0.0230782	-0.021029	0.0256559	0.411094	-1.85138	0.712163	0.00909423	0.000753862	-0.0231834	0.0209724	0.269278	-2.177036667	0.60029933	0.000303744
rs2938217	SNP_A-1842070	8	30239111	C	T	0.480865	0.00110988	0.0231207	0.0140915	0.0171474	0.404738	-1.90418	0.716241	0.00762835	0.00105395	0.0113917	0.0136987	0.405865	-2.218114193	0.604364147	0.000256902
rs11997461	SNP_A-2106308	8	26919554	A	T	0.0655949	0.001287	0.0234535	-0.0188927	0.0392312	0.62995	-1.93386	0.711196	0.00639291	0.00112623	-0.0212287	0.0319337	0.506396	-2.177463489	0.592060635	0.000251816
rs2958762	SNP_A-2094469	8	30246163	C	T	0.45651	0.00110865	0.0235211	-0.0143214	0.0172594	0.417584	-1.82779	0.71533	0.0103282	0.00110129	-0.010893	0.0139647	0.435578	-2.15342236	0.604284607	0.000385351
rs17022247	SNP_A-1964183	1	119019029	A	G	0.0777346	0.00110988	0.0235306	-0.0209339	0.0325517	0.509608	1.8881	0.718413	0.00841629	0.00164337	-0.0129043	0.0267482	0.629615	2.140502313	0.603848558	0.000413548
rs7483140	SNP_A-8626877	11	39953975	C	T	0.133815	0.00111111	0.0237924	-0.0197435	0.0250396	0.419796	-1.8237	0.716872	0.0106851	0.00129474	-0.011172	0.0205548	0.586906	-2.167208738	0.604237863	0.000353264
rs13261940	SNP_A-8594067	8	26927511	G	T	0.424619	0.00112994	0.0238759	-0.010567	0.017497	0.550719	-1.87733	0.718556	0.00877172	0.00170775	-0.00460715	0.0142249	0.746106	-2.13618474	0.603315549	0.000420206
rs4504591	SNP_A-1847525	8	30191926	A	T	0.15453	0.00111235	0.0240467	-0.0198416	0.0249874	0.424811	-1.8559	0.715602	0.00926157	0.000864051	-0.0217493	0.0203994	0.286638	-2.175802752	0.603864764	0.000331981
rs16895196	SNP_A-4211005	5	65775299	A	T	0.0798669	0.00110988	0.0240819	-0.0242698	0.0319779	0.43736	-1.83139	0.715023	0.0101946	0.00137662	-0.00909082	0.0262117	0.728807	-2.173252021	0.603511776	0.000334619
rs7483173	SNP_A-8453794	11	39954027	A	G	0.45109	0.00111857	0.0240911	0.0142123	0.0175468	0.417904	-1.81605	0.719302	0.0112525	0.00143465	0.00595533	0.0144644	0.680643	-2.167378998	0.606586178	0.000371997
rs1430116	SNP_A-2253475	2	114962810	A	T	0.068144	0.00110865	0.0241885	0.021661	0.0354295	0.53836	-1.87721	0.718984	0.00884678	0.00174839	0.00900013	0.0285155	0.752364	-2.13775936	0.604403327	0.000425741
rs7013745	SNP_A-8419015	8	26920246	C	G	0.247078	0.00111359	0.0243405	0.0112843	0.0202011	0.575878	-1.87929	0.71643	0.00852575	0.0016922	0.00436742	0.0163724	0.78972	-2.14184721	0.602342315	0.000396782
rs6987718	SNP_A-8363687	8	30200442	A	G	0.136795	0.00111732	0.0244368	-0.0204299	0.0262889	0.432086	-1.89174	0.716995	0.00810343	0.000681602	-0.0274645	0.0214601	0.200955	-2.2249663	0.604737667	0.000248174
rs2958750	SNP_A-2013327	8	30177491	A	G	0.300389	0.00111111	0.0246049	0.0140257	0.0187095	0.445266	-1.85428	0.715389	0.00928897	0.00132088	0.00805738	0.0153591	0.599992	-2.182480919	0.603792397	0.000317784
rs7006142	SNP_A-1992783	8	26924620	C	G	0.416249	0.00111359	0.0253495	-0.00933456	0.0180609	0.604353	-1.88085	0.720224	0.00882206	0.00180741	-0.00376199	0.0146324	0.797161	-2.138066446	0.605048732	0.000431058
rs17427971	SNP_A-2133763	4	82523383	C	T	0.137549	0.00110865	0.025599	-0.0125193	0.0248223	0.606546	1.89916	0.71784	0.00799072	0.00112307	-0.020351	0.0205011	0.321138	2.139933169	0.603087729	0.000408101
rs10503805	SNP_A-4266877	8	26923990	C	T	0.416806	0.00111359	0.0263283	0.00793576	0.0181034	0.660673	-1.88476	0.720261	0.00868641	0.00183979	0.00256749	0.0146787	0.861188	-2.141236071	0.605070923	0.000422917
rs7002284	SNP_A-2245247	8	26918492	C	T	0.264067	0.00111483	0.0268861	-0.00933324	0.0207722	0.653215	-1.87797	0.719287	0.00883934	0.00176815	-0.00521714	0.0168932	0.757523	-2.136207762	0.604088027	0.000427012
rs10228878	SNP_A-4233280	7	136192913	A	G	0.36772	0.00110988	0.026902	-0.0111959	0.0178579	0.531091	-1.88622	0.715108	0.00813027	0.00137972	-0.00552922	0.0146382	0.705726	-2.198593316	0.604120412	0.000289185
rs10257657	SNP_A-2037851	7	136192562	A	T	0.36772	0.00111111	0.0270174	-0.0110364	0.0178205	0.535608	-1.8859	0.715115	0.00814047	0.00138458	-0.00538171	0.014612	0.712733	-2.198240434	0.604120891	0.000289836
rs10503863	SNP_A-1992883	8	30165096	C	T	0.302054	0.00111111	0.0273447	0.0107634	0.0186655	0.556146	-1.85761	0.714664	0.00909565	0.00137691	0.00589261	0.0153127	0.700465	-2.183861263	0.603089592	0.000310018
rs10257657	AFFX-SNP_5735246	7	136192562	A	T	0.368129	0.00110988	0.0273556	-0.0100022	0.0177789	0.57424	-1.88843	0.714768	0.00802249	0.00139014	-0.00455372	0.0145772	0.754821	-2.197213968	0.603709347	0.00028899
rs6070325	SNP_A-8459375	20	55989213	C	G	0.348695	0.00110988	0.0273782	0.0504469	0.0188939	0.007348	-0.0849385	0.70929	0.895278	0.00149107	0.0491403	0.015422	0.00149107
rs2938234	SNP_A-2025498	8	30167862	A	C	0.301499	0.00111111	0.0274285	-0.0110878	0.0187298	0.545523	-1.85611	0.715444	0.00922817	0.00140618	-0.00595221	0.0153676	0.698611	-2.182843718	0.603835479	0.00031737
rs16876600	SNP_A-2107428	8	30143686	C	G	0.108394	0.00111235	0.0274594	-0.0172002	0.0279903	0.533181	-1.85708	0.714125	0.00904966	0.0013176	-0.0111172	0.0229993	0.628951	-2.188818859	0.60244159	0.000296007
rs17022248	SNP_A-1964184	1	119019485	A	C	0.0587909	0.00110865	0.0274801	0.0132387	0.0370304	0.725354	1.91387	0.718477	0.00756843	0.00183282	0.00220112	0.0302494	0.942009	2.15086758	0.603788325	0.000387241
rs17236661	SNP_A-2098829	4	77415500	A	C	0.146748	0.00111111	0.0277303	-0.00683395	0.0250136	0.771591	1.90853	0.717826	0.00766679	0.00182233	-0.00202883	0.0206502	0.921758	2.150719149	0.603421247	0.000384501
rs3018320	SNP_A-8513056	18	18539758	A	T	0.0689655	0	0.0277602	-0.0784836	0.0354981	0.0277602				0.00147883	-0.096108	0.0301391	0.00147883
rs2217421	SNP_A-1920031	2	114966246	C	T	0.138592	0.0011274	0.027842	0.00833738	0.02545	0.754238	-1.9233	0.721909	0.00755999	0.0016932	0.0102388	0.0207962	0.622604	-2.166643769	0.606417091	0.000372502
rs2938212	SNP_A-2171304	8	30242778	A	G	0.316694	0.00110988	0.0281844	-0.0106908	0.0189076	0.58209	-1.82539	0.717807	0.0106866	0.00133379	-0.00747353	0.015254	0.624299	-2.156271306	0.606135859	0.000394425
rs7104344	SNP_A-1833771	11	39949064	C	G	0.385469	0.00110988	0.028377	0.0094003	0.0178934	0.594428	-1.83415	0.716978	0.0102523	0.00141637	0.00470856	0.014539	0.746123	-2.172656309	0.604445661	0.000343023
rs999853	SNP_A-8294482	3	30273853	G	T	0.00334076	0	0.0285233	0.334643	0.153125	0.0285233				0.00112045	0.494644	0.151307	0.00112045
rs17185804	SNP_A-8526106	1	119022019	C	T	0.0879243	0.00111235	0.0286748	0.00777018	0.0306688	0.798146	1.89597	0.718951	0.00818923	0.00183603	0.00453935	0.0251648	0.856892	2.14593426	0.604209903	0.000403095
rs2958781	SNP_A-8514487	8	30237442	C	T	0.342412	0.00111235	0.0287399	-0.00963425	0.0183694	0.610842	-1.88388	0.716072	0.00831216	0.00129646	-0.00824592	0.014764	0.576634	-2.203436371	0.604735703	0.000284495
rs7845878	SNP_A-2233743	8	143182307	A	G	0.413104	0.00111111	0.0288892	-0.00330039	0.0174854	0.85395	-1.88647	0.718007	0.00843416	0.00174996	-0.00225642	0.0140934	0.872835	-2.140449042	0.603127057	0.000407195
rs1951362	SNP_A-1844940	1	119021121	G	T	0.122846	0.00111111	0.0289905	-0.00490089	0.0264445	0.851469	1.9132	0.721038	0.00778049	0.00160626	-0.0115653	0.0216084	0.592631	2.177911123	0.606003187	0.000343781
rs11808628	SNP_A-8555020	1	119011503	C	T	0.140478	0.00110988	0.0290126	0.00360568	0.0257274	0.88467	1.90175	0.718141	0.00792993	0.00184682	-0.000643242	0.0208322	0.975374	2.148900541	0.603518575	0.000389695
rs11998409	SNP_A-4284138	8	26920465	G	T	0.230684	0.00111235	0.0290753	0.00295757	0.0216196	0.898441	-1.89822	0.720178	0.00821246	0.00185467	0.00217244	0.0176235	0.901922	-2.144462067	0.604918615	0.000413169
rs11998418	SNP_A-1940308	8	26920529	A	T	0.230684	0.00111235	0.0290753	0.00295757	0.0216196	0.898441	-1.89822	0.720178	0.00821246	0.00185467	0.00217244	0.0176235	0.901922	-2.144462067	0.604918615	0.000413169
rs10427020	SNP_A-8389410	19	14842533	A	T	0.395014	0.00110865	0.0291289	0.00186379	0.0178167	0.933883	-1.89856	0.719163	0.00810838	0.00183258	-0.00109693	0.0147285	0.940648	-2.152005929	0.604530846	0.000390882
rs6822055	SNP_A-2139503	4	77415212	C	T	0.221852	0.00110865	0.0291577	0.00134394	0.0213435	0.944172	1.9033	0.717908	0.00784906	0.00164244	-0.00832875	0.0175717	0.635627	2.148122724	0.603278581	0.000389487
rs16979990	SNP_A-1954985	19	14842557	C	G	0.0864266	0.00110865	0.0292508	-0.00120634	0.0321201	1	-1.90143	0.719155	0.00804105	0.00178041	-0.00649251	0.0258027	0.801392	-2.140374425	0.604346119	0.000418392
rs10103378	SNP_A-4299624	8	143186269	C	T	0.368684	0.00111111	0.0292977	0.00170968	0.0181456	0.939281	-1.89703	0.716006	0.00789347	0.00159963	0.00679976	0.0150073	0.650591	-2.151266955	0.601255739	0.000365111
rs7017039	SNP_A-1854882	8	26917217	A	G	0.228715	0.00111359	0.0293011	-0.00375927	0.0216975	0.868457	-1.88998	0.719033	0.00839194	0.00180183	-0.00364648	0.0176684	0.836538	-2.140264047	0.603772689	0.00041354
rs10952037	SNP_A-8368730	7	7143338	A	G	0.209212	0.0022173	0.0293422	-0.0376925	0.021356	0.0751875	0.992355	0.505939	0.0494666	0.000392888	-0.0281418	0.0172106	0.102375	2.179423807	0.602308015	0.000313145
rs2958780	SNP_A-1904737	8	30237813	C	T	0.248722	0.00113636	0.0294736	-0.0108964	0.0193741	0.583241	-1.87326	0.716903	0.00875052	0.00132245	-0.00859705	0.0155974	0.581648	-2.199673354	0.604825927	0.000292313
rs6468193	SNP_A-4269909	8	30200760	A	G	0.108033	0.00110865	0.0295238	-0.012629	0.0283482	0.652709	-1.88027	0.715588	0.00836938	0.00118237	-0.0157865	0.0231185	0.494878	-2.206691709	0.603956333	0.000273646
rs6468234	SNP_A-4229899	8	30232474	A	C	0.159866	0.00111857	0.0299424	0.0101618	0.0237574	0.66538	-1.88512	0.71705	0.00833839	0.00148851	0.00263579	0.0195233	0.892637	-2.189869941	0.60471977	0.000309928
rs4733426	SNP_A-2026086	8	30165597	C	T	0.164162	0.00111359	0.0302773	0.0101346	0.0243862	0.685155	-1.88139	0.716983	0.00847805	0.00139406	0.00839601	0.0199557	0.674052	-2.197335547	0.604784421	0.000296017
rs6994064	SNP_A-1992886	8	30176731	A	G	0.132704	0.00111111	0.0303906	-0.0106273	0.0264753	0.688881	-1.85845	0.715409	0.00914589	0.00119046	-0.0150489	0.0216488	0.487152	-2.176872543	0.603801091	0.000329262
rs12041292	SNP_A-8536414	1	119019198	A	C	0.205565	0.00113507	0.0304047	0.00612007	0.0218427	0.780898	1.88301	0.718365	0.00858497	0.00181138	0.00210471	0.0178344	0.906084	2.146110135	0.602185797	0.000385385
rs11988733	SNP_A-4239603	8	30244043	C	T	0.207987	0.00110988	0.0307848	-0.00833882	0.0224804	0.722232	-1.87974	0.716351	0.00848548	0.00131309	-0.00946669	0.018174	0.602572	-2.201422952	0.6043733	0.00028571
rs11989668	SNP_A-2294971	8	30244227	A	T	0.207987	0.00110988	0.0307848	-0.00833882	0.0224804	0.722232	-1.87974	0.716351	0.00848548	0.00131309	-0.00946669	0.018174	0.602572	-2.201422952	0.6043733	0.00028571
rs12539024	SNP_A-1948789	7	87553894	A	G	0.30765	0.00110988	0.0314155	0.00490018	0.0191638	0.796771	-0.928849	0.357645	0.00916305	0.00137282	0.00669128	0.0158985	0.673948	-1.087676705	0.30175384	0.000330198
rs10503864	SNP_A-1992884	8	30170755	C	T	0.145475	0.00111111	0.0315161	-0.0077111	0.0254908	0.767292	-1.86007	0.715395	0.00908264	0.00127365	-0.0122945	0.0208394	0.555367	-2.178754843	0.603825604	0.00032557
rs7834942	SNP_A-8673771	8	30228461	C	T	0.143254	0.00111111	0.0316747	-0.00632561	0.0241464	0.784278	-1.85234	0.716701	0.00952342	0.00137964	-0.00859159	0.0197583	0.663788	-2.170215091	0.604570897	0.000349307
rs1514881	SNP_A-8667089	7	9857886	C	T	0.463035	0.00111235	0.0316909	-0.00417211	0.0179584	0.828229	-1.87983	0.717598	0.00858715	0.00149062	-0.00215363	0.0146707	0.883325	-2.190154626	0.605197938	0.000312664
rs6943675	SNP_A-2091166	7	136185682	A	T	0.299278	0.00111111	0.0317943	0.00485996	0.0185747	0.802757	-1.8514	0.715239	0.00938669	0.00136801	0.00623138	0.0151675	0.681291	-2.170559134	0.603974756	0.000343915
rs7104248	SNP_A-2065152	11	39949139	C	G	0.365097	0.00110865	0.0319828	0.00368191	0.0181022	0.836662	-1.85409	0.715926	0.00937435	0.00148485	0.00151687	0.014748	0.918103	-2.180373169	0.604301258	0.000325731
rs7818427	SNP_A-8401656	8	30142288	C	T	0.091569	0.00111732	0.0320398	0.00891613	0.0306123	0.770904	-1.86825	0.71574	0.00880985	0.00129483	0.0127991	0.0250551	0.609592	-2.200835324	0.603328997	0.000280025
rs7785651	SNP_A-2181691	7	136178682	C	T	0.302417	0.00112486	0.0324079	0.00407581	0.01862	0.838019	-1.85452	0.717028	0.00943251	0.0014381	0.00576928	0.0152747	0.705744	-2.16976161	0.60521988	0.000355687
rs10514995	SNP_A-8664003	5	65775195	A	G	0.460942	0.00110865	0.0325672	-0.00156267	0.0174471	0.936795	-1.85872	0.716127	0.00921373	0.00147514	-0.0021934	0.0142465	0.877676	-2.177840195	0.604576116	0.000333017
rs7804133	SNP_A-8371663	7	136193171	A	C	0.411536	0.00110988	0.0327064	-0.00117678	0.0174928	0.968494	-1.86403	0.715319	0.00892745	0.00148146	0.000276865	0.0143487	0.98461	-2.184179814	0.604269692	0.000317817
rs7930034	SNP_A-8499022	11	39946041	C	T	0.17084	0.00111359	0.0332514	-0.000763071	0.0236506	1	-1.86398	0.717874	0.0092039	0.00152912	0.00181597	0.0193289	0.925169	-2.180701199	0.605300883	0.000332576
rs2938231	SNP_A-8415078	8	30198654	C	T	0.0359753	0.00112486	0.0334338	-0.000237517	0.0470981	1	-1.86426	0.719364	0.00932163	0.0013842	-0.0193018	0.0400139	0.629659	-2.204735331	0.60635931	0.000293091
rs2938191	SNP_A-2013326	8	30176161	C	G	0.111298	0.00112486	0.0334932	0.00288956	0.0284772	0.946226	-1.86614	0.718341	0.00916444	0.00152279	0.00524668	0.0232864	0.82179	-2.192477279	0.606434641	0.000317115
rs10952038	SNP_A-2176040	7	7143380	G	T	0.211111	0.00221976	0.0340188	-0.0359068	0.0213722	0.089986	0.996526	0.506311	0.0487439	0.000474489	-0.0261631	0.017215	0.128923	2.179972252	0.602770308	0.000315395
rs11616879	SNP_A-8458102	13	27993435	C	T	0.0120627	0	0.0346328	0.172287	0.0822008	0.0346328				0.0015548	0.243512	0.0766976	0.0015548
rs10482896	SNP_A-8578649	21	18596106	A	G	0.112985	0.00112486	0.0397608	-0.0690616	0.0281834	0.0138182	-0.479035	0.715176	0.497703	0.00163938	-0.0835311	0.0234037	0.000377682	-0.208824369	0.598646747	0.727303027
rs1025444	SNP_A-8671238	7	7145070	C	T	0.0604883	0.0022173	0.0598154	-0.0463539	0.0349827	0.186948	1.03525	0.506914	0.0409406	0.00116644	-0.0204309	0.0290856	0.482589	2.199667384	0.603447738	0.000282778
rs2442927	SNP_A-8353211	10	45535437	A	G	0.490566	0.00222222	0.0601907	0.0070249	0.0173787	0.681509	-1.19501	0.506218	0.0183893	0.00139254	0.00565564	0.0141985	0.690486	-2.188537218	0.603467772	0.000303611
rs17159119	SNP_A-8457530	10	45535772	C	T	0.238864	0.00222965	0.0626251	-0.00601408	0.0211606	0.777286	-1.16981	0.50603	0.0210076	0.00149234	-2.92e-05	0.0171531	0.99864	-2.182691782	0.603744917	0.000317078
rs10506463	SNP_A-8378109	12	62496583	A	G	0.00620068	0.00337458	0.076909	0.225048	0.104164	0.0294877	-0.0290059	0.310403	0.915025	0.000470707	0.307423	0.101248	0.00246586	0.767504771	0.439168571	0.080879857
rs7009988	SNP_A-4287616	8	30202005	A	G	0.168521	0.00222469	0.0786441	0.0288155	0.023902	0.223638	-0.956848	0.503939	0.0564561	0.000417172	0.0313802	0.0195527	0.108873	-2.173562271	0.602812847	0.000328759
rs962420	SNP_A-2265473	8	30210477	C	G	0.215632	0.0022173	0.110321	0.0191675	0.021446	0.372874	-0.955481	0.503525	0.0566057	0.000869425	0.0180791	0.0173829	0.298599	-2.181793147	0.602845526	0.000312307
rs10276239	SNP_A-8693641	7	7144152	C	G	0.045	0.00221976	0.13006	0.0185248	0.0426008	0.660671	0.982509	0.508228	0.0529238	0.00125186	0.0208395	0.0344121	0.544945	2.167032544	0.604084154	0.000352436
rs2958744	SNP_A-8601010	8	30209766	C	T	0.0776053	0.0022173	0.152406	-0.0126439	0.0329797	0.700687	-0.940825	0.50482	0.0611254	0.00149233	-0.000607988	0.0266508	0.981805	-2.183314416	0.604226802	0.000319222
rs12676921	SNP_A-1836878	8	30179085	A	G	0		0	0	0	0	0	0	0	0.000312974	-2.18397	0.603538	0.000312974
rs16876645	SNP_A-2275500	8	30170870	A	G	0		0	0	0	0	0	0	0	0.000312974	-2.18397	0.603538	0.000312974

## Sheet: HOMA-IR 
RS_ID	AFFY_SNP_ID	Chromosome	Base_Pair	A1* (modeled alllele)	A2	Minor_Allele_Frequency	CNV_Frequency	Full_Model_Combined_P_Value	Full_Model_SNP_beta	Full_Model_SNP_SE	Full_Model_SNP_P_Value	Full_Model_CNV_beta	Full_Model_CNV_SE	Full_Model_CNV_P_Value	Screening_Model_Combined_P_Value	Screening_Model_SNP_beta	Screening_Model_SNP_SE	Screening_Model_SNP_P_Value	Screening_Model_CNV_beta	_Screening_Model_CNV_SE	_Screening_Model_CNV_P_Value
rs7043482	SNP_A-8331929	9	84325735	G	T	0.194005	0	2.94e-06	0.114036	0.024363	2.94e-06				2.06e-05	2.06e-05	0.0853303	0.0199304	2.06e-05
rs17589516	SNP_A-2203869	6	38144398	C	T	0.0157658	0	3.93e-06	0.370016	0.0801106	3.93e-06				4.83e-05	4.83e-05	0.259571	0.0635581	4.83e-05
rs9792548	SNP_A-8383391	9	88762903	C	T	0.15237	0.00112994	3.99e-06	-0.124105	0.0265926	3.24e-06	0.550154794	0.387642022	0.154009211	2.21e-05	2.21e-05	-0.0940133	0.0219202	1.99e-05	0.478510832	0.332004734
rs1401492	SNP_A-8323887	3	53655164	C	T	0.0707014	0	5.16e-06	-0.170111	0.0371914	5.16e-06				2.17e-05	2.17e-05	-0.130497	0.0305632	2.17e-05
rs16962638	SNP_A-8583692	13	102984920	C	T	0.109481	0	6.31e-06	0.138271	0.0305921	6.31e-06				4.42e-05	4.42e-05	0.103755	0.0252766	4.42e-05
rs6576507	SNP_A-2166133	15	23839487	A	G	0.129359	0	7.03e-06	0.125632	0.0279556	7.03e-06				2.64e-05	2.64e-05	0.096748	0.0229015	2.64e-05
rs2407314	SNP_A-8286521	8	4065761	C	G	0.473476	0.00112994	7.56e-06	-0.0901083	0.0185912	1.28e-06	0.12999505	0.381514451	0.733581647	3.67e-05	3.67e-05	-0.0699949	0.0154533	6.73e-06	0.131515949	0.330361447
rs10988805	SNP_A-2262959	9	97416547	A	T	0.113048	0	9.89e-06	-0.131876	0.0297192	9.89e-06				4.89e-05	4.89e-05	-0.0996675	0.0244234	4.89e-05
rs8026527	SNP_A-1903097	15	23839419	A	G	0.129921	0	1.01e-05	0.122757	0.0278049	1.01e-05				3.6e-05	3.6e-05	0.094582	0.0227739	3.6e-05
rs410631	SNP_A-1968750	20	53684012	C	G	0.230293	0	1.42e-05	0.100294	0.0231088	1.42e-05				5.76e-05	5.76e-05	0.0779893	0.0192946	5.76e-05
rs4296872	SNP_A-8675025	6	168991744	C	T	0.408886	0	1.5e-05	0.0818459	0.0188574	1.5e-05				8.47e-05	8.47e-05	0.0620115	0.0157027	8.47e-05
rs11626106	SNP_A-8587292	14	91939396	C	T	0.302365	0	1.53e-05	-0.0903455	0.0208716	1.53e-05				5.03e-05	5.03e-05	-0.0708747	0.0173952	5.03e-05
rs1700055	SNP_A-8391024	8	4072378	G	T	0.422247	0.00113636	1.54e-05	0.0875195	0.0186349	2.67e-06	0.310387736	0.385236153	0.419291439	7e-05	7e-05	0.0677932	0.0154714	1.32e-05	0.272800482	0.333573572
rs430801	SNP_A-8414740	8	37305399	A	G	0.127815	0	1.69e-05	-0.121385	0.0280724	1.69e-05				4.57e-05	4.57e-05	-0.0947313	0.023123	4.57e-05
rs818477	SNP_A-2086529	7	104899725	A	C	0.436099	0.00449944	1.91e-05	-0.0883579	0.019042	3.61e-06	-0.295883924	0.26380228	0.257333306	4.07e-05	4.07e-05	-0.0714172	0.0158831	7.83e-06	-0.233983831	0.211410352
rs17589955	SNP_A-2229972	6	38168857	C	T	0.0174353	0	1.91e-05	-0.326757	0.0764291	1.91e-05				0.000166311	0.000166311	-0.229034	0.0605662	0.000166311
rs10846721	SNP_A-8365235	12	123770094	C	T	0.292463	0	1.94e-05	0.0887695	0.020791	1.94e-05				6.24e-05	6.24e-05	0.0700051	0.0174015	6.24e-05
rs1714821	SNP_A-2249325	8	4072287	A	G	0.416009	0	2.09e-05	0.0816005	0.0191618	2.09e-05				7.1e-05	7.1e-05	0.0634421	0.0158928	7.1e-05
rs9871415	SNP_A-8303663	3	72127820	C	T	0.384181	0	2.25e-05	-0.0842958	0.0198783	2.25e-05				7.08e-05	7.08e-05	-0.0645578	0.0161693	7.08e-05
rs10987971	SNP_A-8344374	9	97411093	A	G	0.127696	0	2.34e-05	0.12025	0.0283364	2.34e-05				7.56e-05	7.56e-05	0.0930148	0.02339	7.56e-05
rs17431357	SNP_A-8491597	12	119364817	C	T	0.0101237	0	2.69e-05	-0.410512	0.0972373	2.69e-05				0.000163964	0.000163964	-0.298594	0.0788859	0.000163964
rs12214079	SNP_A-8608980	6	21013210	A	G	0.153543	0	2.78e-05	-0.110991	0.0264447	2.78e-05				9.6e-05	9.6e-05	-0.085789	0.0218939	9.6e-05
rs654272	SNP_A-1926762	11	106820521	C	G	0.35941	0.00227015	2.82e-05	-0.087732	0.019109	4.77e-06	0.021268175	0.537026441	0.935088639	9.32e-05	9.32e-05	-0.0676777	0.0156364	1.68e-05	-0.021623748	0.468669675
rs12284008	SNP_A-8633527	11	114932518	A	G	0.0795195	0	3e-05	-0.146295	0.034998	3e-05				0.000110043	0.000110043	-0.112741	0.0290189	0.000110043
rs10988997	SNP_A-1929399	9	97424308	C	G	0.357705	0	3.23e-05	-0.0817794	0.0196881	3.23e-05				0.000151903	0.000151903	-0.0620491	0.0163098	0.000151903
rs11068590	SNP_A-4272338	12	116556538	A	G	0.187184	0.00112486	3.38e-05	0.0995226	0.0238938	3.05e-05	1.227739067	0.778918699	0.113984498	8.91e-05	8.91e-05	0.0781764	0.0198304	8.71e-05	1.066457651	0.66254094
rs1958018	SNP_A-8690691	14	32646064	A	G	0.0879369	0.00112867	3.83e-05	-0.135283	0.0338188	6.47e-05	-0.763564294	0.374321149	0.040402913	7.7e-05	7.7e-05	-0.109009	0.0284426	0.000135801	-0.679764334	0.330908077
rs4749765	SNP_A-4279167	10	8569121	C	T	0.336333	0	3.9e-05	-0.0827239	0.0200312	3.9e-05				7.91e-05	7.91e-05	-0.0659984	0.0166419	7.91e-05
rs2585462	SNP_A-2065680	8	26385433	A	G	0.326014	0	4.13e-05	0.0819741	0.0199636	4.13e-05				9.16e-05	9.16e-05	0.0646566	0.0164528	9.16e-05
rs13150204	SNP_A-8313788	4	65851867	C	T	0.113739	0	4.2e-05	0.120824	0.0295041	4.2e-05				0.000162655	0.000162655	0.0925385	0.0244347	0.000162655
rs524764	SNP_A-8636009	11	106800504	A	C	0.272042	0.00232288	4.48e-05	0.095524	0.0213437	7.75e-06	-0.046807892	0.543341951	0.915496765	0.000143145	0.000143145	0.0740382	0.0175176	2.63e-05	-0.081949463	0.471131374
rs13039035	SNP_A-8648453	20	12081935	C	T	0.297572	0.00112867	4.58e-05	-0.085059	0.020799	4.41e-05	-1.577441228	0.765270173	0.03949689	0.000149773	0.000149773	-0.0648436	0.0170448	0.000152003	-1.32356346	0.663006757
rs7281821	SNP_A-2017026	21	26379588	A	G	0.156708	0.00112867	4.62e-05	0.114388	0.0255568	8.43e-06	0.207672505	0.382538675	0.587539903	0.000206126	0.000206126	0.0877788	0.0212943	4.11e-05	0.187017579	0.331397564
rs10244551	SNP_A-1831998	7	112139778	A	T	0.121485	0	4.66e-05	0.118865	0.0292182	4.66e-05				0.000107896	0.000107896	0.0935725	0.0240568	0.000107896
rs41326150	SNP_A-4271106	15	27502564	C	T	0.00544794	0	4.76e-05	-0.520186	0.127818	4.76e-05				3.77e-05	3.77e-05	-0.459492	0.110888	3.77e-05
rs2889092	SNP_A-8497031	2	137896046	C	T	0.0517435	0	4.83e-05	-0.175991	0.0431495	4.83e-05				8.73e-05	8.73e-05	-0.141978	0.0360205	8.73e-05
rs2702662	SNP_A-8439740	11	19370867	A	G	0.445824	0	5.01e-05	0.0789278	0.0194561	5.01e-05				0.000219357	0.000219357	0.0598599	0.0161304	0.000219357
rs4958711	SNP_A-2168346	5	153564556	A	G	0.298986	0	5.05e-05	0.0830526	0.0204553	5.05e-05				0.000131983	0.000131983	0.0658385	0.017147	0.000131983
rs17059785	SNP_A-1939541	13	38864885	C	T	0.071991	0	5.08e-05	-0.146717	0.0362345	5.08e-05				0.000194103	0.000194103	-0.113404	0.0303035	0.000194103
rs2247407	SNP_A-8626378	14	41924173	A	G	0.225336	0.00337458	5.27e-05	-0.0249615	0.023878	0.293751	-1.002373403	0.225399309	1.00E-05	9.11e-05	9.11e-05	-0.0178397	0.0195034	0.3606	-0.836465148	0.193308826
rs16956023	SNP_A-8453996	17	682547	A	G	0.0648253	0.00112867	5.33e-05	-0.121963	0.0407671	0.00267412	1.363678493	0.381268151	0.000348139	0.000246431	0.000246431	-0.0805407	0.0320457	0.0121376	1.140578751	0.33215846
rs9980729	SNP_A-2017024	21	26363285	C	G	0.142212	0	5.39e-05	-0.109388	0.0269828	5.39e-05				0.000177366	0.000177366	-0.0845102	0.0224445	0.000177366
rs11642829	SNP_A-8415984	16	5793761	A	C	0.447279	0	5.44e-05	-0.0770675	0.0191099	5.44e-05				0.000107902	0.000107902	-0.0624577	0.0160569	0.000107902
rs12655917	SNP_A-8405366	5	77327696	C	T	0.00674916	0	5.45e-05	-0.473653	0.117492	5.45e-05				0.00021358	0.00021358	-0.358065	0.0963107	0.00021358
rs4256311	SNP_A-8532965	5	57334951	G	T	0.185602	0	5.5e-05	0.0998642	0.0247858	5.5e-05				0.000127384	0.000127384	0.0797592	0.0207249	0.000127384
rs3769714	SNP_A-4247865	2	98517234	C	G	0.204955	0	5.58e-05	-0.094519	0.0234701	5.58e-05				0.000133724	0.000133724	-0.0746219	0.0194511	0.000133724
rs6670327	SNP_A-2204350	1	145708347	G	T	0.221035	0	5.65e-05	0.0913704	0.0227131	5.65e-05				0.000173153	0.000173153	0.0706266	0.0187272	0.000173153
rs9560800	SNP_A-4236661	13	90906701	G	T	0.330125	0	5.87e-05	-0.0822577	0.0204572	5.87e-05				0.000190687	0.000190687	-0.0633343	0.016903	0.000190687
rs7582338	SNP_A-2276606	2	15735492	A	G	0.147357	0	5.88e-05	-0.106045	0.0264245	5.88e-05				0.000231493	0.000231493	-0.081017	0.0219137	0.000231493
rs604459	SNP_A-1970823	22	25033588	C	T	0.373874	0	6.09e-05	0.0791665	0.0197557	6.09e-05				0.000161445	0.000161445	0.0623011	0.0164423	0.000161445
rs4760084	SNP_A-1927761	12	129209439	C	T	0.187852	0	6.1e-05	0.0949646	0.0236927	6.1e-05				0.000152647	0.000152647	0.0752373	0.0197828	0.000152647
rs2294788	SNP_A-1812544	6	148903836	C	G	0.00792752	0	6.15e-05	-0.43426	0.107451	6.15e-05				0.000170755	0.000170755	-0.336162	0.0890501	0.000170755
rs1338567	SNP_A-1835931	10	43340473	A	G	0.342971	0	6.17e-05	-0.0788056	0.019689	6.17e-05				0.000190576	0.000190576	-0.0609581	0.0162681	0.000190576
rs2247277	SNP_A-8439516	2	130043114	C	T	0.47919	0	6.19e-05	-0.0779891	0.0194938	6.19e-05				0.000325168	0.000325168	-0.0581341	0.0161101	0.000325168
rs10506463	SNP_A-8378109	12	62496583	A	G	0.00514874	0.00228571	6.25e-05	0.46181	0.130943	0.000409069	1.034531013	0.547440649	0.059804249	0.000247693	0.000247693	0.355544	0.111404	0.00146611	0.859342089	0.483216769
rs10508115	SNP_A-4289293	13	102986616	C	T	0.134202	0	6.33e-05	0.110568	0.0276653	6.33e-05				0.000319935	0.000319935	0.0830277	0.0229808	0.000319935
rs14541	SNP_A-8485154	12	8691833	A	G	0.0431328	0	6.4e-05	0.185395	0.0464327	6.4e-05				0.000193973	0.000193973	0.143877	0.038443	0.000193973
rs565151	SNP_A-1781906	18	346095	A	C	0.207207	0	6.51e-05	-0.0961433	0.0241006	6.51e-05				0.000247306	0.000247306	-0.073492	0.0199705	0.000247306
rs2046987	SNP_A-1866163	4	40146071	A	G	0.0568694	0	6.53e-05	-0.165104	0.0409866	6.53e-05				5.22e-05	5.22e-05	-0.140692	0.0346082	5.22e-05
rs272531	SNP_A-2261657	1	44761020	A	G	0.0382452	0	6.68e-05	0.194031	0.0486391	6.68e-05				0.000125629	0.000125629	0.156092	0.0405229	0.000125629
rs2576748	SNP_A-8695310	2	105277690	A	C	0.217098	0	6.75e-05	0.0894921	0.0224805	6.75e-05				0.000149676	0.000149676	0.0713892	0.0187466	0.000149676
rs7541250	SNP_A-1948584	1	161128782	C	G	0.140766	0	6.9e-05	-0.108936	0.0273195	6.9e-05				0.000260556	0.000260556	-0.0823549	0.0224615	0.000260556
rs1330830	SNP_A-8546325	9	84325463	A	G	0.29209	0	6.91e-05	0.0819555	0.0205842	6.91e-05				0.00020371	0.00020371	0.0632637	0.0169607	0.00020371
rs12573209	SNP_A-2117162	10	67482867	C	G	0.0265537	0	7.01e-05	0.23314	0.0587031	7.01e-05				0.000139841	0.000139841	0.18565	0.0485326	0.000139841
rs9889895	SNP_A-2145640	17	29846491	A	G	0.14342	0	7.08e-05	0.107103	0.0269704	7.08e-05				0.000232442	0.000232442	0.0833847	0.0225606	0.000232442
rs6664259	SNP_A-2183306	1	192004172	C	T	0.133991	0	7.1e-05	0.111493	0.0280953	7.1e-05				0.00019658	0.00019658	0.0876684	0.0234436	0.00019658
rs12625994	SNP_A-8482020	20	23367312	C	T	0.235327	0	7.21e-05	0.087713	0.0221265	7.21e-05				0.000191509	0.000191509	0.0687175	0.0183453	0.000191509
rs10510590	SNP_A-1972149	3	27155147	A	G	0.334459	0	7.37e-05	0.0789518	0.0199318	7.37e-05				0.000182571	0.000182571	0.062664	0.0166753	0.000182571
rs591044	SNP_A-8579767	22	25027195	A	G	0.362458	0	7.5e-05	0.0797767	0.020159	7.5e-05				0.000209435	0.000209435	0.0622944	0.0167329	0.000209435
rs16863413	SNP_A-8619308	3	189743767	C	T	0.0648253	0	7.52e-05	-0.149811	0.0378883	7.52e-05				0.000270452	0.000270452	-0.113424	0.0310172	0.000270452
rs17428430	SNP_A-2296290	5	119978037	A	T	0.00392817	0.0112994	7.53e-05	0.634272	0.15012	2.35e-05	-0.865106942	0.257260171	0.000748462	0.000280221	0.000280221	0.495802	0.125523	8.44e-05	-0.660423767	0.209213552
rs6091737	SNP_A-2174719	20	51783299	A	G	0.230293	0	7.54e-05	-0.0879834	0.0222547	7.54e-05				0.000214094	0.000214094	-0.068849	0.0185217	0.000214094
rs550113	SNP_A-1901198	11	122602079	A	G	0.149044	0	7.62e-05	0.1086	0.0274246	7.62e-05				0.000141843	0.000141843	0.0873663	0.0228611	0.000141843
rs2999237	SNP_A-2125267	10	43337455	C	G	0.343309	0.00112994	7.99e-05	0.0805654	0.0195723	3.78e-05	-0.870274006	0.753404836	0.24741058	0.000294094	0.000294094	0.0614672	0.0160962	0.000143532	-0.748679697	0.662291108
rs8003380	SNP_A-2168758	14	24792303	A	T	0.154668	0	8.01e-05	-0.104643	0.0265539	8.01e-05				0.000190067	0.000190067	-0.081904	0.0218548	0.000190067
rs10277702	SNP_A-2041234	7	141901402	C	T	0.494886	0.019209	8.07e-05	-0.016034	0.0190835	0.389931	-0.73863279	0.176388027	2.78E-05	0.000124337	0.000124337	-0.011006	0.0158718	0.488223	-0.618365228	0.148954434
rs1354808	SNP_A-1780511	16	7978857	C	T	0.17455	0.0011274	8.34e-05	-0.0997509	0.0252759	7.85e-05	0.674759475	0.388937582	0.081954199	0.00017953	0.00017953	-0.078288	0.0208321	0.000182497	0.652820449	0.331695151
rs13397673	SNP_A-1925378	2	218756027	A	G	0.383577	0	8.42e-05	-0.0765134	0.0194823	8.42e-05				0.000190928	0.000190928	-0.0605164	0.0161528	0.000190928
rs12547204	SNP_A-8314077	8	59245101	C	G	0.022009	0	8.47e-05	0.263024	0.0670045	8.47e-05				0.000242485	0.000242485	0.200293	0.0543514	0.000242485
rs2396570	SNP_A-1894512	7	112230777	G	T	0.116817	0	8.6e-05	0.117304	0.0299128	8.6e-05				0.000221445	0.000221445	0.0914282	0.0246532	0.000221445
rs1265270	SNP_A-8471793	6	4415377	C	T	0.175399	0	8.75e-05	-0.0934567	0.0238	8.75e-05				0.000176335	0.000176335	-0.0744158	0.0197551	0.000176335
rs10139457	SNP_A-8389032	14	97873864	C	T	0.369014	0.00224972	8.76e-05	-0.0840694	0.019703	2.08e-05	-0.262740831	0.344193374	0.444339863	0.000240948	0.000240948	-0.0662705	0.01645	6.09e-05	-0.220132682	0.29636246
rs957268	SNP_A-8453098	14	41920337	A	T	0.191143	0.00337458	8.9e-05	0.00586209	0.0246133	0.816865	-0.96166187	0.226225806	2.38E-05	0.000135705	0.000135705	0.00397911	0.0200062	0.842392	-0.80501415	0.193296805
rs6660918	SNP_A-2207980	1	116690798	G	T	0.132143	0	9.11e-05	0.0928615	0.023763	9.11e-05				0.000182965	0.000182965	0.0740298	0.0196978	0.000182965
rs10850872	SNP_A-2149262	12	116562354	A	G	0.193585	0.00112613	9.23e-05	0.0922026	0.0235486	8.77e-05	1.244881402	0.780622324	0.109834281	0.000210813	0.000210813	0.0728934	0.0196256	0.000216636	1.073178877	0.663273796
rs17032517	SNP_A-1884041	4	156281415	A	G	0.0568694	0	9.36e-05	-0.157675	0.0403482	9.36e-05				0.000207985	0.000207985	-0.126364	0.0339265	0.000207985
rs384441	SNP_A-8481297	3	64768581	C	T	0.186374	0	9.39e-05	-0.097553	0.0249545	9.39e-05				0.000256239	0.000256239	-0.0749304	0.0204124	0.000256239
rs13173831	SNP_A-4205749	5	127963281	C	G	0.251969	0	9.41e-05	0.0845997	0.0216929	9.41e-05				0.000327553	0.000327553	0.0654254	0.0181403	0.000327553
rs16877816	SNP_A-2307897	5	59604473	C	T	0.026464	0	9.57e-05	-0.232157	0.0595069	9.57e-05				0.000206584	0.000206584	-0.181064	0.04859	0.000206584
rs7710068	SNP_A-1822024	5	73107708	A	G	0.495501	0	9.6e-05	-0.0705021	0.0180996	9.6e-05				0.000310702	0.000310702	-0.0543892	0.0150225	0.000310702
rs12581840	SNP_A-1790556	12	19725418	A	G	0.280652	0	9.7e-05	-0.084426	0.0216763	9.7e-05				0.000475192	0.000475192	-0.0630302	0.0179705	0.000475192
rs3122231	SNP_A-1958536	10	43347362	C	T	0.330709	0	9.95e-05	-0.0765035	0.0196868	9.95e-05				0.000291336	0.000291336	-0.0589273	0.0162005	0.000291336
rs11800991	SNP_A-1956657	1	210961201	C	T	0.1431	0	0.000100039	0.105181	0.0270746	0.000100039				0.000321406	0.000321406	0.0808232	0.0223782	0.000321406
rs4800623	SNP_A-8445298	18	20950063	A	C	0.183202	0	0.000101071	0.0954122	0.0244625	0.000101071				0.000402174	0.000402174	0.072579	0.0204319	0.000402174
rs6691652	SNP_A-4206266	1	191984321	G	T	0.139864	0	0.000101585	-0.106334	0.0273974	0.000101585				0.000299407	0.000299407	-0.0832426	0.0229298	0.000299407
rs17080705	SNP_A-1932755	6	151382147	A	G	0.210586	0	0.000102372	-0.0931443	0.0239725	0.000102372				0.000206491	0.000206491	-0.0745769	0.0200127	0.000206491
rs2312283	SNP_A-1884785	1	186896380	C	T	0.0910624	0.00903955	0.0001026	-0.132274	0.0335625	7.96e-05	-0.554447597	0.241435706	0.022043985	0.000318533	0.000318533	-0.100639	0.0277778	0.000307849	-0.485512289	0.20372606
rs4657594	SNP_A-4295569	1	164972759	C	T	0.457579	0	0.000103537	-0.0748409	0.0192986	0.000103537				0.0002534	0.0002534	-0.0589511	0.0160464	0.0002534
rs11211483	SNP_A-4205137	1	47480022	C	G	0.024239	0	0.000103618	0.239602	0.0616724	0.000103618				0.000179188	0.000179188	0.195029	0.0518324	0.000179188
rs4732404	SNP_A-1819746	7	81201833	G	T	0.0646067	0.00224972	0.000103819	0.154398	0.0394525	8.88e-05	0.970336123	0.557283158	0.079383492	0.000534228	0.000534228	0.115386	0.0328305	0.000462771	0.761618628	0.469131752
rs10969535	SNP_A-2262782	9	30054499	C	T	0.20361	0.00337838	0.000105383	0.0959224	0.0232959	3.85e-05	-0.55995821	0.44286827	0.207971754	0.000195584	0.000195584	0.0771214	0.0193899	7.54e-05	-0.47138603	0.382860023
rs1122490	SNP_A-1901833	17	74985395	C	G	0.43982	0	0.000106965	-0.0752807	0.0193374	0.000106965				0.000262194	0.000262194	-0.0587585	0.016033	0.000262194
rs13419308	SNP_A-8376652	2	141396153	G	T	0.0664789	0.0136519	0.000108391	-0.112161	0.038387	0.00364106	0.420554193	0.172206382	0.014565028	0.000326558	0.000326558	-0.093681	0.032159	0.00367021	0.260728478	0.132444513
rs17589683	SNP_A-2188441	6	38153814	C	T	0.0208568	0.00112867	0.000108733	-0.290822	0.0712531	4.44e-05	-0.467200391	0.388472936	0.221978509	0.000714051	0.000714051	-0.203846	0.0564458	0.00032179	-0.407146072	0.331902357
rs2066046	SNP_A-8366649	10	43419353	C	T	0.403171	0	0.00010981	0.0757281	0.0195853	0.00010981				0.000295946	0.000295946	0.0591739	0.0162862	0.000295946
rs7104300	SNP_A-8635449	11	5429565	A	G	0.0736783	0	0.000110133	-0.14068	0.0364191	0.000110133				0.000346327	0.000346327	-0.107959	0.0300561	0.000346327
rs876178	SNP_A-8311591	2	80533462	A	G	0.114661	0.0022779	0.000112139	0.0568475	0.0287701	0.0464002	1.330185796	0.340873048	9.42E-05	0.000170419	0.000170419	0.0454475	0.0240888	0.0595365	1.134747153	0.295323543
rs7913359	SNP_A-2144617	10	133350671	A	G	0.280899	0.00224972	0.000114208	-0.0767323	0.0208947	0.000274878	1.150017284	0.594744553	0.051426176	0.000517662	0.000517662	-0.0583621	0.0173176	0.000783898	0.80275586	0.470482296
rs9938320	SNP_A-1868535	16	81948981	A	G	0.435883	0	0.000114801	0.0729332	0.0188527	0.000114801				0.000291975	0.000291975	0.0572045	0.0157293	0.000291975
rs9881362	SNP_A-8482070	3	27080506	C	G	0.207537	0	0.000116318	-0.0918282	0.023854	0.000116318				0.000413303	0.000413303	-0.0705437	0.0199	0.000413303
rs6103805	SNP_A-8571532	20	42717105	A	T	0.3379	0	0.00011652	0.0772709	0.0200794	0.00011652				0.000344942	0.000344942	0.0600609	0.0167153	0.000344942
rs17110518	SNP_A-8633237	14	39903092	A	G	0.0342697	0.00338219	0.000117824	0.216445	0.0510585	2.2e-05	-0.005632143	0.225583392	0.941489114	0.000470332	0.000470332	0.162426	0.0414847	9.72e-05	0.003535041	0.192239206
rs10235865	SNP_A-4198027	7	88078789	C	G	0.248444	0.00113122	0.000120311	0.0540131	0.0224909	0.0158154	2.694039062	0.766764731	0.000438736	0.000246211	0.000246211	0.0407925	0.0186859	0.0292943	2.297868909	0.663120338
rs13402817	SNP_A-1942808	2	194729017	A	T	0.154674	0.00568182	0.000120961	0.0771331	0.0258403	0.00275127	0.983440725	0.362970041	0.007303448	0.000319323	0.000319323	0.0602524	0.0212984	0.00477659	0.77994544	0.298423426
rs998025	SNP_A-2271404	11	79495013	C	T	0.451412	0	0.000121641	-0.0771547	0.0200588	0.000121641				0.000428605	0.000428605	-0.0581718	0.0164548	0.000428605
rs2407103	SNP_A-8634094	8	37071072	C	T	0.0873732	0	0.000122286	0.129957	0.0338831	0.000122286				0.000243339	0.000243339	0.104085	0.0282515	0.000243339
rs2999241	SNP_A-2035839	10	43341775	A	G	0.33277	0	0.000123355	-0.0756802	0.019743	0.000123355				0.000340847	0.000340847	-0.0583873	0.0162361	0.000340847
rs12151257	SNP_A-4283730	19	34066650	A	G	0.111361	0	0.000123376	-0.116677	0.0304206	0.000123376				0.000423663	0.000423663	-0.0889875	0.0251499	0.000423663
rs4819143	SNP_A-8347565	21	45948606	C	T	0.0537143	0	0.00012424	-0.158652	0.0413551	0.00012424				0.000147266	0.000147266	-0.132475	0.0347478	0.000147266
rs6656615	SNP_A-8467237	1	163508204	A	T	0.00282805	0	0.000125192	0.69154	0.18055	0.000125192				0.000430731	0.000430731	0.52558	0.148724	0.000430731
rs239865	SNP_A-2073951	10	115675177	A	G	0.442373	0	0.000125404	0.0739909	0.0192869	0.000125404				0.000215085	0.000215085	0.0600391	0.0161566	0.000215085
rs2480270	SNP_A-4256715	10	131964925	A	C	0.158043	0	0.00012581	-0.0999314	0.0260641	0.00012581				0.000277751	0.000277751	-0.0797566	0.021852	0.000277751
rs12100240	SNP_A-2144185	13	99962618	G	T	0.27027	0	0.000127543	0.0806806	0.0210927	0.000127543				0.000346461	0.000346461	0.0629045	0.0175133	0.000346461
rs10965941	SNP_A-2101002	9	23573321	A	G	0.242954	0	0.000128922	0.0839811	0.0219699	0.000128922				0.000275439	0.000275439	0.066978	0.0183398	0.000275439
rs12072370	SNP_A-8403578	1	24839752	A	G	0.0405405	0	0.000129528	0.187118	0.0489434	0.000129528				0.000381558	0.000381558	0.145375	0.0407641	0.000381558
rs6497576	SNP_A-1840613	16	22089994	A	G	0.243135	0	0.000130882	0.0852218	0.0223132	0.000130882				0.000450015	0.000450015	0.0648709	0.0184171	0.000450015
rs10106275	SNP_A-8474652	8	89115235	A	G	0.211212	0.00454029	0.000131022	-0.0899853	0.0226212	6.76e-05	0.464443806	0.418599037	0.262647424	0.000850143	0.000850143	-0.0667236	0.0187325	0.000387975	0.359325059	0.33239583
rs318934	SNP_A-2311445	10	131977850	C	G	0.154668	0	0.00013114	-0.101024	0.0263988	0.00013114				0.000270685	0.000270685	-0.0810078	0.0221541	0.000270685
rs17427817	SNP_A-2193940	7	81202371	C	G	0.064117	0.00225225	0.000131276	-0.15226	0.0395197	0.000113816	0.816742348	0.558985214	0.140511655	0.000627042	0.000627042	-0.114227	0.0329357	0.000549275	0.64794367	0.471188239
rs7938232	SNP_A-8374171	11	78501349	A	G	0.40991	0	0.000132565	0.0778978	0.0203941	0.000132565				0.000347667	0.000347667	0.061482	0.0171216	0.000347667
rs2561483	SNP_A-8406684	5	123665198	A	G	0.0894263	0	0.000134767	0.127699	0.0335057	0.000134767				0.000586915	0.000586915	0.0951966	0.0275927	0.000586915
rs16871838	SNP_A-4210013	4	21363292	C	T	0.383878	0	0.00013575	-0.0753479	0.01978	0.00013575				0.000388325	0.000388325	-0.0580275	0.0162927	0.000388325
rs6531240	SNP_A-8334993	2	20528842	C	T	0.493806	0	0.000136389	-0.0721495	0.0188641	0.000136389				0.000290406	0.000290406	-0.0562675	0.0154656	0.000290406
rs2591374	SNP_A-8706894	5	123675390	A	T	0.113048	0	0.000137099	0.116841	0.030682	0.000137099				0.000574712	0.000574712	0.0875342	0.0253296	0.000574712
rs13042372	SNP_A-8483169	20	12080323	C	T	0.297908	0.00112994	0.000140293	0.0798634	0.0209988	0.000143381	-1.563598514	0.765939284	0.041425051	0.000377761	0.000377761	0.0611835	0.0172465	0.000409289	-1.31788487	0.663394191
rs11570877	SNP_A-8485640	14	49868606	C	G	0.0219348	0	0.000142239	-0.248269	0.0653724	0.000142239				0.000278897	0.000278897	-0.198062	0.0542817	0.000278897
rs6697313	SNP_A-1821884	1	191988907	C	T	0.13624	0	0.000142939	0.111993	0.0294741	0.000142939				0.000253465	0.000253465	0.0910081	0.0247519	0.000253465
rs4589231	SNP_A-2215926	10	86457687	A	G	0.280405	0	0.000145819	-0.0794055	0.0208984	0.000145819				0.00033688	0.00033688	-0.0623619	0.0173265	0.00033688
rs2958759	SNP_A-1893744	8	30247097	G	T	0.287802	0.00112486	0.000148084	0.0423377	0.021231	0.044931	-2.733043679	0.760781101	0.000321599	0.000200828	0.000200828	0.0320976	0.0169218	0.0581771	-2.372436016	0.663241102
rs7145487	SNP_A-1894080	14	75352567	A	C	0.250985	0.00112613	0.000148622	0.0617751	0.0227826	0.00641472	2.277965992	0.762735273	0.002775453	0.000142894	0.000142894	0.0517175	0.0189366	0.00643821	2.034882509	0.663419258
rs41422546	SNP_A-2214570	11	108273203	A	G	0.0613739	0	0.000149986	-0.151628	0.0400413	0.000149986				0.000673466	0.000673466	-0.113495	0.0332608	0.000673466
rs10903834	SNP_A-1930803	10	2666299	A	G	0.48369	0	0.000150775	0.0722678	0.0189103	0.000150775				0.000661278	0.000661278	0.0535606	0.0156734	0.000661278
rs1265290	SNP_A-4230533	6	4409134	A	G	0.229471	0	0.000151134	0.0835089	0.0220628	0.000151134				0.000360447	0.000360447	0.0655091	0.0182918	0.000360447
rs17049537	SNP_A-1979077	4	138513750	A	C	0.0788288	0	0.000151634	-0.132341	0.0349924	0.000151634				0.000429168	0.000429168	-0.103516	0.0292844	0.000429168
rs13096920	SNP_A-8672071	3	181186037	C	G	0.0918246	0	0.00015277	0.135293	0.0357871	0.00015277				0.000543147	0.000543147	0.100524	0.0289537	0.000543147
rs7726431	SNP_A-8325878	5	146317887	A	G	0.312711	0	0.000153636	0.0777116	0.0205605	0.000153636				0.000362863	0.000362863	0.0615233	0.0171874	0.000362863
rs7632787	SNP_A-4232823	3	72311406	C	T	0.187923	0	0.000154148	-0.0881555	0.0233297	0.000154148				0.00027886	0.00027886	-0.070834	0.0194127	0.00027886
rs11617883	SNP_A-8305412	13	102474538	G	T	0.0725534	0	0.000155617	0.137914	0.0363881	0.000155617				0.00026184	0.00026184	0.111708	0.0304779	0.00026184
rs6413960	SNP_A-2241193	1	239896709	C	T	0.36573	0.00225225	0.000157613	-0.0757412	0.0194283	9.71e-05	0.389391808	0.273862527	0.155793063	0.00044864	0.00044864	-0.0586116	0.0161797	0.000308357	0.351523848	0.234210859
rs1509595	SNP_A-8457654	11	24567047	C	T	0.0140845	0.0011274	0.00015953	-0.322438	0.0792495	4.76e-05	0.41619333	0.793071859	0.594022126	0.000377124	0.000377124	-0.260507	0.0672567	0.000115294	0.355811456	0.667169001
rs1889141	SNP_A-8468029	13	102971291	C	T	0.240585	0.00112486	0.000160963	0.0913603	0.0225269	4.93e-05	0.787192946	0.786352143	0.312594326	0.000739511	0.000739511	0.0684648	0.0185442	0.000236142	0.628734302	0.663214899
rs1178199	SNP_A-4256450	2	15135161	G	T	0.108475	0	0.000162212	0.118319	0.0313563	0.000162212				0.000318661	0.000318661	0.0942312	0.0260744	0.000318661
rs16927174	SNP_A-1993515	8	62393398	A	G	0.105856	0	0.000163248	0.112743	0.0299554	0.000163248				0.000400747	0.000400747	0.0893236	0.0251392	0.000400747
rs1952728	SNP_A-2003718	14	44962842	C	T	0.225976	0.0444191	0.000163505	0.0882922	0.024069	0.000241719	0.210933563	0.128910075	0.099018041	0.000395585	0.000395585	0.0691384	0.0198362	0.000515735	0.168323262	0.108630275
rs11083723	SNP_A-8595341	19	34079495	A	G	0.132203	0	0.000164106	-0.104465	0.0277235	0.000164106				0.000612182	0.000612182	-0.0794012	0.0230913	0.000612182
rs6901563	SNP_A-8447404	6	13091490	A	C	0.169617	0.00114155	0.00016488	0.107053	0.0260856	3.95e-05	-0.556023691	0.774793802	0.471365308	0.000373935	0.000373935	0.0848914	0.0216479	9.49e-05	-0.463213167	0.662363778
rs9873522	SNP_A-8698892	3	182269443	G	T	0.138009	0	0.000170365	-0.103942	0.02769	0.000170365				0.00049282	0.00049282	-0.0796424	0.0227701	0.00049282
rs12377308	SNP_A-8318482	9	85934846	A	C	0.00675676	0	0.000172199	0.447389	0.119159	0.000172199				0.000528338	0.000528338	0.335381	0.0964087	0.000528338
rs9973262	SNP_A-2174078	19	55244706	A	T	0.191789	0.00225225	0.000173374	0.0511415	0.0239933	0.0336876	2.023633974	0.548392588	0.000227082	0.00029105	0.00029105	0.0381341	0.0198072	0.0545169	1.70229965	0.469202208
rs17501123	SNP_A-8296552	5	152498310	C	T	0.00563698	0	0.000173478	0.471977	0.125901	0.000173478				0.000346751	0.000346751	0.379071	0.105543	0.000346751
rs7672676	SNP_A-2211990	4	186046782	A	G	0.300282	0.00112613	0.000175033	-0.0866262	0.0213671	4.93e-05	-0.710387747	0.771496485	0.35394611	0.00040645	0.00040645	-0.0685639	0.0177514	0.000120447	-0.592402253	0.663019973
rs1029652	SNP_A-8560461	19	14839284	C	T	0.246768	0.00112486	0.000178583	-0.0503413	0.0227652	0.027066	-2.608340453	0.766994491	0.000661408	0.000386858	0.000386858	-0.0366276	0.0189406	0.0534549	-2.233911799	0.663799932
rs17104004	SNP_A-8461154	10	86470645	C	T	0.3125	0	0.000179166	0.0705452	0.0188557	0.000179166				0.000341228	0.000341228	0.0567083	0.0157705	0.000341228
rs9906313	SNP_A-8385589	17	57210063	C	T	0.123944	0.0011274	0.000179487	-0.124482	0.0305483	4.82e-05	-0.469297631	0.761085705	0.52912564	0.00058456	0.00058456	-0.0934594	0.0246563	0.000160559	-0.394229273	0.664475514
rs3006389	SNP_A-2060426	10	43337478	A	G	0.342358	0.00112867	0.000180374	0.0764458	0.0195494	8.98e-05	-0.880441602	0.753243844	0.241776426	0.000507785	0.000507785	0.0591522	0.0161201	0.000257639	-0.755890501	0.662366258
rs1715859	SNP_A-1897745	10	126834837	C	T	0.0822072	0	0.000181159	0.1233	0.0329918	0.000181159				0.000410362	0.000410362	0.0986641	0.0278175	0.000410362
rs6054403	SNP_A-1957301	20	6553301	C	T	0.00338983	0	0.000181291	0.581211	0.155523	0.000181291				0.000185717	0.000185717	0.509493	0.135734	0.000185717
rs674433	SNP_A-8682998	1	208031498	A	C	0.110922	0	0.000181467	-0.109148	0.0289906	0.000181467				0.000342914	0.000342914	-0.0859262	0.0239036	0.000342914
rs3827390	SNP_A-8374035	22	43502641	C	G	0.431728	0.00339367	0.000185852	0.0798119	0.0195524	4.7e-05	0.343257305	0.440216448	0.429385894	0.000307106	0.000307106	0.0641	0.0161219	7.58e-05	0.322110656	0.382757043
rs16934016	SNP_A-8501192	9	118692193	A	T	0.174916	0	0.00019302	0.0950302	0.0253415	0.00019302				0.000463009	0.000463009	0.0725511	0.0206438	0.000463009
rs11567765	SNP_A-8594465	5	35910003	A	G	0.0754505	0	0.000193146	-0.136166	0.0362282	0.000193146				0.00062469	0.00062469	-0.101605	0.0295968	0.00062469
rs8114447	SNP_A-8645886	20	48228324	C	T	0.0743243	0	0.000194434	-0.129071	0.0346586	0.000194434				0.000545972	0.000545972	-0.100094	0.0288472	0.000545972
rs694372	SNP_A-1876275	18	341114	G	T	0.32396	0	0.000195117	0.0746539	0.0200531	0.000195117				0.000578239	0.000578239	0.0575294	0.0166552	0.000578239
rs2072619	SNP_A-8497715	16	15777302	A	G	0.399325	0.0045045	0.000195308	0.0781223	0.0196152	6.81e-05	0.403137705	0.382251444	0.286688516	0.000563436	0.000563436	0.0603722	0.0162084	0.000207906	0.353679115	0.331679049
rs2838001	SNP_A-1970494	21	41568862	C	T	0.138009	0	0.000195461	0.0995914	0.0267759	0.000195461				0.000871708	0.000871708	0.0743195	0.0222486	0.000871708
rs4245047	SNP_A-2026380	11	122600007	A	G	0.148481	0	0.000196188	-0.102562	0.0275415	0.000196188				0.000407218	0.000407218	-0.0813002	0.0229087	0.000407218
rs10423788	SNP_A-2084476	19	55255510	C	T	0.191011	0.00224972	0.000196985	0.0501002	0.0241542	0.0390723	1.972370097	0.547545198	0.000317025	0.000326647	0.000326647	0.0370563	0.0199013	0.0629334	1.663928663	0.468819197
rs5745676	SNP_A-1801481	7	81210092	A	G	0.0608108	0	0.000198467	-0.15172	0.040834	0.000198467				0.000775089	0.000775089	-0.114783	0.0340274	0.000775089
rs11085914	SNP_A-8377795	19	14839191	A	C	0.172007	0.00112486	0.000199089	0.0537153	0.0249415	0.0307082	-2.781769549	0.767021201	0.000283412	0.000366681	0.000366681	0.0402734	0.0205326	0.0501418	-2.374765226	0.663594426
rs10267913	SNP_A-8607281	7	56003537	C	T	0.0316921	0.0011325	0.000201148	0.142695	0.0558405	0.0103652	2.853328745	0.774095045	0.000229635	0.000207114	0.000207114	0.120158	0.0464399	0.00983016	2.483059257	0.675010015
rs3924301	SNP_A-4294703	5	127948045	A	G	0.140271	0	0.000201243	-0.10039	0.0270568	0.000201243				0.000863307	0.000863307	-0.0755152	0.0225882	0.000863307
rs4619071	SNP_A-8597994	10	74946499	A	G	0.00960452	0.00226244	0.000201255	-0.293658	0.0954793	0.00212016	1.157183381	0.54013857	0.031324363	0.000328286	0.000328286	-0.233379	0.0810032	0.00405913	1.072933079	0.475774267
rs399322	SNP_A-8452857	3	64768563	C	T	0.219032	0	0.000201579	-0.0869298	0.0233859	0.000201579				0.000581313	0.000581313	-0.0667319	0.0193274	0.000581313
rs6450394	SNP_A-4244238	5	55911470	C	T	0.236364	0.00227015	0.000201609	-0.0723822	0.0218661	0.000897059	1.248694145	0.531001816	0.018422525	0.000397318	0.000397318	-0.0560712	0.017913	0.00180473	1.089012293	0.468950216
rs6864972	SNP_A-8405807	5	152327656	C	T	0.154106	0	0.000202449	0.0980658	0.0264077	0.000202449				0.000376531	0.000376531	0.0788949	0.022101	0.000376531
rs16927192	SNP_A-2205510	8	62405637	A	T	0.106862	0	0.000202507	0.109971	0.0296499	0.000202507				0.000477634	0.000477634	0.0873145	0.024904	0.000477634
rs9867503	SNP_A-8604381	3	188704630	A	C	0.301184	0.0011274	0.000202741	0.0853227	0.0211682	6.31e-05	-0.694340127	0.7848771	0.371602968	0.000498983	0.000498983	0.0672856	0.0177108	0.000155153	-0.507889387	0.662109222
rs6578647	SNP_A-8377637	11	5429398	C	T	0.185039	0	0.000202791	0.0899382	0.0242453	0.000202791				0.000713145	0.000713145	0.0684732	0.0201605	0.000713145
rs41526348	SNP_A-4285208	6	22840379	C	T	0.0777526	0	0.000203391	0.134448	0.0362338	0.000203391				0.000433764	0.000433764	0.105733	0.0299349	0.000433764
rs8012632	SNP_A-2291163	14	32312100	A	G	0.469723	0.0011325	0.000204294	-0.0767526	0.0193501	7.33e-05	1.048039631	0.787764737	0.179534799	0.000543736	0.000543736	-0.0609826	0.0161571	0.000171197	0.809717274	0.66341298
rs7830778	SNP_A-8435995	8	30179846	C	T	0.115712	0.00113507	0.000204757	-0.0541481	0.0296238	0.0652628	-2.70727013	0.764572082	0.000388237	0.000295879	0.000295879	-0.0409369	0.024161	0.0905558	-2.382954317	0.665030051
rs936233	SNP_A-1912236	4	25549909	A	G	0.0928009	0	0.000205621	-0.121855	0.032891	0.000205621				0.000699229	0.000699229	-0.0926703	0.027241	0.000699229
rs2704565	SNP_A-8559590	2	130053211	C	T	0.479775	0.00112486	0.000206069	0.0776302	0.0194534	6.4e-05	0.528918297	0.394740569	0.176617421	0.000978847	0.000978847	0.058162	0.0160932	0.00031844	0.434533637	0.333337507
rs4318822	SNP_A-1875370	5	127955091	A	G	0.232993	0.00341297	0.000206427	-0.0811981	0.0221893	0.000245709	0.467166738	0.240196999	0.049927227	0.00049062	0.00049062	-0.0637312	0.0186361	0.000655715	0.377222795	0.192321557
rs6551174	SNP_A-1841369	3	27125114	C	T	0.225424	0	0.000211845	0.0846407	0.0228827	0.000211845				0.000774172	0.000774172	0.0645319	0.0191284	0.000774172
rs590586	SNP_A-2002026	11	71544815	A	G	0.34145	0.00227015	0.000214058	0.0416143	0.0200164	0.0371333	1.039084175	0.276858755	0.000177717	0.000236871	0.000236871	0.0337451	0.0166392	0.0428575	0.892826776	0.235849569
rs361367	SNP_A-8596679	7	141900447	C	T	0.427268	0.0181612	0.00021562	-0.0104691	0.0192514	0.5758	-0.728264761	0.181996237	6.13E-05	0.000466265	0.000466265	-0.00774434	0.0161524	0.631735	-0.588639394	0.152974917
rs4708455	SNP_A-8505393	6	168457799	A	G	0.221209	0	0.000216355	-0.0793727	0.021492	0.000216355				0.000512481	0.000512481	-0.0626905	0.0179774	0.000512481
rs7224019	SNP_A-8288443	17	66520011	A	G	0.479753	0.00225225	0.000219837	0.0799809	0.0195392	4.18e-05	-0.224689297	0.585185941	0.707623504	0.000692045	0.000692045	0.0623359	0.0163038	0.00014086	-0.166292347	0.469693766
rs4317372	SNP_A-2060562	5	127954872	C	T	0.233296	0.00340909	0.0002212	0.0807692	0.0221594	0.000259622	0.463781935	0.240010699	0.051405756	0.000522378	0.000522378	0.0633284	0.0186203	0.000701649	0.377056357	0.192244149
rs11141013	SNP_A-2197142	9	87334764	C	T	0.00844595	0	0.000222983	-0.386064	0.103856	0.000222983				0.000578756	0.000578756	-0.298499	0.0864236	0.000578756
rs17015218	SNP_A-2293622	1	208034538	A	G	0.21766	0	0.000224191	0.086492	0.0234533	0.000224191				0.000310263	0.000310263	0.0716891	0.0197988	0.000310263
rs13354432	SNP_A-8408194	5	78556800	C	T	0.011811	0	0.000225178	0.318412	0.0864925	0.000225178				0.000477903	0.000477903	0.256783	0.0732432	0.000477903
rs12888770	SNP_A-8562461	14	97566626	A	G	0.00956131	0	0.000225457	-0.360659	0.0978991	0.000225457				0.000354342	0.000354342	-0.291145	0.0811926	0.000354342
rs9305055	SNP_A-2185131	19	14842367	A	T	0.248171	0.00112613	0.000225595	0.0478996	0.0227321	0.0350694	-2.610352749	0.767341768	0.000658957	0.000462156	0.000462156	0.0349151	0.0189546	0.0658044	-2.236493421	0.664045423
rs2487442	SNP_A-2265664	1	45629763	C	G	0.412528	0	0.000225888	-0.0702565	0.0190644	0.000225888				0.000529372	0.000529372	-0.0552837	0.0158941	0.000529372
rs6075741	SNP_A-2260797	20	20874707	C	G	0.329763	0	0.000228912	-0.0752323	0.0203498	0.000228912				0.000299156	0.000299156	-0.0620689	0.0170966	0.000299156
rs12330872	SNP_A-8419866	3	107674257	C	T	0.27911	0	0.000232748	-0.0784017	0.0213438	0.000232748				0.000506478	0.000506478	-0.0613471	0.017576	0.000506478
rs12427008	SNP_A-8489965	12	21249215	C	T	0.0461192	0	0.000234996	-0.163236	0.044465	0.000234996				0.000341164	0.000341164	-0.135322	0.0376325	0.000341164
rs1880709	SNP_A-2224050	11	36132717	C	T	0.365017	0	0.00023772	0.0735425	0.0200334	0.00023772				0.00071313	0.00071313	0.0564383	0.016617	0.00071313
rs4420713	SNP_A-1953683	2	161133903	C	G	0.327314	0	0.000238699	-0.0738996	0.0201526	0.000238699				0.000754201	0.000754201	-0.0555827	0.0164402	0.000754201
rs4733277	SNP_A-2025302	8	31801832	A	G	0.116016	0.0011325	0.000239054	-0.110889	0.0301696	0.00023301	1.303816485	0.78124729	0.093915511	0.00043364	0.00043364	-0.0881423	0.0250931	0.000466341	1.074271075	0.664842124
rs7899257	SNP_A-1890887	10	2685158	C	T	0.355667	0.0134983	0.000239935	-0.0799064	0.0196795	5.26e-05	-0.19107356	0.210062055	0.357327028	0.000673135	0.000673135	-0.0622904	0.0164056	0.000156506	-0.152790096	0.172866954
rs16958859	SNP_A-2080386	15	30867972	A	C	0.0219348	0	0.000240339	-0.227903	0.0619818	0.000240339				0.000559923	0.000559923	-0.178767	0.0516232	0.000559923
rs6758601	SNP_A-2125516	2	64278598	C	T	0.438942	0.00225479	0.00024108	-0.0662626	0.0192579	0.000563804	-0.747671576	0.337306833	0.026035266	0.00100067	0.00100067	-0.0484136	0.0160198	0.00258267	-0.652709513	0.297066574
rs2958757	SNP_A-1906603	8	30247582	C	T	0.281373	0.00112613	0.000242187	0.0372339	0.021508	0.0813322	-2.740826101	0.76082792	0.000309546	0.000303379	0.000303379	0.0284216	0.017109	0.0970255	-2.379893666	0.662969642
rs6952254	SNP_A-8513813	7	15241842	C	T	0.27831	0.00565611	0.00024639	0.0570602	0.02166	0.00805937	0.879784789	0.250624129	0.000429147	0.000990067	0.000990067	0.0425925	0.0179606	0.0179335	0.652504001	0.203217811
rs9403828	SNP_A-4218774	6	147264209	G	T	0.0551181	0	0.000247066	0.150962	0.0412689	0.000247066				0.000565822	0.000565822	0.120193	0.0347373	0.000565822
rs484124	SNP_A-8544453	13	40620830	C	T	0.098536	0	0.000249208	0.118868	0.0323776	0.000249208				0.000550434	0.000550434	0.0931984	0.0268769	0.000550434
rs1704228	SNP_A-1868622	10	43993056	C	T	0.0951577	0	0.000251041	-0.117802	0.0321676	0.000251041				0.000489783	0.000489783	-0.0937926	0.0268034	0.000489783
rs16859737	SNP_A-1884611	3	186373195	C	T	0.496625	0	0.000251485	0.0695118	0.0189963	0.000251485				0.000457294	0.000457294	0.05512	0.015669	0.000457294
rs2033149	SNP_A-8655991	10	59934747	A	T	0.242117	0.0011274	0.000253688	0.0894538	0.0221484	5.25e-05	-0.301814632	0.395848848	0.44625424	0.000751334	0.000751334	0.0691932	0.018286	0.000164778	-0.246318867	0.333012667
rs2419037	SNP_A-2085969	18	26180575	C	T	0.213964	0	0.000254652	-0.0840304	0.0230139	0.000254652				0.000506421	0.000506421	-0.0667327	0.0191198	0.000506421
rs12874613	SNP_A-8398120	13	59689737	C	T	0.000563063	0	0.000255757	1.42792	0.39113	0.000255757				0.000378443	0.000378443	1.18439	0.331908	0.000378443
rs12051182	SNP_A-8371277	16	86075545	C	T	0.000563063	0	0.000256209	-1.4279	0.391175	0.000256209				0.000379836	0.000379836	-1.18416	0.331935	0.000379836
rs3087476	SNP_A-8547576	1	52627549	A	G	0.000563063	0	0.000256774	1.42673	0.390918	0.000256774				0.000375488	0.000375488	1.18459	0.33177	0.000375488
rs3850578	SNP_A-2041767	5	141515756	C	T	0.000563063	0	0.000256886	-1.42763	0.391175	0.000256886				0.000379793	0.000379793	-1.18407	0.331907	0.000379793
rs1800555	SNP_A-8566722	1	94236205	A	G	0.000563063	0	0.000257113	1.42759	0.391187	0.000257113				0.000379583	0.000379583	1.18424	0.331941	0.000379583
rs11098725	SNP_A-2186509	4	125139293	C	T	0.189844	0.00578704	0.000258198	0.0892466	0.0234983	0.000140701	0.225797386	0.238078391	0.33898564	0.000775008	0.000775008	0.0699251	0.0197541	0.000421954	0.196465838	0.202150455
rs11068578	SNP_A-8563273	12	116543168	A	G	0.199775	0.00225479	0.000260206	-0.0924616	0.023686	9.19e-05	0.226443465	0.345588805	0.515294787	0.000578175	0.000578175	-0.0728101	0.019668	0.000227208	0.233864688	0.297391384
rs2237182	SNP_A-8597306	6	16661905	C	T	0.110236	0	0.00026046	-0.109392	0.0300184	0.00026046				0.000612997	0.000612997	-0.0862828	0.0250957	0.000612997
rs8022740	SNP_A-1879730	14	97825286	C	G	0.0607424	0	0.000260486	-0.146737	0.0402459	0.000260486				0.000757646	0.000757646	-0.113939	0.0337138	0.000757646
rs11954127	SNP_A-4223258	5	127939676	C	T	0.141483	0.00113122	0.000262429	0.105257	0.0266876	7.77e-05	-0.687850029	0.788621895	0.377726572	0.00119678	0.00119678	0.0790387	0.0222169	0.000394263	-0.596919319	0.664190233
rs579100	SNP_A-1970790	1	164940913	G	T	0.417714	0	0.000262621	0.0709873	0.0194702	0.000262621				0.000638732	0.000638732	0.0554468	0.0161792	0.000638732
rs7132140	SNP_A-4203740	12	77260928	C	T	0.175336	0.00351288	0.000263953	0.0989091	0.0247953	6.5e-05	-0.110044842	0.468047286	0.822403753	0.000820722	0.000820722	0.0756053	0.0207799	0.000290893	-0.224511521	0.384809328
rs11238891	SNP_A-2096766	10	43990998	A	C	0.101237	0	0.000264384	0.114751	0.0314019	0.000264384				0.000501852	0.000501852	0.0911501	0.0260975	0.000501852
rs12758106	SNP_A-8589202	1	212057888	C	T	0.00956131	0	0.00026623	0.365487	0.100403	0.00026623				0.000844011	0.000844011	0.272196	0.0812667	0.000844011
rs12724110	SNP_A-8653903	1	212028646	C	T	0.00956131	0	0.00026623	-0.365487	0.100403	0.00026623				0.000844011	0.000844011	-0.272196	0.0812667	0.000844011
rs1875059	SNP_A-8652009	12	32594167	C	T	0.0193402	0	0.000266333	0.254877	0.0693578	0.000266333				0.00063001	0.00063001	0.196314	0.0572217	0.00063001
rs2423273	SNP_A-4293644	20	7754720	A	G	0.309685	0	0.000267083	-0.076364	0.0209787	0.000267083				0.00099775	0.00099775	-0.0572259	0.0173297	0.00099775
rs1057028	SNP_A-8452837	1	157269013	A	T	0.412627	0	0.0002677	-0.0702753	0.0193213	0.0002677				0.00066148	0.00066148	-0.0549859	0.0160908	0.00066148
rs2190693	SNP_A-8361248	17	66615353	C	T	0.241243	0	0.000268954	-0.0783041	0.021513	0.000268954				0.00155966	0.00155966	-0.0565583	0.0178235	0.00155966
rs12600354	SNP_A-2310734	17	62870902	G	T	0.18279	0.00225225	0.000268984	-0.0457863	0.0241387	0.057737	2.042828571	0.549863719	0.000205487	0.000294178	0.000294178	-0.0381693	0.0198705	0.0550654	1.738304119	0.470038322
rs2700713	SNP_A-8533157	8	5984991	C	G	0.435154	0	0.000270228	0.0696545	0.0191632	0.000270228				0.000647592	0.000647592	0.054261	0.015851	0.000647592
rs6938184	SNP_A-2117391	6	21026230	A	G	0.143982	0	0.000272477	0.0983648	0.0270632	0.000272477				0.00063659	0.00063659	0.0770585	0.0224806	0.00063659
rs7555285	SNP_A-8481181	1	208036978	C	G	0.190692	0	0.00027411	-0.0899123	0.0246052	0.00027411				0.000432288	0.000432288	-0.0725011	0.0205211	0.000432288
rs11878430	SNP_A-1937690	19	55285805	C	T	0.189189	0.00225479	0.000274236	-0.0494127	0.024465	0.0444376	1.943646148	0.549152639	0.000403615	0.000356924	0.000356924	-0.0365617	0.0200997	0.0692477	1.662897662	0.468978275
rs7169026	SNP_A-8570584	15	99782644	A	G	0.358268	0	0.000276211	-0.0734943	0.0202526	0.000276211				0.000603406	0.000603406	-0.0580561	0.0168647	0.000603406
rs7403602	SNP_A-4294970	15	28084300	C	T	0.470754	0	0.000276747	-0.0680807	0.0187646	0.000276747				0.0006311	0.0006311	-0.053639	0.0156375	0.0006311
rs666276	SNP_A-2057251	8	2819856	A	G	0.085359	0.00339751	0.000277685	0.131829	0.0347936	0.000146113	-0.57374069	0.469187513	0.216584956	0.000733521	0.000733521	0.104773	0.0290396	0.000326082	-0.405165041	0.384075908
rs237220	SNP_A-1817246			A	G	0.102709	0	0.000277689	0.112573	0.0310058	0.000277689				0.000462687	0.000462687	0.0910958	0.0259188	0.000462687
rs4075647	SNP_A-8292134	8	141357951	C	T	0.151856	0	0.0002783	-0.0981706	0.026806	0.0002783				0.000454128	0.000454128	-0.0773177	0.0219674	0.000454128
rs10901593	SNP_A-8701163	10	128006919	C	T	0.167793	0	0.000283016	-0.0908312	0.0249444	0.000283016				0.000546755	0.000546755	-0.0716883	0.0206629	0.000546755
rs10422999	SNP_A-8461322	19	55255032	G	T	0.192395	0.00227273	0.00028307	-0.0463335	0.0241049	0.0550472	2.062397243	0.552655356	0.000193781	0.00043232	0.00043232	-0.0343166	0.0199267	0.0853972	1.73400536	0.471497136
rs6438905	SNP_A-8708757	3	126770251	A	G	0.135321	0.00229621	0.000286241	-0.0464804	0.0279217	0.0950131	1.951789105	0.551132011	0.000399567	0.000493452	0.000493452	-0.0372524	0.0231467	0.107892	1.614659384	0.469250728
rs13382088	SNP_A-8360919	19	58911651	A	G	0.0484234	0	0.000288024	-0.152858	0.041809	0.000288024				0.000373657	0.000373657	-0.126416	0.0353929	0.000373657
rs4339399	SNP_A-2011242	5	127943342	A	G	0.231982	0	0.000288081	0.0804385	0.022223	0.000288081				0.000817539	0.000817539	0.0626259	0.0186478	0.000817539
rs2242457	SNP_A-8281124	8	30162200	G	T	0.0487522	0.00116144	0.000288541	0.0682157	0.0449283	0.128637	-2.754029904	0.751939193	0.000244086	0.000369185	0.000369185	0.0528185	0.0372295	0.156342	-2.398163011	0.654361459
rs34939304	SNP_A-2043662	15	78287422	C	G	0.00956131	0	0.000289021	-0.350872	0.0969121	0.000289021				0.000478032	0.000478032	-0.284737	0.0812182	0.000478032
rs17040893	SNP_A-8580288	2	111785248	A	G	0.0463539	0.0124014	0.000289316	-0.181086	0.0450682	5.71e-05	-0.101169499	0.247633935	0.678473784	0.000803905	0.000803905	-0.141206	0.0373711	0.000168367	-0.06912647	0.202693319
rs16914663	SNP_A-8330997	10	61687326	A	G	0.0548643	0	0.000290843	0.148889	0.0411779	0.000290843				0.000884927	0.000884927	0.113586	0.0340468	0.000884927
rs12501311	SNP_A-2286873	4	65842770	A	G	0.228507	0	0.000292674	-0.0816168	0.0225792	0.000292674				0.000812493	0.000812493	-0.0630673	0.0187692	0.000812493
rs2184742	SNP_A-8285977	9	86034854	C	G	0.155231	0	0.000293088	-0.0955801	0.0263811	0.000293088				0.000410643	0.000410643	-0.0779794	0.0219869	0.000410643
rs16932169	SNP_A-8418941	8	66601102	A	G	0.0281609	0	0.000293387	0.217937	0.0602292	0.000293387				0.000886029	0.000886029	0.161971	0.0485524	0.000886029
rs331633	SNP_A-8364271	1	59453167	A	G	0.0309336	0	0.000294241	-0.191429	0.0529115	0.000294241				0.000388271	0.000388271	-0.158386	0.0444706	0.000388271
rs7555918	SNP_A-2151189	1	210952428	A	G	0.192833	0	0.000294253	0.0883657	0.0244638	0.000294253				0.000532007	0.000532007	0.0701799	0.0201841	0.000532007
rs132250	SNP_A-8652235	22	47501445	A	G	0.116883	0.00112867	0.000296922	0.114726	0.029422	9.44e-05	-0.708883851	0.787900817	0.362900533	0.0010297	0.0010297	0.0879621	0.0244299	0.000335215	-0.583448994	0.664220545
rs11952334	SNP_A-2207786	5	127946777	A	G	0.232283	0	0.000297791	0.0802765	0.0222274	0.000297791				0.000840041	0.000840041	0.0624604	0.0186408	0.000840041
rs11954070	SNP_A-2273432	5	127948434	A	G	0.232283	0	0.000297791	0.0802765	0.0222274	0.000297791				0.000840041	0.000840041	0.0624604	0.0186408	0.000840041
rs11245376	SNP_A-2059353	10	126498059	C	T	0.00362319	0	0.00029781	0.561352	0.154193	0.00029781				0.000209629	0.000209629	0.498376	0.133837	0.000209629
rs3898100	SNP_A-1935228	9	18458875	C	T	0.36333	0	0.000299601	0.0726315	0.0201109	0.000299601				0.00104883	0.00104883	0.0554018	0.0168498	0.00104883
rs8071508	SNP_A-8674178	17	701870	C	T	0.0807453	0.00225989	0.000300712	-0.08038	0.0346421	0.0202895	1.13512932	0.339446732	0.00084045	0.00031913	0.00031913	-0.0684866	0.0293895	0.0200151	0.990652052	0.295804367
rs11904786	SNP_A-2236995	2	218946982	C	T	0.0495495	0	0.000301252	-0.157772	0.0437365	0.000301252				0.000703049	0.000703049	-0.122215	0.0359416	0.000703049
rs9904292	SNP_A-1865927	17	57232766	C	T	0.13416	0.00225734	0.000301774	0.115099	0.0284596	5.69e-05	0.263299851	0.549921234	0.633231383	0.000740906	0.000740906	0.0886079	0.0232518	0.000148132	0.186524726	0.470847065
rs11739108	SNP_A-2301090	5	57091723	A	G	0.320022	0	0.000304194	-0.0715159	0.0198455	0.000304194				0.000645784	0.000645784	-0.056604	0.0165324	0.000645784
rs12876300	SNP_A-1893102	13	110849509	C	T	0.466817	0	0.000305253	-0.0662785	0.0182897	0.000305253				0.000729121	0.000729121	-0.0515473	0.0152045	0.000729121
rs1331535	SNP_A-1832329	13	103076020	C	T	0.221477	0.0192525	0.000306416	0.0868013	0.0224962	0.000110535	-0.192562354	0.159028831	0.222839856	0.00161419	0.00161419	0.0647059	0.0185536	0.000511713	-0.086363736	0.11851353
rs430586	SNP_A-4232256	13	41818160	A	G	0.408784	0	0.000306673	-0.069299	0.0192398	0.000306673				0.000779906	0.000779906	-0.0537455	0.015941	0.000779906
rs10952037	SNP_A-8368730	7	7143338	A	G	0.208216	0.00112486	0.000309234	-0.0364317	0.0229986	0.110393	2.807092836	0.760579317	0.000219348	0.00035118	0.00035118	-0.029806	0.0189407	0.115925	2.43664915	0.662664099
rs9519299	SNP_A-8385889	13	103806309	A	G	0.364097	0.00112613	0.000311354	0.0483876	0.0197316	0.0146017	2.291994776	0.760711276	0.002544253	0.000408563	0.000408563	0.0377842	0.016353	0.0210883	2.045890639	0.664268412
rs13114936	SNP_A-8648940	4	156282205	C	T	0.275591	0	0.000312075	-0.0762749	0.0212048	0.000312075				0.000566264	0.000566264	-0.0610308	0.0176397	0.000566264
rs10795641	SNP_A-2226954	10	8569821	C	G	0.274466	0	0.000312587	0.0765108	0.0212529	0.000312587				0.000427161	0.000427161	0.0630471	0.0178296	0.000427161
rs2628152	SNP_A-2095854	10	131953879	A	G	0.167604	0	0.000314468	0.0895932	0.0248754	0.000314468				0.000672	0.000672	0.0710461	0.0208172	0.000672
rs1036820	SNP_A-8401988	8	135715753	C	T	0.328442	0	0.000314575	-0.0731423	0.0202508	0.000314575				0.000559072	0.000559072	-0.0585616	0.0169088	0.000559072
rs1446682	SNP_A-8466870	8	27132515	A	T	0.0992108	0	0.000316882	-0.113165	0.0314519	0.000316882				0.000965641	0.000965641	-0.086692	0.0261792	0.000965641
rs1476611	SNP_A-1861674	14	70765790	A	C	0.100112	0	0.000317623	-0.113328	0.0314381	0.000317623				0.000459057	0.000459057	-0.0915412	0.0260301	0.000459057
rs11191929	SNP_A-4195183	10	105879324	A	T	0.132469	0.00112867	0.000320992	0.0676322	0.0278944	0.0146937	1.288671797	0.381351246	0.00071769	0.000429436	0.000429436	0.0517176	0.0226179	0.0224567	1.133942497	0.332337364
rs16962675	SNP_A-8551734	13	103007334	A	G	0.0674419	0.00116414	0.000321008	0.150825	0.0385713	9.01e-05	-0.144687277	0.385808326	0.697187171	0.00134528	0.00134528	0.114143	0.0320715	0.00039277	-0.138897492	0.332851579
rs7376483	SNP_A-1975907	4	7855165	C	T	0.149944	0	0.000321385	0.0997793	0.0276794	0.000321385				0.0006212	0.0006212	0.0793745	0.0231107	0.0006212
rs11952247	SNP_A-1863528	5	127946597	C	T	0.231721	0	0.000322382	-0.0798126	0.022228	0.000322382				0.000906023	0.000906023	-0.0620758	0.0186444	0.000906023
rs6566869	SNP_A-2169449	18	53007145	A	G	0.414414	0	0.000323107	-0.0708413	0.0197435	0.000323107				0.00125439	0.00125439	-0.0527135	0.0162865	0.00125439
rs12000736	SNP_A-8567225	9	111731441	A	T	0.0856821	0	0.000324238	-0.124871	0.0348067	0.000324238				0.00114425	0.00114425	-0.0942763	0.0288916	0.00114425
rs7010839	SNP_A-1992887	8	30200509	C	G	0.173131	0.00112486	0.000324632	-0.0384998	0.0247677	0.11742	-2.64267771	0.76783624	0.000565636	0.000376685	0.000376685	-0.0316257	0.020693	0.126789	-2.305209835	0.668689885
rs6574039	SNP_A-1927661	14	71560768	A	G	0.352081	0	0.000325411	0.0709521	0.0197689	0.000325411				0.000678529	0.000678529	0.0559092	0.0163948	0.000678529
rs10248127	SNP_A-8453562	7	15246167	C	T	0.268597	0.00570125	0.00032682	-0.0546922	0.0217641	0.0114526	0.82801325	0.248447723	0.000821119	0.00135527	0.00135527	-0.0404048	0.0179558	0.0246818	0.609042647	0.201663737
rs7920857	SNP_A-4252399	10	28386041	C	G	0.460407	0	0.000327022	-0.0714566	0.0197795	0.000327022				0.000818259	0.000818259	-0.0544588	0.0162168	0.000818259
rs4759643	SNP_A-2189243	12	129328187	A	C	0.0862458	0	0.000327054	-0.122203	0.0340376	0.000327054				0.000593978	0.000593978	-0.0971716	0.0281917	0.000593978
rs2092324	SNP_A-1857548	1	15605981	A	G	0.411331	0.00339367	0.000329061	-0.0756819	0.0191524	7.56e-05	0.298720732	0.456900706	0.512242974	0.00079353	0.00079353	-0.0596419	0.0159895	0.000203686	0.267236109	0.383673362
rs4535106	SNP_A-8565624	20	53686301	A	C	0.141329	0	0.000329121	0.0999951	0.0278998	0.000329121				0.000898139	0.000898139	0.0782326	0.0234795	0.000898139
rs12924439	SNP_A-4297516	16	81981541	A	T	0.0658043	0	0.000330587	0.138158	0.0384713	0.000330587				0.00133457	0.00133457	0.0985491	0.0306177	0.00133457
rs16960714	SNP_A-2244567	16	12801320	C	T	0.338583	0	0.00033146	0.0722824	0.0199695	0.00033146				0.000579901	0.000579901	0.0570006	0.0165059	0.000579901
rs12316536	SNP_A-8396983	12	2543483	A	T	0.111738	0	0.000332232	-0.107695	0.0300744	0.000332232				0.00126635	0.00126635	-0.0801843	0.0247947	0.00126635
rs168719	SNP_A-8645182	12	112567997	A	G	0.156339	0.00565611	0.000334823	0.103417	0.0260683	7.06e-05	-0.143119057	0.199004222	0.462637938	0.00080945	0.00080945	0.0801349	0.0214324	0.000196728	-0.152138607	0.16175594
rs11912713	SNP_A-8583280	22	48096329	C	T	0.399537	0.0532276	0.00033615	-0.0791401	0.0198371	6.44e-05	0.045166245	0.118764412	0.707948697	0.000619775	0.000619775	-0.0632842	0.0164272	0.000125461	0.043311749	0.098868999
rs12198212	SNP_A-8440588	6	38787125	A	T	0.0632768	0	0.000336833	-0.144523	0.0403936	0.000336833				0.00137768	0.00137768	-0.103428	0.0322256	0.00137768
rs12217463	SNP_A-4301722	10	16358700	C	T	0.00506187	0	0.000337094	-0.470172	0.131448	0.000337094				0.000455588	0.000455588	-0.390969	0.111109	0.000455588
rs700293	SNP_A-1991657	7	146658816	A	C	0.13867	0.00112613	0.000337491	0.108917	0.02735	6.63e-05	0.009753824	0.377900633	0.949863288	0.00126924	0.00126924	0.0832192	0.0227725	0.000272999	0.036538842	0.33158296
rs2028373	SNP_A-8676282	12	8648748	C	T	0.324401	0	0.000338618	0.0748621	0.0209272	0.000338618				0.000784887	0.000784887	0.0575973	0.0170917	0.000784887
rs353747	SNP_A-8395998	8	57869460	C	G	0.0748874	0	0.000338856	-0.131314	0.0366964	0.000338856				0.000579974	0.000579974	-0.104172	0.0301658	0.000579974
rs2012619	SNP_A-8671656	7	88015221	C	T	0.0911649	0.00112486	0.000339291	0.0623326	0.0326767	0.0551765	2.734961606	0.766990219	0.000359791	0.000436729	0.000436729	0.05148	0.0272469	0.0591668	2.332562708	0.663047113
rs4535613	SNP_A-8357164	7	67721504	A	G	0.372328	0	0.000341089	0.0703468	0.0196806	0.000341089				0.000581844	0.000581844	0.0568035	0.0164532	0.000581844
rs2185512	SNP_A-8660588	10	99307378	A	G	0.25256	0	0.000341949	-0.0779216	0.0217258	0.000341949				0.000651768	0.000651768	-0.0614853	0.0179707	0.000651768
rs4394948	SNP_A-2187373	13	93185878	C	T	0.398766	0.00337458	0.000343829	0.0659625	0.019108	0.000553207	0.588009262	0.268821491	0.027699048	0.00105375	0.00105375	0.0499429	0.0156541	0.00147075	0.461388949	0.221720653
rs12581061	SNP_A-8371634	12	77279889	A	C	0.155153	0.00226757	0.000345128	-0.0996684	0.0256545	0.000101482	-0.368806629	0.550399086	0.506926889	0.000858929	0.000858929	-0.0782349	0.0214935	0.000288642	-0.357014323	0.469980421
rs476028	SNP_A-4288429	11	106829486	A	G	0.133596	0.00225734	0.000345193	-0.0907762	0.0275917	0.000961393	1.110028657	0.549308431	0.042222242	0.000582004	0.000582004	-0.0729884	0.0231339	0.00165918	0.94480049	0.470744926
rs41495944	SNP_A-2269467	15	33774530	A	G	0.0715493	0.00564972	0.000346204	0.135994	0.0367581	0.000209738	0.699362132	0.379462883	0.064166361	0.000529347	0.000529347	0.110487	0.0304628	0.000303265	0.569899164	0.300212149
rs17451412	SNP_A-4203801	9	38373549	C	T	0.134983	0	0.000347355	-0.0994514	0.0278478	0.000347355				0.000587901	0.000587901	-0.0795092	0.0230488	0.000587901
rs7036455	SNP_A-8685598	9	88743917	A	G	0.160855	0.00338219	0.000348293	-0.0928398	0.026005	0.000355363	0.485060721	0.333108386	0.143234396	0.00124963	0.00124963	-0.069708	0.0213581	0.00114162	0.355827623	0.273073837
rs17122153	SNP_A-8651449	14	85863788	A	G	0.0146314	0.00225479	0.000350003	-0.271365	0.0786709	0.000612927	0.447124629	0.36006932	0.210439921	0.000692697	0.000692697	-0.214425	0.0660353	0.0012097	0.381346435	0.304774638
rs2333656	SNP_A-2244790	17	55539322	A	G	0.149212	0	0.000350284	-0.0961829	0.0269688	0.000350284				0.000692534	0.000692534	-0.0762586	0.0223991	0.000692534
rs10952038	SNP_A-2176040	7	7143380	G	T	0.210141	0.00112613	0.000350536	-0.0346934	0.0230118	0.128313	2.816910057	0.761170669	0.000211283	0.000417448	0.000417448	-0.02775	0.0189452	0.143345	2.437153653	0.663159584
rs11986627	SNP_A-8309600	8	61840884	C	T	0.284589	0	0.000351545	0.0752084	0.0210597	0.000351545				0.000820004	0.000820004	0.0587363	0.017494	0.000820004
rs6577368	SNP_A-2182654	1	99416811	C	T	0.115885	0.00113122	0.000351703	0.100716	0.0288938	0.000471848	-1.323460455	0.752516979	0.077392979	0.000863663	0.000863663	0.0762415	0.0236319	0.00130075	-1.185750062	0.665251115
rs16888089	SNP_A-4212484	7	85682704	A	G	0.0630631	0.00451977	0.000354041	-0.095008	0.0399081	0.0172992	0.912837097	0.258054171	0.000400717	0.000729131	0.000729131	-0.0771615	0.0328585	0.0190797	0.72092409	0.213443212
rs1513315	SNP_A-8609399	3	9047286	A	G	0.163472	0	0.000355028	-0.0926115	0.0259685	0.000355028				0.000907057	0.000907057	-0.0721182	0.0216625	0.000907057
rs17639165	SNP_A-8449384	10	53379433	A	G	0.0400903	0.00112994	0.000355056	-0.170033	0.0480739	0.000391863	1.202796683	0.785503039	0.124591028	0.00056061	0.00056061	-0.13773	0.0400897	0.000619	1.045803613	0.665361939
rs7741707	SNP_A-4251849	6	69937498	C	T	0.140023	0.00227273	0.000356908	-0.0928945	0.0272215	0.000656968	-0.574081222	0.26692399	0.030420022	0.000663862	0.000663862	-0.072989	0.022508	0.00122836	-0.503326576	0.234562437
rs7234122	SNP_A-8550336	18	67384579	C	T	0.0849269	0	0.00035758	-0.123571	0.0346364	0.00035758				0.000754118	0.000754118	-0.0978923	0.0289546	0.000754118
rs16930672	SNP_A-8320018	8	64890152	A	G	0.0665914	0	0.000357624	-0.136655	0.0383633	0.000357624				0.000653385	0.000653385	-0.108717	0.0317825	0.000653385
rs10795640	SNP_A-2181207	10	8569758	A	G	0.273903	0	0.000357876	0.0758065	0.0212672	0.000357876				0.000490869	0.000490869	0.0623805	0.0178298	0.000490869
rs3791073	SNP_A-1821625	1	44070260	C	T	0.0804274	0	0.000358248	-0.122829	0.0344964	0.000358248				0.000852539	0.000852539	-0.095949	0.0286707	0.000852539
rs3217891	SNP_A-8681773	12	4274111	C	G	0.0873786	0.00228833	0.000358954	-0.112664	0.0331041	0.000640476	0.612679903	0.355807318	0.084253333	0.00102062	0.00102062	-0.0871428	0.0278275	0.0017971	0.494318441	0.298942047
rs41518745	SNP_A-2130559	2	41830015	A	G	0.112812	0	0.000359604	-0.106791	0.029943	0.000359604				0.00106553	0.00106553	-0.0823003	0.0250644	0.00106553
rs17463483	SNP_A-8664556	5	124689687	C	T	0.0987514	0	0.000360561	-0.109877	0.0308709	0.000360561				0.000827812	0.000827812	-0.0853281	0.0254335	0.000827812
rs1261078	SNP_A-4274165	18	51017789	A	G	0.453318	0	0.000363818	-0.0683444	0.0191688	0.000363818				0.000771798	0.000771798	-0.0540441	0.0160158	0.000771798
rs4537139	SNP_A-8337166	6	13205826	C	G	0.37691	0.0011325	0.000364358	0.0722858	0.0204049	0.000381529	1.582717131	0.783144586	0.042818885	0.000538487	0.000538487	0.0583161	0.0169176	0.000593595	1.406057363	0.664364203
rs16962734	SNP_A-8503024	13	103045970	C	T	0.0793919	0	0.000364536	-0.124224	0.0349345	0.000364536				0.00149767	0.00149767	-0.0919001	0.0288531	0.00149767
rs2180442	SNP_A-8561088	20	16278934	C	G	0.162896	0	0.000366321	-0.0881829	0.0247813	0.000366321				0.000981398	0.000981398	-0.0681276	0.0206014	0.000981398
rs738163	SNP_A-1797447	22	25836926	C	T	0.284014	0	0.000368062	-0.074913	0.0209599	0.000368062				0.000898571	0.000898571	-0.0567568	0.0170344	0.000898571
rs10142230	SNP_A-8368657	14	101543002	A	G	0.0496054	0	0.000368963	-0.149107	0.0419622	0.000368963				0.000936619	0.000936619	-0.115752	0.0348638	0.000936619
rs3913367	SNP_A-1975430	3	178745121	A	C	0.169196	0.00225225	0.000369258	0.0966223	0.024809	9.8e-05	0.291771534	0.344465845	0.395259647	0.000812518	0.000812518	0.0766121	0.0206594	0.000221622	0.243500254	0.296413384
rs6864907	SNP_A-1819167	5	127984250	A	T	0.245219	0	0.00036999	-0.0777417	0.021871	0.00036999				0.00106113	0.00106113	-0.0600239	0.018274	0.00106113
rs12420369	SNP_A-8681230	11	39955627	C	T	0.00169014	0.0011274	0.000370074	0.34477	0.230032	0.135149	-2.450097627	0.794331559	0.001966339	0.000420346	0.000420346	0.278163	0.19141	0.146515	-2.160168621	0.689779398
rs2454199	SNP_A-8567552	1	177996177	C	T	0.273988	0	0.000370141	0.0735099	0.0206892	0.000370141				0.000729278	0.000729278	0.0589046	0.0173733	0.000729278
rs11858911	SNP_A-1890780	15	36655206	A	G	0.376769	0	0.000371793	0.0737626	0.0207182	0.000371793				0.00057966	0.00057966	0.0593131	0.0171719	0.00057966
rs1481775	SNP_A-4224363	4	86577645	A	C	0.229698	0	0.000374462	-0.0776818	0.0218719	0.000374462				0.000698296	0.000698296	-0.0617524	0.0181485	0.000698296
rs6043882	SNP_A-8461699	20	16243374	C	G	0.136261	0	0.000374814	-0.0983521	0.0276836	0.000374814				0.00121254	0.00121254	-0.0746895	0.0230067	0.00121254
rs9851130	SNP_A-8431774	3	54410629	C	T	0.110799	0	0.000375416	-0.112583	0.0317256	0.000375416				0.00101548	0.00101548	-0.0867088	0.0262979	0.00101548
rs2576742	SNP_A-4223679	2	105265254	A	T	0.188488	0	0.000377436	-0.0864776	0.0243646	0.000377436				0.000708004	0.000708004	-0.0688844	0.0202693	0.000708004
rs10091521	SNP_A-8554319	8	12761447	C	T	0.318335	0	0.000378921	-0.0722627	0.0203795	0.000378921				0.000837152	0.000837152	-0.0571144	0.0170404	0.000837152
rs2665904	SNP_A-2301041	5	123666386	C	T	0.0512387	0	0.000380751	-0.154975	0.0437219	0.000380751				0.00140479	0.00140479	-0.113676	0.0354815	0.00140479
rs4434872	SNP_A-2297823	1	152040900	A	G	0.470754	0	0.000381666	0.0685473	0.0193112	0.000381666				0.00122484	0.00122484	0.0517491	0.0159547	0.00122484
rs2291531	SNP_A-4219740	4	70838354	A	G	0.00290698	0.00350058	0.000384229	0.648027	0.172399	0.000166169	-0.38275099	0.28267425	0.173906948	0.000347308	0.000347308	0.567566	0.148262	0.000138564	-0.342615384	0.242465757
rs7639752	SNP_A-8646191	3	197457641	C	T	0.38252	0	0.000384419	-0.0705499	0.0199187	0.000384419				0.000753823	0.000753823	-0.0563186	0.0166569	0.000753823
rs9392297	SNP_A-8679398	6	1440397	C	T	0.154279	0	0.000386326	-0.0934005	0.0263758	0.000386326				0.00113706	0.00113706	-0.0722277	0.0221225	0.00113706
rs4321479	AFFX-SNP_1197	3	23976082	C	T	0.321509	0	0.000386429	0.070126	0.0198056	0.000386429				0.00079005	0.00079005	0.0555832	0.0165037	0.00079005
rs12519287	AFFX-SNP_1197	5	57089326	A	G	0.321509	0	0.000386429	0.070126	0.0198056	0.000386429				0.144551	0.144551	0.028738	0.0196789	0.144551
rs7144114	AFFX-SNP_1197	14	72047750	C	T	0.321509	0	0.000386429	0.070126	0.0198056	0.000386429				0.159713	0.159713	0.0268956	0.0191126	0.159713
rs4697442	AFFX-SNP_1197	4	23833217	C	T	0.321509	0	0.000386429	0.070126	0.0198056	0.000386429				0.785131	0.785131	0.0100951	0.0170258	0.553379	0.083039021	0.236522433
rs12033506	SNP_A-1925847	1	43391556	A	C	0.335582	0.00225225	0.000386488	-0.0784897	0.0197909	7.43e-05	0.049852137	0.344998278	0.884780009	0.000864219	0.000864219	-0.0606021	0.0160831	0.000175428	0.056729914	0.296667743
rs9749360	SNP_A-2161286	19	62877863	C	T	0.283784	0	0.000387699	-0.0778853	0.0219732	0.000387699				0.0008189	0.0008189	-0.0619602	0.0184521	0.0008189
rs747399	SNP_A-4274902	16	6106792	A	G	0.21991	0	0.000388206	-0.0844171	0.0237835	0.000388206				0.000815169	0.000815169	-0.0653762	0.0194621	0.000815169
rs3015689	SNP_A-8687111	8	37067775	C	T	0.175936	0	0.000388792	0.087792	0.0248096	0.000388792				0.000803251	0.000803251	0.0685387	0.0203779	0.000803251
rs16857044	SNP_A-8711633	1	164615256	A	G	0.00618673	0	0.000389771	0.436194	0.123263	0.000389771				0.0010333	0.0010333	0.331537	0.100703	0.0010333
rs6712381	SNP_A-8685250	2	201821797	A	G	0.220387	0	0.000392835	0.0809197	0.0227547	0.000392835				0.00107615	0.00107615	0.0616813	0.0188008	0.00107615
rs2120535	SNP_A-4234844	6	82149981	A	G	0.376689	0	0.000393846	0.0692122	0.0194686	0.000393846				0.00121464	0.00121464	0.0525886	0.0162014	0.00121464
rs1843137	SNP_A-2092706	17	55540418	A	T	0.148086	0	0.000393958	-0.095574	0.0270336	0.000393958				0.000772507	0.000772507	-0.0757279	0.0224433	0.000772507
rs2039723	SNP_A-8705952	10	43429030	A	G	0.21267	0	0.000396607	0.0820994	0.0232274	0.000396607				0.00113388	0.00113388	0.0625547	0.0191548	0.00113388
rs4478803	SNP_A-2299417	1	14431668	A	G	0.0168919	0	0.000397079	-0.258063	0.0729419	0.000397079				0.00118234	0.00118234	-0.194132	0.0596653	0.00118234
rs17015226	SNP_A-2071087	1	208036719	C	G	0.213723	0	0.000398074	0.0832197	0.0235194	0.000398074				0.000527928	0.000527928	0.069035	0.0198437	0.000527928
rs10850862	SNP_A-4287198	12	116555334	G	T	0.272063	0.00112486	0.00039951	0.0740912	0.0210593	0.00041845	1.660541669	0.783420151	0.033680518	0.000559942	0.000559942	0.0603279	0.0175557	0.000617002	1.439543054	0.666559835
rs12281146	SNP_A-8689735	11	125301069	C	T	0.117548	0	0.000400364	0.10064	0.0284274	0.000400364				0.00084942	0.00084942	0.0793893	0.0237151	0.00084942
rs12472012	SNP_A-1929643	2	40459272	C	T	0.322072	0	0.000401852	0.0738126	0.0208591	0.000401852				0.00124059	0.00124059	0.0555055	0.0171322	0.00124059
rs7897749	SNP_A-8430497	10	103301425	A	G	0.0483418	0.00112486	0.000402314	0.0808297	0.0444855	0.0677794	-2.598642624	0.768528788	0.000713107	0.000605974	0.000605974	0.0625738	0.0366667	0.0882554	-2.225063399	0.664508813
rs4115613	SNP_A-8481312	19	23450723	A	G	0.405772	0.00911162	0.000402378	-0.0705458	0.0179603	8.45e-05	0.06273234	0.20022757	0.755412881	0.000865529	0.000865529	-0.0555925	0.0148285	0.000189193	0.056031669	0.161819805
rs1366419	SNP_A-1980966	5	22952609	A	C	0.211712	0.00225479	0.00040284	-0.0376841	0.0237154	0.11195	1.91061718	0.552155618	0.000540136	0.000530945	0.000530945	-0.03068	0.0194692	0.115425	1.617382567	0.470599173
rs11899020	SNP_A-8504009	2	218943468	C	T	0.0546787	0	0.00040304	-0.148642	0.0421041	0.00040304				0.000877308	0.000877308	-0.115392	0.0345633	0.000877308
rs328096	SNP_A-4299307	8	26396750	C	T	0.364713	0	0.000405077	-0.0690709	0.0195458	0.000405077				0.000817956	0.000817956	-0.0541702	0.0161306	0.000817956
rs2235372	SNP_A-8363474	1	208027059	A	G	0.247603	0.0011274	0.000405241	-0.0843265	0.0220424	0.000130886	-0.799916433	0.78606583	0.304544209	0.00053105	0.00053105	-0.0702487	0.0185737	0.000165939	-0.630700239	0.662009819
rs9860628	SNP_A-1809667	3	72125690	A	G	0.311374	0	0.000405713	0.0735717	0.0207996	0.000405713				0.000737751	0.000737751	0.0567718	0.0167617	0.000737751
rs172864	SNP_A-8282565	9	9029395	A	T	0.132469	0	0.000407601	0.0987144	0.0279375	0.000407601				0.000710774	0.000710774	0.0796038	0.0234311	0.000710774
rs7142488	SNP_A-8545088	14	55317763	C	T	0.206412	0	0.000408673	0.081536	0.0231232	0.000408673				0.00133877	0.00133877	0.0617678	0.0191958	0.00133877
rs16919588	SNP_A-2190783	8	54914244	C	T	0.0169587	0.00113122	0.000409261	-0.277276	0.0738709	0.000175301	-0.667751999	0.777362288	0.394724376	0.000694813	0.000694813	-0.222816	0.0615219	0.000309376	-0.586519967	0.666003017
rs2562664	SNP_A-8631936	19	20492594	C	G	0.0785498	0.122034	0.000409444	0.139774	0.0368078	0.000140916	-0.048374131	0.081644842	0.550766491	0.00137726	0.00137726	0.105427	0.0302059	0.000506454	-0.027756379	0.067526181
rs698708	SNP_A-8504342	18	59146241	C	G	0.42312	0.00224972	0.000411145	0.0737867	0.0187901	8.36e-05	0.068491058	0.273205682	0.793525834	0.00136774	0.00136774	0.0565039	0.0155835	0.000304432	0.068508836	0.234839588
rs934152	SNP_A-8577853	2	216539343	A	T	0.186782	0	0.00041119	-0.0900588	0.0255592	0.00041119				0.0010753	0.0010753	-0.0693001	0.0211209	0.0010753
rs11739839	SNP_A-1847495	5	57092020	A	C	0.31982	0	0.000412332	-0.0699864	0.0198633	0.000412332				0.000808705	0.000808705	-0.0555558	0.0165276	0.000808705
rs4924281	SNP_A-1878207	15	36742939	C	T	0.0399325	0	0.000414277	0.1663	0.0471857	0.000414277				0.00106337	0.00106337	0.1256	0.0382455	0.00106337
rs2424948	SNP_A-8673685	20	31136117	G	T	0.0719139	0	0.000415172	0.13431	0.0381171	0.000415172				0.00084289	0.00084289	0.106053	0.031659	0.00084289
rs12829374	SNP_A-8394074	12	109005751	A	C	0.0394144	0	0.000416323	0.17362	0.0490092	0.000416323				0.000683355	0.000683355	0.140828	0.0413198	0.000683355
rs34981008	SNP_A-8573238	1	43278027	C	T	0.265502	0	0.000417377	-0.0772553	0.0219445	0.000417377				0.00105736	0.00105736	-0.060027	0.0182692	0.00105736
rs3119309	SNP_A-1988361	6	160605062	A	G	0.0719178	0.0022805	0.00041796	0.105768	0.0358047	0.00306112	1.463867281	0.528250021	0.005543579	0.000738025	0.000738025	0.0801749	0.029381	0.00648435	1.300146732	0.467105306
rs12577878	SNP_A-2172869	11	123044585	C	G	0.150338	0	0.000417975	-0.094226	0.0266513	0.000417975				0.00126654	0.00126654	-0.0712945	0.0220463	0.00126654
rs3219487	SNP_A-1842139	1	45571142	A	G	0.0332582	0	0.000418565	0.188728	0.0535516	0.000418565				0.000718359	0.000718359	0.149184	0.0439497	0.000718359
rs2257101	SNP_A-8355969	1	235769937	A	C	0.225934	0	0.000419529	0.0806196	0.022894	0.000419529				0.00103397	0.00103397	0.0619358	0.0188134	0.00103397
rs12519287	SNP_A-1909110	5	57089326	A	G	0.32167	0	0.00041965	0.0699593	0.0198833	0.00041965				0.000882613	0.000882613	0.0553119	0.0165759	0.000882613
rs6790111	SNP_A-8486511	3	126790248	C	T	0.391573	0.00224972	0.000420686	-0.0316382	0.0192677	0.0978521	1.908761613	0.550712417	0.000527864	0.000497699	0.000497699	-0.0257557	0.0159061	0.105752	1.63233043	0.469683423
rs13208937	SNP_A-2024731	6	114176609	C	T	0.026464	0.00338983	0.000421143	-0.230825	0.0587976	8.48e-05	0.307631564	0.230177558	0.180865732	0.000773272	0.000773272	-0.187213	0.049408	0.000161458	0.254215693	0.197575773
rs12407980	SNP_A-8473258	1	48993224	C	T	0.0838964	0	0.000422621	-0.122649	0.0346455	0.000422621				0.000748014	0.000748014	-0.0956171	0.0282626	0.000748014
rs12934355	SNP_A-8482225	16	81624826	C	T	0.199887	0	0.000423075	0.084472	0.0239792	0.000423075				0.000571802	0.000571802	0.0694964	0.0201019	0.000571802
rs11211579	SNP_A-1956195	1	47867687	C	T	0.16198	0	0.000424228	-0.0892167	0.0252658	0.000424228				0.000925792	0.000925792	-0.0699545	0.0210492	0.000925792
rs2221855	SNP_A-2190685	4	46656374	A	C	0.280474	0.00339751	0.000424577	0.0785386	0.0217339	0.000290463	0.271344697	0.235847196	0.248411965	0.00156195	0.00156195	0.0586066	0.0178435	0.00106209	0.233859351	0.192351142
rs12265766	SNP_A-8608986	10	79578478	A	G	0.0573678	0	0.000425057	0.143828	0.040882	0.000425057				0.00113218	0.00113218	0.112117	0.0343272	0.00113218
rs17132534	SNP_A-1785920	11	73369422	A	G	0.210349	0	0.000427503	-0.0827883	0.0235141	0.000427503				0.00132122	0.00132122	-0.0625413	0.019413	0.00132122
rs9588421	SNP_A-2162427	13	110847394	A	T	0.450506	0	0.000431453	0.0647491	0.0183153	0.000431453				0.000986717	0.000986717	0.0501529	0.0151733	0.000986717
rs601470	SNP_A-2148659	20	44549807	A	T	0.333333	0	0.000432763	-0.0694812	0.0197813	0.000432763				0.000601326	0.000601326	-0.0561046	0.0162928	0.000601326
rs749467	SNP_A-4245175	16	6107497	C	T	0.220472	0	0.000433451	0.0830386	0.0235922	0.000433451				0.00079714	0.00079714	0.0650371	0.0193252	0.00079714
rs1541296	SNP_A-4257277	18	59173095	C	T	0.473003	0	0.000433761	0.0655237	0.0186676	0.000433761				0.0012591	0.0012591	0.0499468	0.0154369	0.0012591
rs11838670	SNP_A-8392306	13	88911203	C	T	0.0945414	0.00337458	0.000436251	0.094766	0.0328121	0.0039629	1.139393133	0.469123699	0.014887629	0.000512107	0.000512107	0.072277	0.0271557	0.00791858	1.014192107	0.383826273
rs1384778	SNP_A-2067722	3	88974680	C	T	0.357545	0	0.000437128	-0.0703568	0.019929	0.000437128				0.00110183	0.00110183	-0.0541486	0.0165394	0.00110183
rs4878791	SNP_A-2087514	9	38351379	A	G	0.14527	0.00224972	0.000437385	-0.100898	0.0269279	0.00017271	-0.700407136	0.563851949	0.208211768	0.00106766	0.00106766	-0.0785874	0.0221102	0.000398971	-0.53785916	0.469513595
rs13224682	SNP_A-2278737	7	106550454	C	T	0.0123735	0	0.000437515	0.296331	0.0844868	0.000437515				0.000917381	0.000917381	0.227917	0.0685268	0.000917381
rs2882494	SNP_A-4299095	7	136183519	A	G	0.0357751	0.00113636	0.000437926	-0.0713685	0.0514377	0.1763	-2.892664204	0.763330959	0.000149906	0.000586725	0.000586725	-0.0520376	0.0426541	0.222797	-2.500356618	0.66559724
rs2487896	SNP_A-8317365	10	100792370	A	G	0.0550511	0.00227273	0.000438492	0.0426336	0.0423236	0.314405	2.165236249	0.557855622	0.000106966	0.00112212	0.00112212	0.0349503	0.0349475	0.317548	1.717415698	0.472045273
rs7543809	SNP_A-1951444	1	14105516	A	G	0.128378	0	0.000440092	0.0984157	0.0280571	0.000440092				0.000632996	0.000632996	0.0789858	0.0230323	0.000632996
rs12989961	SNP_A-8576374	2	77527427	A	T	0.198649	0.00225479	0.000441969	0.0782501	0.0228232	0.000646457	0.688577413	0.34839085	0.047430049	0.000934483	0.000934483	0.0603891	0.0188826	0.00143246	0.58906775	0.296989612
rs1567101	SNP_A-4226436	10	30901089	A	G	0.428009	0	0.000442013	0.0677641	0.0192538	0.000442013				0.00140966	0.00140966	0.0508377	0.015873	0.00140966
rs7314778	SNP_A-8321786	12	116108034	A	G	0.0864055	0	0.000442324	-0.116224	0.0331383	0.000442324				0.000926206	0.000926206	-0.0921733	0.0277336	0.000926206
rs8000204	SNP_A-1855329	13	56565708	A	G	0.0818284	0	0.000443301	0.123024	0.0350965	0.000443301				0.00104592	0.00104592	0.0937885	0.0285175	0.00104592
rs12698712	SNP_A-1810587	7	67744725	A	G	0.0895692	0	0.00044431	-0.113319	0.0323256	0.00044431				0.0010582	0.0010582	-0.0884683	0.0269266	0.0010582
rs9302806	AFFX-SNP_5697	16	5733164	C	T	0.456032	0	0.000444509	0.0660232	0.0188464	0.000444509				0.00109554	0.00109554	0.0509739	0.0155619	0.00109554
rs4273676	SNP_A-2060910	6	13201620	A	G	0.380926	0.00225989	0.000445375	0.0688924	0.0202241	0.000632062	1.102786555	0.567999078	0.051293351	0.000688149	0.000688149	0.0553354	0.0168009	0.0010286	0.944669175	0.468920372
rs12429187	SNP_A-1947079	13	29435297	A	G	0.200787	0	0.000446821	-0.0850215	0.0242328	0.000446821				0.000844027	0.000844027	-0.0674838	0.020148	0.000844027
rs3770866	SNP_A-4294244	2	36543597	A	G	0.226298	0	0.000449683	-0.0804819	0.0229736	0.000449683				0.000486816	0.000486816	-0.0676393	0.0193203	0.000486816
rs731674	SNP_A-2154688	19	37824235	A	G	0.431561	0	0.000449862	-0.0689771	0.0196777	0.000449862				0.00111895	0.00111895	-0.0531025	0.0162415	0.00111895
rs4915157	SNP_A-8628782	1	196997124	A	G	0.226277	0.00563698	0.000451748	0.0839451	0.0232151	0.000288126	0.371030915	0.239189944	0.120953534	0.000957625	0.000957625	0.0664358	0.0193531	0.000625079	0.307176956	0.200477804
rs7942339	SNP_A-1881942	11	100860336	A	C	0.291432	0.00565611	0.000452465	-0.0794107	0.0203909	9.58e-05	-0.11622784	0.28167143	0.676572286	0.00183952	0.00183952	-0.0590084	0.0166433	0.000412582	-0.087921753	0.235323769
rs7829100	SNP_A-8535680	8	2097637	A	G	0.0391254	0.00114942	0.000452758	-0.193308	0.0509941	0.000149698	-0.500428412	0.395281304	0.201357664	0.00135357	0.00135357	-0.147692	0.041943	0.000451949	-0.453420916	0.334479253
rs10852359	SNP_A-1958791	16	12799537	C	T	0.448792	0	0.000452762	0.0668341	0.0189013	0.000452762				0.000781299	0.000781299	0.0529315	0.0157007	0.000781299
rs17718458	SNP_A-4293993	8	89063646	A	T	0.107485	0.00112613	0.000453348	-0.114397	0.0307893	0.00019549	-1.094611469	0.774832737	0.159688756	0.0015127	0.0015127	-0.0855158	0.0251711	0.000710728	-0.946896297	0.66507735
rs17222441	SNP_A-2223006	10	29670317	C	T	0.0854893	0	0.000454856	-0.119944	0.0342964	0.000454856				0.00113649	0.00113649	-0.0922681	0.0282594	0.00113649
rs6445310	SNP_A-2147457	3	63014629	A	G	0.13892	0	0.000457049	-0.0980645	0.0275796	0.000457049				0.000607771	0.000607771	-0.0783322	0.0227677	0.000607771
rs431960	SNP_A-8538024	20	53688685	C	G	0.237356	0	0.000465127	0.0770308	0.021983	0.000465127				0.000905159	0.000905159	0.0607272	0.0182365	0.000905159
rs7637695	SNP_A-8420715	3	99584885	C	T	0.0349493	0	0.000466056	-0.18097	0.0518458	0.000466056				0.00157949	0.00157949	-0.135126	0.0426331	0.00157949
rs6954406	SNP_A-8446358	7	39243641	C	G	0.438418	0	0.000466858	-0.0670598	0.019109	0.000466858				0.000957134	0.000957134	-0.0516709	0.0155916	0.000957134
rs9302806	SNP_A-2035581	16	5733164	C	T	0.454904	0	0.000467264	0.0656771	0.0188193	0.000467264				0.00116041	0.00116041	0.0506228	0.0155328	0.00116041
rs1742848	SNP_A-8511310	1	119001219	C	T	0.252416	0.00113636	0.000467429	-0.0376467	0.0218175	0.0837432	2.776212954	0.770593898	0.000310768	0.000678204	0.000678204	-0.0297445	0.0181548	0.1017	2.367217411	0.666410876
rs2133640	SNP_A-2294180	12	129317561	A	T	0.0663667	0.00225479	0.000467911	0.139041	0.0386969	0.000317563	0.406042516	0.273952344	0.137796198	0.000915333	0.000915333	0.108742	0.0318033	0.000656844	0.350487425	0.234848569
rs9326851	SNP_A-8552759	5	111637109	C	T	0.154994	0	0.000467926	0.0920713	0.0263148	0.000467926				0.000579703	0.000579703	0.0758752	0.0219692	0.000579703
rs11023821	SNP_A-2142700	11	15979442	C	T	0.36333	0	0.000469728	0.0697805	0.0199899	0.000469728				0.00118628	0.00118628	0.054091	0.0166295	0.00118628
rs16909643	SNP_A-1832294	9	25707857	A	G	0.014881	0	0.000472236	-0.36307	0.103736	0.000472236				0.000591037	0.000591037	-0.30857	0.0892396	0.000591037
rs10092638	SNP_A-8374805	8	3745880	C	T	0.19397	0.00113895	0.000473735	0.0837785	0.0241899	0.000512436	0.694925166	0.393140168	0.076503527	0.00076767	0.00076767	0.0657373	0.019672	0.000868106	0.627758836	0.331817107
rs322477	SNP_A-4211328	5	145945090	A	C	0.150169	0	0.000474372	-0.0889487	0.0255161	0.000474372				0.00104468	0.00104468	-0.069788	0.0212179	0.00104468
rs4676428	SNP_A-8346504	2	241140928	G	T	0.341779	0	0.000474512	-0.0702984	0.0201548	0.000474512				0.000927019	0.000927019	-0.0560107	0.0168554	0.000927019
rs7541297	SNP_A-2125784	1	150491665	A	T	0.0851184	0	0.000478082	0.117602	0.0335547	0.000478082				0.000601037	0.000601037	0.0959763	0.0278711	0.000601037
rs4757794	SNP_A-8540893	11	19366896	A	G	0.296963	0	0.000479841	0.0728442	0.0208944	0.000479841				0.00161666	0.00161666	0.0548924	0.0173565	0.00161666
rs791333	SNP_A-1983387	5	126966014	A	C	0.375563	0	0.000480344	0.0673421	0.0193352	0.000480344				0.0014513	0.0014513	0.0504978	0.0158087	0.0014513
rs6576860	SNP_A-8361449	1	87257845	A	G	0.0514706	0	0.000480492	0.150601	0.0432198	0.000480492				0.0013948	0.0013948	0.114789	0.0358053	0.0013948
rs9306949	SNP_A-8687378	4	37213652	C	T	0.118913	0.00113122	0.000481815	0.108013	0.0286401	0.000156635	-0.330649589	0.394284937	0.396252661	0.00146695	0.00146695	0.0823207	0.0235301	0.000491285	-0.252727819	0.331770366
rs9984766	SNP_A-8341705	21	42420681	C	T	0.0256703	0.0022779	0.000485781	-0.213625	0.0588194	0.00027139	-0.309935158	0.36591128	0.393019285	0.0014915	0.0014915	-0.168331	0.0495814	0.000717063	-0.21589157	0.30037856
rs11086194	SNP_A-2158323	20	45191992	C	G	0.0529876	0	0.000486127	0.148568	0.042367	0.000486127				0.00101556	0.00101556	0.118094	0.0358167	0.00101556
rs12332862	SNP_A-8331248	6	16600286	C	G	0.179705	0	0.000487935	-0.08595	0.0247109	0.000487935				0.000725952	0.000725952	-0.0700791	0.0206628	0.000725952
rs9657625	SNP_A-8550672	9	3883296	C	G	0.0124224	0.00338219	0.000488123	0.329355	0.086722	0.000141168	0.10504222	0.481267303	0.824219411	0.00117817	0.00117817	0.254731	0.0715364	0.000389392	0.123829319	0.38921673
rs7273530	SNP_A-8398972	20	20888527	G	T	0.338401	0	0.000490909	0.0705276	0.0201769	0.000490909				0.000700069	0.000700069	0.0576118	0.0169369	0.000700069
rs4743090	SNP_A-8294427	9	97416188	C	T	0.124709	0	0.000491317	-0.103835	0.0297604	0.000491317				0.00154602	0.00154602	-0.0767339	0.0241595	0.00154602
rs9680296	SNP_A-8338500	21	40079086	C	T	0.110799	0	0.00049305	-0.107995	0.0310723	0.00049305				0.000562682	0.000562682	-0.0904103	0.0261182	0.000562682
rs1919818	SNP_A-2077825	2	36333926	C	T	0.396959	0	0.000494856	0.0655322	0.0186429	0.000494856				0.00149794	0.00149794	0.0486867	0.015286	0.00149794
rs13382157	SNP_A-8510271	19	34233458	A	G	0.18054	0	0.000494953	0.0859352	0.0247247	0.000494953				0.000874437	0.000874437	0.0686766	0.0205651	0.000874437
rs12364489	SNP_A-8526706	11	57086042	A	G	0.0208804	0	0.000495767	0.23963	0.0689501	0.000495767				0.00113357	0.00113357	0.18219	0.055787	0.00113357
rs224328	SNP_A-1801755	20	33482432	A	G	0.145833	0	0.00049775	0.0940137	0.0270716	0.00049775				0.000959371	0.000959371	0.0749734	0.0226279	0.000959371
rs1441914	SNP_A-4204165	4	77415524	A	G	0.144225	0.00112613	0.000497815	-0.0429167	0.0261828	0.0975266	2.619032088	0.765838678	0.000625221	0.00095925	0.00095925	-0.0289403	0.0216011	0.180668	2.238798652	0.662757802
rs2605177	SNP_A-1833074	5	114744901	A	C	0.431025	0.00342857	0.000500576	0.0288507	0.0195755	0.136246	-1.595319428	0.442245534	0.000307529	0.00121232	0.00121232	0.0232238	0.0163518	0.155888	-1.302363522	0.383377801
rs7797022	SNP_A-2287362	7	88015831	C	G	0.456387	0.00112486	0.000500929	0.0328484	0.0193189	0.0887153	2.734726143	0.767341866	0.000362475	0.000709717	0.000709717	0.0257476	0.0159824	0.107538	2.330104996	0.663450931
rs6817969	SNP_A-8604186	4	56765068	A	G	0.426239	0	0.000503534	0.0676868	0.0194942	0.000503534				0.00115347	0.00115347	0.0526884	0.0161582	0.00115347
rs9996462	SNP_A-8410798	4	186044576	A	G	0.271856	0.0011274	0.000504592	-0.0823314	0.0217768	0.000151494	-0.712765547	0.772687771	0.353060027	0.00120922	0.00120922	-0.0643573	0.0180548	0.000384015	-0.59975012	0.663738394
rs4743091	SNP_A-2046085	9	97417012	A	G	0.393138	0	0.000504682	0.066998	0.0193119	0.000504682				0.00157495	0.00157495	0.0507228	0.0159992	0.00157495
rs971564	SNP_A-4280233	6	69993900	C	T	0.137288	0	0.000504999	0.0968077	0.027764	0.000504999				0.00108015	0.00108015	0.0753807	0.0229845	0.00108015
rs9973820	SNP_A-2305250	2	43131552	C	T	0.432995	0	0.000505844	-0.0665516	0.0191424	0.000505844				0.0010637	0.0010637	-0.0517185	0.0157488	0.0010637
rs6070325	SNP_A-8459375	20	55989213	C	G	0.351351	0	0.000506368	0.0708569	0.0204227	0.000506368				0.0010718	0.0010718	0.055719	0.0169781	0.0010718
rs10794929	SNP_A-8463552	10	2643147	A	G	0.253672	0	0.000506502	-0.0779559	0.0223092	0.000506502				0.00138022	0.00138022	-0.059731	0.0186138	0.00138022
rs10793704	SNP_A-4291762	1	145706611	A	T	0.131342	0	0.000506529	0.0972835	0.0280386	0.000506529				0.00153979	0.00153979	0.073214	0.0230451	0.00153979
rs6461161	SNP_A-2149572	7	15239240	C	T	0.438804	0.00566251	0.000507476	0.0449281	0.0197781	0.0223424	0.881918875	0.251765621	0.000441259	0.00168702	0.00168702	0.035373	0.0165828	0.0331916	0.654993449	0.204140798
rs763771	SNP_A-8690060	20	16946375	A	G	0.222919	0	0.000509511	-0.081931	0.0234726	0.000509511				0.000962726	0.000962726	-0.0643847	0.0194371	0.000962726
rs6498482	SNP_A-1936115	16	13895220	C	T	0.390326	0	0.000509889	0.0681238	0.019617	0.000509889				0.00147631	0.00147631	0.0514518	0.0161327	0.00147631
rs2144883	SNP_A-1967948	20	16273140	C	T	0.164792	0	0.000510838	-0.0860623	0.0248112	0.000510838				0.00135183	0.00135183	-0.0664122	0.0206572	0.00135183
rs10417057	SNP_A-1837565	19	62869120	A	G	0.295838	0	0.000511802	0.0756474	0.0218061	0.000511802				0.00118061	0.00118061	0.0596078	0.0183177	0.00118061
rs7922109	SNP_A-8298281	10	30870226	G	T	0.0917793	0	0.000513132	0.114699	0.0331043	0.000513132				0.000659863	0.000659863	0.0948137	0.0277404	0.000659863
rs7009988	SNP_A-4287616	8	30202005	A	G	0.168077	0.00112867	0.000514567	0.0322095	0.0258481	0.208094	-2.794287232	0.761474141	0.00023836	0.000596919	0.000596919	0.0258204	0.0215315	0.230776	-2.433007812	0.66366227
rs1250939	SNP_A-8578120	2	223952878	A	G	0.123172	0	0.000515321	0.102996	0.0297383	0.000515321				0.000824024	0.000824024	0.0833625	0.0248389	0.000824024
rs3843826	SNP_A-8381109	9	118699510	C	G	0.349269	0	0.000516856	0.0700113	0.0200067	0.000516856				0.000814149	0.000814149	0.0552779	0.0164542	0.000814149
rs12681837	SNP_A-2087597	8	27191888	A	C	0.2036	0	0.000522698	0.0816623	0.0235979	0.000522698				0.0011773	0.0011773	0.0638442	0.0196148	0.0011773
rs2873014	SNP_A-1794831	8	135715042	C	T	0.328072	0	0.000524961	-0.070377	0.0202673	0.000524961				0.000721167	0.000721167	-0.0574954	0.0169436	0.000721167
rs10888965	SNP_A-8700765	1	56522669	A	G	0.423986	0	0.00052767	-0.068024	0.0193876	0.00052767				0.00117799	0.00117799	-0.0516243	0.0158612	0.00117799
rs1875960	SNP_A-8558923	19	1488467	C	T	0.440544	0	0.000527964	-0.0674539	0.0194969	0.000527964				0.00180222	0.00180222	-0.0503738	0.0160909	0.00180222
rs17448782	SNP_A-8352578	4	20807213	G	T	0.160654	0	0.000531065	-0.088594	0.0256385	0.000531065				0.00170223	0.00170223	-0.0667979	0.0212229	0.00170223
rs6449959	SNP_A-2180131	5	67553319	C	T	0.386261	0	0.000533117	-0.0668265	0.0193148	0.000533117				0.00109969	0.00109969	-0.0524415	0.0160153	0.00109969
rs27061	SNP_A-2094638	5	1415793	A	G	0.378941	0	0.000534824	-0.0691846	0.0199993	0.000534824				0.00132548	0.00132548	-0.0528086	0.0163967	0.00132548
rs7080844	SNP_A-1915670	10	86456498	A	T	0.223285	0	0.000535266	-0.0774035	0.0224062	0.000535266				0.00148949	0.00148949	-0.0595804	0.0186966	0.00148949
rs10509257	SNP_A-8287367	10	67454435	G	T	0.0226501	0	0.00053604	0.218273	0.0632098	0.00053604				0.00081938	0.00081938	0.175992	0.0524129	0.00081938
rs4766635	SNP_A-2023809	12	108761297	A	G	0.0685484	0	0.000537321	-0.129632	0.0374102	0.000537321				0.00109672	0.00109672	-0.101223	0.0309032	0.00109672
rs10879218	SNP_A-2237171	12	69598037	C	T	0.0731982	0	0.00053865	-0.128262	0.0367813	0.00053865				0.000848274	0.000848274	-0.102781	0.0306991	0.000848274
rs6782687	SNP_A-1795013	3	55204815	C	T	0.411136	0	0.000539197	0.0663762	0.0192219	0.000539197				0.000906261	0.000906261	0.0528848	0.0158842	0.000906261
rs6061302	SNP_A-1938896	20	59405937	C	T	0.0462754	0	0.000539232	-0.153886	0.0444318	0.000539232				0.00107555	0.00107555	-0.121523	0.0370402	0.00107555
rs316223	SNP_A-4298344	5	96439423	A	G	0.484252	0	0.000539845	-0.0682805	0.0197837	0.000539845				0.00127257	0.00127257	-0.0526715	0.0162945	0.00127257
rs7701498	SNP_A-2158911	5	67550265	C	T	0.416104	0	0.000542691	-0.0655511	0.0189815	0.000542691				0.0012388	0.0012388	-0.0511538	0.015787	0.0012388
rs999853	SNP_A-8294482	3	30273853	G	T	0.00225989	0	0.000544997	0.687464	0.199261	0.000544997				0.0010366	0.0010366	0.548087	0.166522	0.0010366
rs4445269	SNP_A-8542143	8	29419139	A	G	0.177728	0	0.000545587	0.0896281	0.0259943	0.000545587				0.000998703	0.000998703	0.0708082	0.0214446	0.000998703
rs9396937	SNP_A-8409568	6	19233659	C	T	0.126769	0.0011325	0.000545769	-0.104902	0.0289847	0.000287424	-0.90122555	0.756762442	0.233243604	0.00142223	0.00142223	-0.0804408	0.0238347	0.000770628	-0.772452374	0.66367429
rs10502469	SNP_A-1891857	18	21700540	C	T	0.140766	0	0.000547182	0.0925978	0.0267936	0.000547182				0.000962384	0.000962384	0.0732423	0.0221114	0.000962384
rs6828765	SNP_A-8614574	4	186046483	C	G	0.312324	0.00112486	0.000552585	-0.0770242	0.0204974	0.000166772	-0.646941405	0.771936142	0.397066902	0.00131849	0.00131849	-0.0600812	0.0169739	0.000421587	-0.590791404	0.663661697
rs10487025	SNP_A-8671655	7	87990714	C	T	0.157569	0.00112486	0.000552729	0.0430676	0.0261798	0.100303	2.673617858	0.767094673	0.000485681	0.00079378	0.00079378	0.0332477	0.0215931	0.123983	2.28751403	0.663315337
rs175886	SNP_A-4295426	14	75360712	A	G	0.0507042	0.0011274	0.000553108	-0.095411	0.0436869	0.028147	2.542736422	0.762839994	0.000850925	0.000741884	0.000741884	-0.0733841	0.036017	0.0418992	2.227214353	0.665312268
rs2718393	SNP_A-2134059	7	88092199	A	G	0.429134	0.00224972	0.000555846	0.0179204	0.0194751	0.350356	2.015947581	0.547238713	0.000229702	0.000745677	0.000745677	0.0122265	0.0159659	0.444004	1.725126238	0.469790197
rs9827225	SNP_A-8296126	3	123824091	C	T	0.312711	0	0.000557292	0.0713016	0.0206312	0.000557292				0.00147311	0.00147311	0.0539026	0.0168977	0.00147311
rs2044351	SNP_A-8282539	8	123819137	C	T	0.445824	0	0.000562295	-0.0682233	0.0198222	0.000562295				0.000988476	0.000988476	-0.054073	0.0163616	0.000988476
rs4701742	SNP_A-1980482	5	6666827	A	G	0.370787	0.00112486	0.000562306	0.0648347	0.0189601	0.000603763	0.666167821	0.389958653	0.086479359	0.000960263	0.000960263	0.0518337	0.015834	0.00110319	0.58822574	0.331730549
rs10520884	SNP_A-1980969	5	22956862	A	T	0.214326	0.00338983	0.000562544	0.0448151	0.0232313	0.0533923	1.391508783	0.443945323	0.001694124	0.000658034	0.000658034	0.0358728	0.0190397	0.0598802	1.215192786	0.384227681
rs4629867	SNP_A-4212802	8	13534694	C	T	0.0304054	0	0.000562665	0.19352	0.0562044	0.000562665				0.000967499	0.000967499	0.15438	0.0466274	0.000967499
rs322475	SNP_A-8490779	5	145955136	A	T	0.0625711	0.00227273	0.000563109	0.14077	0.0387056	0.000265492	0.754273163	0.5595688	0.180752852	0.00149875	0.00149875	0.10918	0.0319859	0.000671086	0.644200944	0.467314084
rs17379759	SNP_A-2228389	22	40629481	C	T	0.101351	0	0.000565927	0.106214	0.0308412	0.000565927				0.000890629	0.000890629	0.0850409	0.0255048	0.000890629
rs381728	SNP_A-8636283	1	104856598	A	T	0.299715	0.00918485	0.000567141	0.0740127	0.0206715	0.000333388	0.249951856	0.154777098	0.104141863	0.00109407	0.00109407	0.0581684	0.0171893	0.00074645	0.221081783	0.124378103
rs2281010	SNP_A-2071672	1	172745678	G	T	0.168942	0.00684931	0.000570935	0.0703084	0.0235173	0.00267392	0.759534292	0.332942905	0.022254213	0.00104636	0.00104636	0.0540617	0.019286	0.00517276	0.609808068	0.272490461
rs6489992	SNP_A-4245728	12	113837152	C	T	0.489314	0	0.000574581	0.0635097	0.0184725	0.000574581				0.00148802	0.00148802	0.0488853	0.0153391	0.00148802
rs13001282	SNP_A-8353078	2	70421238	A	G	0.189159	0.00112867	0.000575863	0.0701386	0.0248705	0.00460828	-1.982456275	0.761012231	0.008963889	0.00132221	0.00132221	0.0522606	0.0204254	0.0106751	-1.720669983	0.664201565
rs11878761	SNP_A-1961649	19	55244285	C	G	0.191982	0.00112994	0.000576186	-0.0509989	0.024033	0.0348651	2.549309334	0.759709133	0.000790991	0.000935707	0.000935707	-0.037899	0.0198512	0.0565671	2.207769323	0.664288103
rs12652301	SNP_A-4283474	5	153566061	A	G	0.332184	0	0.000576671	-0.0704962	0.0204604	0.000576671				0.000912789	0.000912789	-0.0570992	0.0171592	0.000912789
rs7627908	SNP_A-2060416	3	188706444	C	T	0.463442	0	0.00057685	0.0646541	0.0188315	0.00057685				0.00131394	0.00131394	0.0500366	0.0155238	0.00131394
rs181022	SNP_A-8523489	7	87989420	A	G	0.361401	0.0012285	0.000577734	-0.0313573	0.021224	0.136633	2.715760668	0.756713093	0.000328882	0.000687354	0.000687354	-0.0263015	0.0177633	0.139085	2.32504358	0.654230055
rs2585284	SNP_A-8315393	17	5079237	G	T	0.0929054	0	0.000577911	-0.113359	0.0330198	0.000577911				0.00179512	0.00179512	-0.0854515	0.027286	0.00179512
rs4678202	SNP_A-2178852	3	123797064	A	C	0.366404	0	0.000578434	0.0684324	0.019826	0.000578434				0.000823754	0.000823754	0.0551973	0.0164461	0.000823754
rs6727591	SNP_A-2033158	2	223971120	A	T	0.123735	0	0.000578955	0.101869	0.0296837	0.000578955				0.000924924	0.000924924	0.0824483	0.0248066	0.000924924
rs41415548	SNP_A-2082024	12	68117902	C	T	0.200225	0	0.000579234	0.080876	0.0234909	0.000579234				0.00140277	0.00140277	0.0632319	0.019734	0.00140277
rs12677295	SNP_A-8545536	8	30219364	A	G	0.139966	0.00112486	0.000579252	0.0315229	0.0278492	0.255439	-2.733866518	0.76355902	0.000335898	0.000696172	0.000696172	0.0241421	0.0229662	0.293453	-2.38260796	0.665538543
rs16955713	SNP_A-1854735	16	80235550	A	C	0.142052	0	0.000580154	-0.0960136	0.0279755	0.000580154				0.000915786	0.000915786	-0.0763771	0.0229604	0.000915786
rs1566739	SNP_A-1786791	8	30198191	A	G	0.0326026	0.00112486	0.000580368	0.060748	0.0536673	0.256147	-2.7666253	0.761649761	0.000275985	0.000673891	0.000673891	0.0481891	0.0445477	0.279662	-2.399593096	0.664280275
rs9585794	SNP_A-8405904	13	101290488	C	T	0.0421585	0.00337838	0.000583639	0.12219	0.0452363	0.00673193	1.129240171	0.4608352	0.013721538	0.000804339	0.000804339	0.0999536	0.0378497	0.00841696	0.925130954	0.385802566
rs12725598	SNP_A-8692334	1	94865929	C	G	0.202152	0	0.000584382	0.0746716	0.0217571	0.000584382				0.00118952	0.00118952	0.0590433	0.0181559	0.00118952
rs775451	SNP_A-8595809	12	68398974	A	G	0.190101	0	0.00058511	-0.0824219	0.0238701	0.00058511				0.00110137	0.00110137	-0.06389	0.0195142	0.00110137
rs838338	SNP_A-8425147	12	113487345	C	T	0.225479	0	0.000585342	-0.0776468	0.0225924	0.000585342				0.00106119	0.00106119	-0.0614318	0.0187026	0.00106119
rs2286455	SNP_A-8298583	4	15629260	A	G	0.0354331	0	0.000586588	-0.174044	0.05076	0.000586588				0.00153062	0.00153062	-0.134406	0.0422833	0.00153062
rs17207885	SNP_A-2224633	17	9671489	C	T	0.144307	0	0.000586813	0.0945006	0.0275494	0.000586813				0.00131412	0.00131412	0.0740654	0.0229789	0.00131412
rs10489396	SNP_A-4209955	1	184864834	A	G	0.234533	0	0.000587804	-0.0781365	0.0227569	0.000587804				0.00092782	0.00092782	-0.062926	0.0189379	0.00092782
rs2209675	SNP_A-8507536	14	93217707	A	G	0.00338219	0	0.000588226	-0.545168	0.159033	0.000588226				0.00104914	0.00104914	-0.446048	0.135663	0.00104914
rs17048437	SNP_A-1964538	2	114968657	C	T	0.0962296	0.00112613	0.000588228	-0.0496416	0.0313992	0.114144	-2.635074104	0.768236673	0.000593556	0.000824237	0.000824237	-0.0391494	0.0262074	0.135578	-2.251866728	0.66436237
rs11659710	SNP_A-8660263	18	5127679	A	G	0.213311	0	0.000589307	0.0816462	0.0237327	0.000589307				0.0010453	0.0010453	0.0648745	0.0197243	0.0010453
rs7606550	SNP_A-8715053	2	80533735	C	G	0.0840432	0.00226757	0.000590091	-0.0254213	0.0329569	0.434304	1.310589831	0.342689952	0.000129059	0.000788542	0.000788542	-0.019261	0.0276405	0.486086	1.119917608	0.29684914
rs16876613	SNP_A-1992881	8	30151690	C	T	0.0326761	0.0011274	0.000593437	0.0605479	0.0537306	0.258268	-2.766096362	0.762391354	0.000280526	0.000689947	0.000689947	0.0479379	0.044596	0.282697	-2.39932421	0.664951193
rs10499301	SNP_A-1988257	6	156099696	C	T	0.0202931	0.00338983	0.000594403	-0.223333	0.0666934	0.000799151	0.839453962	0.330366503	0.010867912	0.00109562	0.00109562	-0.184944	0.0560571	0.00100846	0.650078911	0.275771526
rs17313050	SNP_A-8639117	5	163943844	A	G	0.0328985	0.00113507	0.000595927	-0.202125	0.0525243	0.000118566	-0.404883608	0.800219514	0.614632728	0.00101918	0.00101918	-0.163897	0.0442772	0.000227604	-0.470662555	0.665969673
rs6581974	SNP_A-8456636	12	69589325	C	G	0.0764439	0	0.000596378	-0.126066	0.0364095	0.000596378				0.000985238	0.000985238	-0.100077	0.0302729	0.000985238
rs6987718	SNP_A-8363687	8	30200442	A	G	0.134844	0.00113379	0.000597031	-0.0303765	0.0284627	0.281147	-2.847236838	0.759669626	0.000174888	0.00069236	0.00069236	-0.0242352	0.0234995	0.302682	-2.476102316	0.662086481
rs11811047	SNP_A-8308730	1	184867764	A	G	0.235062	0	0.000598657	-0.07797	0.0227467	0.000598657				0.000891747	0.000891747	-0.0632193	0.0189621	0.000891747
rs8097619	SNP_A-2049538	18	53871218	C	T	0.126547	0	0.000598794	0.0976633	0.0283057	0.000598794				0.00106517	0.00106517	0.0774587	0.0235898	0.00106517
rs751718	SNP_A-8337044	3	27740299	A	T	0.225606	0.00112867	0.000599621	0.0771237	0.0238721	0.00120979	-1.719161179	0.747760772	0.021037364	0.0013093	0.0013093	0.059074	0.019746	0.00285162	-1.510766335	0.665688866
rs12067801	SNP_A-8575299	1	116798032	A	G	0.350649	0.00112867	0.000599756	0.0768037	0.0204971	0.000172758	-0.584142599	0.756005973	0.439477218	0.0018173	0.0018173	0.058361	0.0168677	0.000566234	-0.478296995	0.664711751
rs8109875	SNP_A-8525510	19	35761479	A	G	0.358268	0	0.000600002	0.0680859	0.0198924	0.000600002				0.00169463	0.00169463	0.0526187	0.016711	0.00169463
rs2070930	SNP_A-2084900	1	47456051	A	G	0.0134983	0	0.000602637	0.280762	0.0819859	0.000602637				0.00102257	0.00102257	0.226335	0.0686864	0.00102257
rs7527318	SNP_A-1801702	1	150491572	C	T	0.0850225	0	0.000604167	0.115776	0.0336237	0.000604167				0.000819578	0.000819578	0.0936153	0.0278811	0.000819578
rs443831	SNP_A-8500961	8	37252299	C	G	0.120495	0	0.000606266	0.102414	0.0299487	0.000606266				0.0018051	0.0018051	0.0774064	0.0247301	0.0018051
rs16940005	SNP_A-2099567	16	84511183	C	G	0.0348706	0	0.000606268	-0.166057	0.0482823	0.000606268				0.00128235	0.00128235	-0.128481	0.0397743	0.00128235
rs6977910	SNP_A-8516494	7	138047837	A	G	0.236961	0	0.000606577	0.0774069	0.02263	0.000606577				0.0017512	0.0017512	0.0583317	0.0185823	0.0017512
rs1037676	SNP_A-2206189	7	50214034	A	C	0.165354	0	0.000609638	0.089981	0.0263185	0.000609638				0.00155263	0.00155263	0.0694076	0.0218639	0.00155263
rs1224715	SNP_A-4205917	6	58534951	C	G	0.221203	0.0249716	0.00061108	0.0442489	0.0227496	0.0501171	-0.5115183	0.158531403	0.001246345	0.000858022	0.000858022	0.0380215	0.0188306	0.0437767	-0.412027654	0.133152721
rs7287432	SNP_A-8330663	22	48100673	A	C	0.234463	0	0.000613168	0.0769669	0.0225125	0.000613168				0.00108284	0.00108284	0.0617142	0.0188215	0.00108284
rs580119	SNP_A-1847346	11	116721423	G	T	0.272778	0	0.000613229	-0.0741893	0.0216822	0.000613229				0.00135203	0.00135203	-0.0577089	0.0179503	0.00135203
rs1872890	SNP_A-8498320	8	18619861	A	G	0.0073157	0.00112486	0.000614915	-0.421937	0.110217	0.000128509	0.134638772	0.774417824	0.857721375	0.000780973	0.000780973	-0.34996	0.0926063	0.000167996	0.086869265	0.669319229
rs7035400	SNP_A-4230205	9	88812444	C	G	0.209814	0.00225989	0.000615602	0.0829556	0.0233329	0.000362595	0.505154797	0.343911888	0.140222568	0.00161036	0.00161036	0.0639159	0.0193683	0.00100556	0.433613872	0.297240152
rs7147321	SNP_A-2212268	14	44947655	C	G	0.260495	0.0438695	0.00061605	0.0726576	0.0221625	0.00101682	0.222703508	0.129325937	0.082762431	0.00145781	0.00145781	0.0566637	0.0183758	0.0021085	0.177911229	0.109057323
rs11588373	SNP_A-8679637	1	48987746	A	T	0.0767061	0.0011274	0.000618366	0.13407	0.035682	0.000179045	0.739763489	0.761338989	0.324906474	0.00144513	0.00144513	0.101071	0.0285519	0.000421193	0.603610696	0.664401934
rs11216645	SNP_A-2157116	11	117325073	A	G	0.0166865	0	0.000618794	-0.25596	0.074993	0.000618794				0.00142446	0.00142446	-0.205585	0.0642386	0.00142446
rs17062579	SNP_A-2283112	3	60199051	A	G	0.158049	0	0.000619831	0.0881571	0.0258161	0.000619831				0.000874722	0.000874722	0.0726376	0.0217485	0.000874722
rs4716069	SNP_A-2195131	6	16535243	C	T	0.142857	0	0.000625893	0.0864362	0.0253387	0.000625893				0.00104958	0.00104958	0.0696708	0.0211909	0.00104958
rs7954123	SNP_A-2064036	12	80211357	C	T	0.257175	0.00564972	0.000626536	0.0717059	0.0216878	0.000914827	0.445598841	0.259815321	0.084897147	0.00126464	0.00126464	0.0585553	0.0182774	0.00140547	0.302993338	0.201059355
rs795181	SNP_A-2021163	5	120763654	C	T	0.121212	0.00904977	0.000627804	0.111987	0.0292309	0.000124607	-0.01091091	0.157858778	0.930438886	0.00109903	0.00109903	0.090515	0.024456	0.000227977	-0.006076286	0.13104272
rs17062609	SNP_A-2032382	3	60210296	A	G	0.127684	0	0.00062874	-0.0971993	0.028466	0.00062874				0.000717826	0.000717826	-0.0813299	0.0239583	0.000717826
rs11599464	SNP_A-8530761	10	5516158	A	G	0.0568694	0.0011274	0.000628876	0.0475841	0.0410814	0.245508	1.484142218	0.393584059	0.000158293	0.000862882	0.000862882	0.0411184	0.0342585	0.230369	1.230701669	0.333594768
rs9816445	SNP_A-8621774	3	54446008	C	T	0.0124294	0	0.000631345	0.2871	0.0840768	0.000631345				0.00103874	0.00103874	0.235571	0.071585	0.00103874
rs6009619	SNP_A-1935792	22	48100488	C	T	0.15748	0	0.000632344	-0.0907448	0.0265381	0.000632344				0.00112174	0.00112174	-0.0722233	0.0220949	0.00112174
rs8097619	AFFX-SNP_5906	18	53871218	C	T	0.126689	0	0.000632921	0.0972655	0.0283048	0.000632921				0.00111905	0.00111905	0.077161	0.0236004	0.00111905
rs2310992	SNP_A-8331190	10	71493573	C	T	0.17829	0	0.00063343	-0.0835042	0.0244671	0.00063343				0.00158589	0.00158589	-0.0640474	0.0202151	0.00158589
rs13417303	SNP_A-8459962	2	1929904	C	T	0.217269	0	0.00063348	0.078541	0.0230201	0.00063348				0.0014829	0.0014829	0.0612488	0.0192122	0.0014829
rs1877427	SNP_A-4301796	6	69984990	C	T	0.137698	0	0.000635952	-0.0953045	0.0278108	0.000635952				0.00143318	0.00143318	-0.0734633	0.0229717	0.00143318
rs12586449	SNP_A-2047652	14	24787616	A	C	0.291339	0	0.000636528	-0.0714986	0.0209926	0.000636528				0.00114693	0.00114693	-0.0567633	0.0173992	0.00114693
rs1896091	SNP_A-8553112	12	106999132	G	T	0.131194	0	0.000638536	-0.0993585	0.028888	0.000638536				0.000767665	0.000767665	-0.0813498	0.0240969	0.000767665
rs981288	SNP_A-8341627	21	38142419	A	C	0.193912	0	0.000639312	-0.0818722	0.0239471	0.000639312				0.00110477	0.00110477	-0.0659133	0.0201375	0.00110477
rs11993071	SNP_A-1932630	8	125997087	A	C	0.372394	0.00112613	0.000640407	-0.0723514	0.0189879	0.000134146	-0.29486243	0.767278149	0.701623812	0.00124545	0.00124545	-0.0578434	0.0158408	0.00027597	-0.28050533	0.663731043
rs4862453	SNP_A-8593094	4	186044758	A	T	0.279503	0.00112867	0.000640869	-0.0801177	0.0214757	0.000184866	-0.654050852	0.773729796	0.394962601	0.00144244	0.00144244	-0.0628513	0.0178834	0.000463003	-0.596520026	0.663583678
rs13039261	SNP_A-8567164	20	12095751	A	T	0.486991	0	0.000640957	0.0659564	0.0193574	0.000640957				0.000937969	0.000937969	0.0532299	0.0160343	0.000937969
rs9355568	SNP_A-2117267	6	166611875	C	G	0.125298	0	0.0006416	0.103357	0.0303529	0.0006416				0.00165118	0.00165118	0.0778105	0.0246469	0.00165118
rs13424337	SNP_A-4236969	2	182337827	C	T	0.36205	0	0.000641947	0.069125	0.0203094	0.000641947				0.00133355	0.00133355	0.0544578	0.016918	0.00133355
rs1522153	SNP_A-8503719	3	27145781	A	G	0.469032	0	0.00064287	0.0636264	0.0186723	0.00064287				0.000915717	0.000915717	0.0518526	0.0155878	0.000915717
rs17768054	SNP_A-1896806	14	71401362	C	T	0.0385488	0	0.000644921	-0.168125	0.0493162	0.000644921				0.00153171	0.00153171	-0.129231	0.0406568	0.00153171
rs352081	SNP_A-8555145	6	114280564	A	C	0.0213964	0	0.000644995	0.223275	0.0655823	0.000644995				0.00103223	0.00103223	0.181225	0.0550412	0.00103223
rs12418084	SNP_A-8442255	11	111818165	A	G	0.335593	0	0.000646668	0.0717918	0.021069	0.000646668				0.0017712	0.0017712	0.0545711	0.0174031	0.0017712
rs1772415	SNP_A-2269778	1	157269402	A	G	0.406426	0	0.000649159	0.0663201	0.019499	0.000649159				0.0015409	0.0015409	0.0514656	0.0162006	0.0015409
rs11065688	SNP_A-8605928	12	109566525	A	G	0.114173	0	0.000651186	0.10034	0.0295131	0.000651186				0.00128296	0.00128296	0.0797991	0.0247047	0.00128296
rs12694232	SNP_A-8473408	2	211902467	A	G	0.332393	0	0.000651529	0.0698666	0.020541	0.000651529				0.00155413	0.00155413	0.0538026	0.0169496	0.00155413
rs1488297	SNP_A-1942026	4	26868732	C	T	0.252531	0	0.000652053	0.0725289	0.0213317	0.000652053				0.00150486	0.00150486	0.056348	0.017699	0.00150486
rs2328019	SNP_A-2221883	20	16275825	A	G	0.164414	0	0.000654078	-0.0839878	0.0246857	0.000654078				0.00169312	0.00169312	-0.0646588	0.020533	0.00169312
rs6969653	SNP_A-8330655	7	15241748	A	T	0.447592	0.00454546	0.000658683	0.0450692	0.0200853	0.0241487	1.044097078	0.306947595	0.000641077	0.0018151	0.0018151	0.0347784	0.0167383	0.0380208	0.809909702	0.254910424
rs17074826	SNP_A-8316515	5	164656251	A	G	0.137714	0.00683371	0.000660429	0.0941502	0.0280334	0.000753911	-0.693378786	0.312464386	0.025928763	0.00165482	0.00165482	0.0712517	0.0233321	0.00232809	-0.615021505	0.27247613
rs2257096	SNP_A-1787331	1	235770024	C	T	0.227222	0	0.000660521	-0.076896	0.0226193	0.000660521				0.00149329	0.00149329	-0.0593131	0.0186171	0.00149329
rs693856	SNP_A-2132227	13	40627632	C	T	0.0963923	0	0.000660936	-0.111434	0.0326588	0.000660936				0.00127098	0.00127098	-0.0876431	0.0271101	0.00127098
rs6041137	SNP_A-1958417	20	12074072	C	G	0.433633	0	0.000663012	-0.0653996	0.019214	0.000663012				0.000991747	0.000991747	-0.0526626	0.0159396	0.000991747
rs10104396	SNP_A-2045499	8	23753357	C	T	0.190205	0	0.000663535	-0.0820729	0.0241743	0.000663535				0.001154	0.001154	-0.065139	0.0199765	0.001154
rs1159259	SNP_A-8523006	6	160817310	A	G	0.121059	0	0.000663662	-0.0974472	0.0287002	0.000663662				0.00144133	0.00144133	-0.0765602	0.0239527	0.00144133
rs1954552	SNP_A-2251313	14	97856285	A	G	0.336895	0	0.000664572	0.0678133	0.0198598	0.000664572				0.001654	0.001654	0.0520801	0.0165024	0.001654
rs11644573	SNP_A-8624925	16	86040622	C	T	0.0800942	0	0.000665044	-0.127405	0.03752	0.000665044				0.00170846	0.00170846	-0.0907754	0.0288469	0.00170846
rs703536	SNP_A-8503933	19	42199074	A	G	0.0770529	0	0.000665113	-0.120885	0.035573	0.000665113				0.00183635	0.00183635	-0.0925087	0.0296034	0.00183635
rs10503866	SNP_A-1992885	8	30175995	G	T	0.0123944	0.0011274	0.000665415	-0.0870696	0.085567	0.306138	-2.669108731	0.773634066	0.000540952	0.000573099	0.000573099	-0.0884715	0.0716095	0.216983	-2.348483351	0.667972279
rs3957240	SNP_A-1809455	6	37262201	C	T	0.405846	0.00112486	0.000665856	0.0677722	0.0193994	0.000456932	-1.367288251	0.778010106	0.077187543	0.00150013	0.00150013	0.0524485	0.0158565	0.000978618	-1.113011812	0.665047052
rs4773630	SNP_A-2200490	13	90892975	C	T	0.419482	0	0.000667756	0.0646548	0.0190292	0.000667756				0.00183461	0.00183461	0.0491692	0.015733	0.00183461
rs7224941	SNP_A-2096786	17	76131503	C	T	0.023622	0	0.000668254	-0.207863	0.0612333	0.000668254				0.00134991	0.00134991	-0.164699	0.0512222	0.00134991
rs16985303	SNP_A-1952855	20	23306358	A	G	0.224719	0.00112486	0.000669184	0.0839061	0.0220773	0.000140578	0.184971982	0.3839051	0.631782678	0.00160334	0.00160334	0.0656489	0.0183349	0.000361541	0.16268254	0.332051849
rs7483140	SNP_A-8626877	11	39953975	C	T	0.132808	0.00112613	0.000670366	-0.0268654	0.0271237	0.313991	-2.750797942	0.763793716	0.000309481	0.000769854	0.000769854	-0.0216226	0.0226078	0.339121	-2.408682587	0.664482533
rs2834741	SNP_A-8338814	21	35353132	A	T	0.354331	0	0.000670492	-0.0686506	0.0201826	0.000670492				0.00133016	0.00133016	-0.0544461	0.0169105	0.00133016
rs17521821	SNP_A-1983324	5	124656914	A	G	0.100225	0	0.000673212	0.103629	0.0305644	0.000673212				0.00146519	0.00146519	0.0802762	0.025153	0.00146519
rs5003528	SNP_A-2034279	17	76138725	A	G	0.0236486	0	0.000673821	-0.207725	0.0612329	0.000673821				0.00138047	0.00138047	-0.164407	0.0512349	0.00138047
rs1346874	SNP_A-8354833	2	15163643	A	G	0.0334088	0	0.000674368	-0.186589	0.0547271	0.000674368				0.000928336	0.000928336	-0.148569	0.0447135	0.000928336
rs2979307	SNP_A-1959252	3	126792264	C	T	0.234831	0.00224972	0.00067594	0.030068	0.022559	0.180711	2.020593008	0.55067463	0.000245216	0.000681529	0.000681529	0.0263614	0.0186795	0.158524	1.723970951	0.470584018
rs7829853	SNP_A-8525083	8	30143082	A	G	0.410866	0.0011325	0.000678484	-0.020295	0.0196636	0.305218	-2.754762406	0.762769947	0.000298062	0.000720976	0.000720976	-0.0168266	0.0162183	0.299787	-2.39578745	0.665229846
rs663677	SNP_A-8688381	4	37859069	A	G	0.310598	0	0.000680443	-0.070135	0.0206494	0.000680443				0.00141649	0.00141649	-0.055292	0.0172712	0.00141649
rs4670560	SNP_A-2042247	2	36555556	A	G	0.237908	0	0.000681144	-0.0754675	0.0222764	0.000681144				0.00083679	0.00083679	-0.0626251	0.0186839	0.00083679
rs2639974	SNP_A-2212153	18	71057723	A	C	0.450057	0	0.000681354	0.0671955	0.0197974	0.000681354				0.00125006	0.00125006	0.053091	0.0163976	0.00125006
rs4878198	SNP_A-8443245	9	38372515	C	T	0.440678	0	0.000685107	-0.0666264	0.0195849	0.000685107				0.00141824	0.00141824	-0.0514448	0.0160712	0.00141824
rs7010087	SNP_A-8537416	8	30172404	A	G	0.120563	0.0011274	0.000685455	-0.0289621	0.0295889	0.320251	-2.848384398	0.763336732	0.000186213	0.000801102	0.000801102	-0.0224891	0.0243124	0.355218	-2.474718584	0.664960052
rs6593807	SNP_A-1950056	1	145680578	A	G	0.482002	0	0.00068559	-0.0661484	0.0195386	0.00068559				0.00130013	0.00130013	-0.0521462	0.016163	0.00130013
rs10814645	SNP_A-2235733	9	38017524	A	C	0.0822072	0	0.000685807	0.120772	0.0354425	0.000685807				0.00170082	0.00170082	0.0917352	0.0291438	0.00170082
rs7014742	SNP_A-8300731	8	30235613	C	T	0.242544	0.00112613	0.000686096	0.0216925	0.0224514	0.325205	-2.859819672	0.763791832	0.000177014	0.000825563	0.000825563	0.016285	0.0184435	0.377493	-2.473638627	0.66465877
rs11067036	SNP_A-1835275	12	113231290	C	T	0.0977401	0	0.000686629	0.108592	0.0318784	0.000686629				0.00147438	0.00147438	0.0845524	0.0265078	0.00147438
rs9429076	SNP_A-2206785	1	45592076	A	G	0.426637	0	0.000687643	0.0644262	0.0190064	0.000687643				0.00152929	0.00152929	0.0503818	0.0158483	0.00152929
rs2078216	SNP_A-8294892	11	121709286	A	C	0.265187	0	0.000688599	-0.0766273	0.0225195	0.000688599				0.000778162	0.000778162	-0.0624761	0.0185247	0.000778162
rs9989622	SNP_A-2201151	18	53872002	C	G	0.125984	0	0.000688617	-0.0968436	0.0283654	0.000688617				0.00121446	0.00121446	-0.0766779	0.0236225	0.00121446
rs10235969	SNP_A-8388273	7	85511831	C	T	0.0850932	0.00248756	0.000689525	-0.023821	0.0365544	0.515494	2.095154832	0.568921027	0.000230021	0.00131184	0.00131184	-0.0188224	0.0302077	0.533398	1.644207836	0.467517326
rs16876741	SNP_A-8535161	8	30231860	C	T	0.145025	0.00112486	0.00068965	0.0260321	0.0269763	0.331144	-2.765329988	0.762268569	0.000280498	0.000820923	0.000820923	0.0195422	0.0221984	0.378911	-2.41067816	0.664221458
rs6959700	SNP_A-1864224	7	88013461	A	C	0.181559	0.00113766	0.00069188	0.0364599	0.0240446	0.129464	2.775026887	0.771345057	0.00031847	0.00089374	0.00089374	0.0296949	0.0200735	0.139418	2.369403736	0.667004969
rs9623589	SNP_A-8359508	22	41147596	G	T	0.362128	0	0.000694643	0.0659983	0.0194911	0.000694643				0.00143808	0.00143808	0.0522202	0.0163334	0.00143808
rs28591602	SNP_A-2236047	8	64948179	G	T	0.159526	0.00452489	0.000697286	0.0917145	0.0255524	0.000323952	-0.36090605	0.245340279	0.138788257	0.00142675	0.00142675	0.0721206	0.0212592	0.00072361	-0.301110574	0.21033034
rs12264028	SNP_A-1830238	10	59948146	C	T	0.284493	0	0.000697758	-0.070884	0.0209673	0.000697758				0.00167789	0.00167789	-0.0545925	0.017321	0.00167789
rs10904964	SNP_A-1825431	10	17608498	C	G	0.0694131	0	0.000698144	0.129135	0.0380467	0.000698144				0.00149567	0.00149567	0.100975	0.0316982	0.00149567
rs3742010	SNP_A-4253064	12	108854255	A	G	0.474128	0	0.000698838	-0.0637141	0.0187414	0.000698838				0.00111194	0.00111194	-0.0512109	0.0156547	0.00111194
rs10456131	SNP_A-8430192	6	48116858	G	T	0.0894263	0	0.000700506	-0.113989	0.0337207	0.000700506				0.001835	0.001835	-0.0863343	0.0276256	0.001835
rs17381767	SNP_A-2030779	1	43054315	C	T	0.0224972	0	0.000701217	-0.214879	0.0634907	0.000701217				0.00112303	0.00112303	-0.171123	0.052356	0.00112303
rs10744079	SNP_A-1872668	12	15024987	C	T	0.463442	0	0.000701482	0.0638133	0.0188607	0.000701482				0.00173175	0.00173175	0.0488563	0.0155478	0.00173175
rs10482896	SNP_A-8578649	21	18596106	A	G	0.109527	0.00114155	0.000701865	-0.117147	0.0309946	0.000152558	-0.384942015	0.751932532	0.60286765	0.00164706	0.00164706	-0.0920527	0.0257699	0.000373514	-0.205275838	0.659075228
rs10412241	SNP_A-8445450	19	58470008	C	T	0.0365991	0	0.000704076	0.172813	0.0510446	0.000704076				0.0010463	0.0010463	0.140713	0.0427872	0.0010463
rs2679895	SNP_A-2130152	2	105272912	C	G	0.190101	0	0.000704736	-0.0815845	0.0241282	0.000704736				0.00114657	0.00114657	-0.0655047	0.0200781	0.00114657
rs7658976	SNP_A-8497768	4	105121924	G	T	0.384746	0	0.000705516	0.0653942	0.0193581	0.000705516				0.00109803	0.00109803	0.052718	0.0160974	0.00109803
rs1796507	SNP_A-8638888	7	112066200	A	C	0.0361991	0.00340522	0.000706707	-0.178632	0.0525441	0.000647805	0.577317797	0.236511811	0.01432999	0.00114741	0.00114741	-0.138798	0.0431099	0.00133075	0.496702161	0.197532854
rs10492145	SNP_A-8359839	12	15000323	C	T	0.245219	0	0.000709686	0.0740687	0.0218502	0.000709686				0.00121949	0.00121949	0.0594842	0.0183323	0.00121949
rs7748516	SNP_A-2097265	6	21937261	A	G	0.135622	0.00112613	0.00070973	-0.0579177	0.0280868	0.0377724	2.523064223	0.762777475	0.000931232	0.0010541	0.0010541	-0.043349	0.0233731	0.0639781	2.205439766	0.664829913
rs7678122	SNP_A-8663186	4	151010900	A	T	0.0157746	0.00337458	0.000709947	0.237105	0.070275	0.000734031	-0.575405922	0.462547672	0.208035523	0.00112386	0.00112386	0.19712	0.0594437	0.000950045	-0.444411247	0.387541919
rs7610766	SNP_A-8480138	3	108598007	C	T	0.284884	0	0.000710285	0.0742833	0.0219511	0.000710285				0.00152512	0.00152512	0.0574577	0.0180678	0.00152512
rs1978488	SNP_A-8557975	16	57888787	C	T	0.0525694	0.00118203	0.0007109	0.0884079	0.0455186	0.0517264	2.701665578	0.769662844	0.000447058	0.000887526	0.000887526	0.0693462	0.0361364	0.0553205	2.340739306	0.670553612
rs6108692	SNP_A-1856720	20	10672491	C	G	0.280158	0	0.000711068	0.0704093	0.0208416	0.000711068				0.00120915	0.00120915	0.0565048	0.0174008	0.00120915
rs2426467	SNP_A-8539884	20	51274087	C	T	0.0821609	0.00112486	0.000711361	-0.132515	0.0348906	0.000140831	0.159723605	0.768200013	0.82052613	0.00148197	0.00148197	-0.10622	0.0293203	0.000308086	0.090619377	0.664026976
rs12110782	SNP_A-8447775	6	89167857	A	T	0.0997167	0.00227015	0.000713415	0.103302	0.031088	0.000857664	0.750309433	0.350724421	0.03222554	0.00169656	0.00169656	0.0796656	0.0257098	0.00200602	0.634655728	0.298935693
rs316942	SNP_A-1917319	1	104892261	A	G	0.345721	0.0011274	0.000714015	0.0729321	0.0198895	0.000236376	0.198822652	0.398572062	0.612618452	0.00176081	0.00176081	0.0573947	0.0166566	0.000596279	0.18299758	0.334517849
rs1856091	SNP_A-4263171	1	164953254	A	G	0.453881	0	0.000714239	0.065079	0.0192767	0.000714239				0.00124481	0.00124481	0.0518985	0.0160238	0.00124481
rs12708763	SNP_A-8350797	16	12800485	A	G	0.48702	0	0.000714505	0.0649541	0.0190797	0.000714505				0.00120071	0.00120071	0.0515413	0.0158624	0.00120071
rs12590749	SNP_A-8655824	14	91938221	A	C	0.328636	0	0.000715718	-0.0692199	0.0205184	0.000715718				0.00121453	0.00121453	-0.0555262	0.0171062	0.00121453
rs12215835	SNP_A-1936345	6	71580672	G	T	0.374576	0	0.000717205	-0.066645	0.0196977	0.000717205				0.00158817	0.00158817	-0.0518561	0.0163691	0.00158817
rs7536590	SNP_A-2168151	1	14105478	A	G	0.125	0	0.000717262	-0.095248	0.0282284	0.000717262				0.00101381	0.00101381	-0.0765377	0.0232097	0.00101381
rs9917700	SNP_A-4275145	3	72320925	C	G	0.428491	0	0.00071979	-0.0646617	0.0191499	0.00071979				0.00113598	0.00113598	-0.0518428	0.0158775	0.00113598
rs961765	SNP_A-4237395	13	103167114	A	G	0.0760992	0.00225225	0.000719816	0.135307	0.0357065	0.000146176	-0.038387553	0.577245457	0.967308816	0.00159316	0.00159316	0.107723	0.0299433	0.000339014	-0.013914542	0.469498131
rs10798052	SNP_A-8619326	1	184844548	C	T	0.436866	0	0.000720157	0.0627241	0.0186013	0.000720157				0.00120007	0.00120007	0.0501225	0.0154251	0.00120007
rs4688585	SNP_A-2196414	3	65542731	C	T	0.285795	0	0.000720838	-0.0707312	0.0209774	0.000720838				0.00157775	0.00157775	-0.0550618	0.0173706	0.00157775
rs7684339	SNP_A-1792689	4	184827144	A	G	0.0995501	0	0.000723604	0.106661	0.0316446	0.000723604				0.00121886	0.00121886	0.0859407	0.0264847	0.00121886
rs884133	SNP_A-4223639	1	48107992	C	T	0.397638	0	0.000726476	-0.0653349	0.0193851	0.000726476				0.00162928	0.00162928	-0.0508058	0.016076	0.00162928
rs2888070	SNP_A-4212474	7	82788363	C	T	0.0486425	0.00682594	0.000727315	-0.106772	0.0449553	0.0169638	0.588973749	0.194070938	0.002364188	0.00102792	0.00102792	-0.0877249	0.0379579	0.0210583	0.478306534	0.15754209
rs6854791	SNP_A-8548224	4	157191465	C	T	0.359818	0.013544	0.000727734	0.0417535	0.0200957	0.0365825	0.714062202	0.226959636	0.001619482	0.00158029	0.00158029	0.0326969	0.0167666	0.0514776	0.579222294	0.192473193
rs11866435	SNP_A-1897580	16	12801935	C	T	0.332958	0	0.000730575	-0.0686519	0.0201214	0.000730575				0.00123035	0.00123035	-0.0538623	0.0166128	0.00123035
rs6532316	SNP_A-2132252	4	77417780	C	T	0.232414	0.00112486	0.000731467	-0.0316206	0.0222051	0.150557	2.703634399	0.767264283	0.000420064	0.00100571	0.00100571	-0.0249951	0.0185131	0.177321	2.308514305	0.663446167
rs1028217	SNP_A-1965351	2	151317406	A	G	0.227862	0.00112867	0.000733555	0.0721766	0.0228305	0.0015052	-1.736454945	0.750596545	0.020220834	0.00144621	0.00144621	0.056209	0.0190004	0.00317601	-1.50502005	0.665424116
rs6792062	SNP_A-4276074	3	188705846	C	T	0.465129	0	0.00073397	-0.0637943	0.0189488	0.00073397				0.00157814	0.00157814	-0.0495736	0.0156396	0.00157814
rs13329087	SNP_A-8558659	15	50488414	C	T	0.0461712	0	0.000734791	-0.150141	0.0445925	0.000734791				0.00184105	0.00184105	-0.115744	0.0370477	0.00184105
rs10946888	SNP_A-8443568	6	27059657	A	G	0.228861	0.00225734	0.000735375	0.0331736	0.0232067	0.151864	1.930039898	0.550661323	0.000457193	0.000738062	0.000738062	0.0256906	0.0189013	0.174431	1.648861724	0.469705794
rs11150533	SNP_A-1868409	16	81628647	A	C	0.215973	0	0.000736038	0.0777015	0.0230554	0.000736038				0.000889008	0.000889008	0.0645809	0.0193657	0.000889008
rs4884110	SNP_A-1903328	13	78259196	C	T	0.0823928	0	0.000737222	0.12124	0.0359788	0.000737222				0.00183793	0.00183793	0.0932518	0.0298433	0.00183793
rs6540560	SNP_A-8442598	1	208048696	A	G	0.221219	0	0.000737492	-0.0784801	0.0232737	0.000737492				0.00109909	0.00109909	-0.0642901	0.0196327	0.00109909
rs12682507	SNP_A-1914658	8	30218936	C	T	0.000562114	0.00112486	0.000743304	-0.344811	0.385365	0.37272	-2.457456857	0.854578839	0.003892139	0.000812839	0.000812839	-0.295668	0.331643	0.37289	-2.145254031	0.741910382
rs1799944	SNP_A-4272237	13	31809463	A	G	0.044457	0.021764	0.000746919	-0.164159	0.044521	0.000218681	0.244037954	0.135928297	0.071778799	0.00171426	0.00171426	-0.130912	0.0373209	0.000475109	0.171445161	0.095443777
rs13044874	SNP_A-1967784	20	12098580	A	G	0.419482	0	0.000748536	-0.0658836	0.019568	0.000748536				0.00123294	0.00123294	-0.0524147	0.0161693	0.00123294
rs17072701	SNP_A-1809619	3	65246895	A	G	0.0383315	0	0.000750513	-0.166591	0.0495316	0.000750513				0.00159964	0.00159964	-0.130609	0.0412564	0.00159964
rs2347377	SNP_A-2268417	7	133866858	A	G	0.0548023	0	0.000752546	0.139828	0.0415285	0.000752546				0.00158234	0.00158234	0.109607	0.0345872	0.00158234
rs2938217	SNP_A-1842070	8	30239111	C	T	0.481711	0.00112613	0.000752863	0.0161753	0.0187065	0.379446	-2.854289726	0.763442313	0.00018096	0.000843249	0.000843249	0.0127339	0.0150686	0.398303	-2.479630223	0.664800648
rs17162712	SNP_A-2196299	1	197983755	A	T	0.0546171	0	0.000753681	-0.140418	0.0416509	0.000753681				0.00122899	0.00122899	-0.111939	0.0345221	0.00122899
rs1774963	SNP_A-8292494	1	21575795	A	G	0.327897	0	0.000753808	-0.0681616	0.0202181	0.000753808				0.00147715	0.00147715	-0.0529302	0.0165971	0.00147715
rs1914011	SNP_A-8507703	3	2692559	A	C	0.133747	0	0.000754333	0.0966493	0.0287739	0.000754333				0.0015545	0.0015545	0.0758966	0.0239104	0.0015545
rs7287593	SNP_A-2130664	22	48100785	A	G	0.237345	0	0.000758926	0.074086	0.022055	0.000758926				0.00121342	0.00121342	0.0599203	0.0184586	0.00121342
rs913591	SNP_A-4291946	9	7174942	C	G	0.43982	0	0.000759649	0.0624703	0.018398	0.000759649				0.00127924	0.00127924	0.0496181	0.0153571	0.00127924
rs9600812	SNP_A-8452868	13	76530833	A	G	0.0890141	0.0011274	0.000761437	-0.0657625	0.0324305	0.0414582	2.521985181	0.762221736	0.000926762	0.000778245	0.000778245	-0.0544912	0.0270402	0.0441872	2.211667374	0.664835508
rs1169848	SNP_A-2176020	9	88671816	G	T	0.0186441	0	0.000762619	0.2415	0.0717748	0.000762619				0.00184545	0.00184545	0.184075	0.0589322	0.00184545
rs199604	SNP_A-1891525	20	19919112	A	G	0.126547	0	0.000765216	0.0954674	0.0284377	0.000765216				0.00165998	0.00165998	0.0752204	0.0238428	0.00165998
rs1578105	SNP_A-2254147	9	23317655	C	T	0.426322	0	0.000769733	-0.065949	0.0196533	0.000769733				0.00145092	0.00145092	-0.051408	0.0160934	0.00145092
rs10490820	SNP_A-1971716	3	9205006	A	G	0.0327314	0.00225479	0.000770633	-0.201197	0.0535223	0.000165701	-0.335422956	0.558169399	0.539096079	0.00127139	0.00127139	-0.164241	0.0450077	0.000278528	-0.305238197	0.47073193
rs2287685	SNP_A-2235453	5	115850822	C	G	0.155793	0	0.000770682	-0.0877201	0.026095	0.000770682				0.00134935	0.00134935	-0.0703036	0.021864	0.00134935
rs6933822	SNP_A-1985220	6	16533349	C	G	0.138358	0	0.00077087	-0.0862907	0.0257272	0.00077087				0.00120099	0.00120099	-0.0699391	0.0215252	0.00120099
rs4668498	SNP_A-2024804	2	6559000	G	T	0.264342	0	0.000772283	0.0731453	0.0217999	0.000772283				0.00129739	0.00129739	0.0578256	0.0179199	0.00129739
rs2019	SNP_A-8457605	10	103306808	C	T	0.00169014	0.0011274	0.000775004	-0.340334	0.23829	0.152004	-3.033683645	0.804476905	0.000162377	0.00120097	0.00120097	-0.239513	0.191948	0.212433	-2.541437127	0.691715605
rs6111532	SNP_A-2095443	20	17328490	C	T	0.114173	0	0.000775557	-0.0986985	0.0293883	0.000775557				0.00102612	0.00102612	-0.079619	0.0241694	0.00102612
rs7999877	SNP_A-4283408	13	56565654	A	C	0.0818284	0	0.000775908	0.117805	0.0351412	0.000775908				0.00174274	0.00174274	0.0896069	0.0285327	0.00174274
rs4733159	SNP_A-2308624	8	30179402	A	G	0.141804	0.00113507	0.000776687	-0.0228771	0.0278921	0.410393	-2.794371927	0.759609715	0.000229999	0.000848107	0.000848107	-0.0178057	0.0231113	0.44125	-2.437025695	0.66139421
rs10514733	SNP_A-8620312	3	76566081	C	T	0.0427447	0.00790961	0.000779276	0.172731	0.0473619	0.000257628	0.111236846	0.25949763	0.661717199	0.00182818	0.00182818	0.132291	0.0388007	0.00068035	0.121274283	0.212775362
rs7863959	SNP_A-4230155	9	10918755	A	G	0.42168	0	0.000779892	-0.0648042	0.01934	0.000779892				0.00164301	0.00164301	-0.0504922	0.0159888	0.00164301
rs1455173	SNP_A-4295686	9	3819793	C	G	0.138575	0	0.000782162	0.0943598	0.0279797	0.000782162				0.00151444	0.00151444	0.073225	0.0230131	0.00151444
rs7650126	SNP_A-8712463	3	180769648	C	T	0.0773606	0	0.000784134	-0.115196	0.0343885	0.000784134				0.00129348	0.00129348	-0.0921293	0.0285418	0.00129348
rs4769585	SNP_A-8684040	13	27448578	C	T	0.203409	0	0.000785488	-0.0814131	0.0243134	0.000785488				0.00185606	0.00185606	-0.0617573	0.0197822	0.00185606
rs1800532	SNP_A-2232907	11	18004392	G	T	0.180791	0	0.000785763	0.0845078	0.025238	0.000785763				0.00164622	0.00164622	0.0653365	0.0206935	0.00164622
rs12637932	SNP_A-1974992	3	158481692	A	G	0.32396	0	0.000787304	-0.0672866	0.02002	0.000787304				0.00127036	0.00127036	-0.0530932	0.0164224	0.00127036
rs2431043	SNP_A-8595064	15	55447283	C	T	0.420135	0	0.00078767	-0.0655547	0.0194732	0.00078767				0.00180926	0.00180926	-0.0498137	0.0159182	0.00180926
rs10911877	SNP_A-1834761	1	184773235	C	T	0.485344	0	0.000787724	0.062635	0.0187105	0.000787724				0.00127704	0.00127704	0.0499588	0.01546	0.00127704
rs11839700	SNP_A-1873441	13	61538801	C	T	0.340079	0.00225225	0.00078898	0.0374417	0.0205306	0.0670513	1.087704817	0.346145552	0.001651836	0.00113374	0.00113374	0.0281481	0.0167887	0.0939722	0.926805117	0.298366315
rs4560628	SNP_A-1886513	6	22559799	C	T	0.287964	0	0.000789344	-0.0706463	0.0210281	0.000789344				0.00123818	0.00123818	-0.0563232	0.0173816	0.00123818
rs8123426	SNP_A-8509807	20	7778355	A	T	0.048478	0	0.00079116	-0.150155	0.0446667	0.00079116				0.00128871	0.00128871	-0.120097	0.0371951	0.00128871
rs6855721	SNP_A-8429110	4	142379450	G	T	0.124789	0.00112486	0.000792643	0.104006	0.0290936	0.0003547	-1.025363713	0.773985407	0.188194736	0.00155322	0.00155322	0.082007	0.0241957	0.000731611	-0.865476292	0.663881838
rs3110011	SNP_A-4259075	11	6845438	A	G	0.0670045	0	0.000794061	-0.12842	0.0383895	0.000794061				0.00135465	0.00135465	-0.101328	0.0315233	0.00135465
rs1119059	SNP_A-8534509	12	39485171	C	T	0.475797	0	0.000794243	0.0637054	0.0189843	0.000794243				0.00184558	0.00184558	0.0485013	0.0155258	0.00184558
rs9938206	SNP_A-2082866	16	81948789	C	T	0.304837	0	0.000794293	0.0672276	0.0199593	0.000794293				0.00130308	0.00130308	0.053585	0.0166123	0.00130308
rs16824782	SNP_A-4225642	2	228952967	A	G	0.141089	0	0.0007993	0.0952552	0.0284718	0.0007993				0.00130764	0.00130764	0.0764456	0.0236993	0.00130764
rs962420	SNP_A-2265473	8	30210477	C	G	0.2181	0.00112486	0.000800633	0.0186324	0.0230643	0.421553	-2.802189422	0.761064916	0.000227053	0.000914014	0.000914014	0.014322	0.0191384	0.454454	-2.439731959	0.66337792
rs2792742	SNP_A-8314670	10	113895512	A	T	0.0871766	0	0.000801238	0.117481	0.0350869	0.000801238				0.0014689	0.0014689	0.0908667	0.028478	0.0014689
rs9849406	SNP_A-1792560	3	2173715	A	G	0.0901408	0.00225734	0.00080139	0.121679	0.0349547	0.000480968	0.43908792	0.359869786	0.219153558	0.00155448	0.00155448	0.0980865	0.0290094	0.000753406	0.337244506	0.297121482
rs10514994	SNP_A-4211006	5	65775312	A	T	0.178953	0.00112613	0.000803773	0.0202448	0.025208	0.422034	-2.845226351	0.762979606	0.000188869	0.00088324	0.00088324	0.0163389	0.0205039	0.425741	-2.470022197	0.664543375
rs1025444	SNP_A-8671238	7	7145070	C	T	0.0596511	0.00112486	0.000805125	-0.0304308	0.038031	0.425603	2.831315978	0.761756888	0.000198368	0.000883726	0.000883726	-0.025345	0.0319964	0.428502	2.460876188	0.663794749
rs3821153	SNP_A-1830357	2	36606626	A	C	0.408221	0	0.000805386	0.0659364	0.0195786	0.000805386				0.00123891	0.00123891	0.0525607	0.0162213	0.00123891
rs4144994	SNP_A-4245957	4	169753705	C	T	0.399212	0	0.000806781	-0.0634984	0.0189967	0.000806781				0.00183072	0.00183072	-0.0492225	0.0157469	0.00183072
rs1374682	SNP_A-1972932	3	63025425	C	G	0.107666	0	0.0008088	0.103595	0.0306667	0.0008088				0.000892922	0.000892922	0.0849187	0.0254736	0.000892922
rs16876754	SNP_A-8700752	8	30231912	C	T	0.258572	0.00112486	0.000808891	0.0177533	0.0222279	0.429027	-2.852398227	0.76329995	0.000183844	0.000914959	0.000914959	0.0136416	0.0182629	0.455288	-2.469348783	0.664414257
rs1105182	SNP_A-1950051	1	112689670	A	T	0.063914	0	0.000809838	0.128725	0.0385498	0.000809838				0.00174237	0.00174237	0.101062	0.0321794	0.00174237
rs1122800	SNP_A-4251134	17	59745097	C	G	0.282658	0	0.00081251	0.0718689	0.0214992	0.00081251				0.00160737	0.00160737	0.0561869	0.0177562	0.00160737
rs10900396	SNP_A-8534267	1	145709220	C	T	0.119369	0	0.000812543	-0.0971227	0.0290342	0.000812543				0.00114147	0.00114147	-0.0787764	0.0241365	0.00114147
rs10487026	SNP_A-1990482	7	88083277	A	G	0.212706	0.00113379	0.000813357	0.0317644	0.0233095	0.171389	2.700288402	0.765697593	0.000417369	0.00122248	0.00122248	0.0231085	0.0193749	0.233308	2.304317712	0.66162842
rs1243578	SNP_A-8407600	14	94455260	C	T	0.462317	0	0.000814083	-0.06314	0.0189092	0.000814083				0.001864	0.001864	-0.0494756	0.0158551	0.001864
rs10768020	SNP_A-8590202	11	33664266	C	T	0.325084	0	0.00081438	-0.0671662	0.0199486	0.00081438				0.00149217	0.00149217	-0.0529123	0.0166069	0.00149217
rs35879674	SNP_A-1960665	19	55244223	A	G	0.0764904	0.00225225	0.000820247	-0.0420539	0.0351905	0.236359	2.034789906	0.551813155	0.000231068	0.00113416	0.00113416	-0.028669	0.028973	0.322686	1.710565307	0.471203745
rs416286	SNP_A-8557636	5	73297869	C	T	0.091941	0	0.000822475	-0.112651	0.0337459	0.000822475				0.0018294	0.0018294	-0.086957	0.027816	0.0018294
rs7995016	SNP_A-8422672	13	109511554	A	G	0.138418	0	0.000824492	-0.0954134	0.0284971	0.000824492				0.00124323	0.00124323	-0.0761212	0.0234996	0.00124323
rs1336341	SNP_A-2294089	6	62294926	C	T	0.107719	0.0034642	0.000825023	0.0752571	0.0310385	0.0148382	-1.021960698	0.326019738	0.001692257	0.00125086	0.00125086	0.058045	0.025897	0.0252554	-0.864184912	0.273619123
rs6957941	SNP_A-1940283	7	106394751	C	G	0.288146	0	0.000825144	-0.0696215	0.0208754	0.000825144				0.00121382	0.00121382	-0.0569172	0.0175314	0.00121382
rs10074889	SNP_A-8463517	5	149011775	A	G	0.430101	0	0.000826305	0.0595128	0.0177887	0.000826305				0.00142627	0.00142627	0.0471628	0.0147412	0.00142627
rs4786821	SNP_A-8390743	16	6113544	A	T	0.164213	0	0.000826704	-0.0870109	0.0260224	0.000826704				0.00125168	0.00125168	-0.0689077	0.0212854	0.00125168
rs7427441	SNP_A-1804165	3	72443744	A	C	0.289252	0.00112613	0.000830037	-0.0289609	0.0212062	0.167603	-2.757994183	0.769458703	0.000334377	0.0010292	0.0010292	-0.0242812	0.0177831	0.172473	-2.352075946	0.664934109
rs12517410	SNP_A-2181380	5	137764510	A	C	0.382835	0.00112994	0.00083028	0.0246605	0.0197167	0.204939	2.752588688	0.752017505	0.000272042	0.000611968	0.000611968	0.0195371	0.0164766	0.23604	2.508983548	0.666442609
rs2938231	SNP_A-8415078	8	30198654	C	T	0.0336566	0.00114155	0.000831365	-0.0403111	0.0521656	0.442286	-2.850395219	0.763870174	0.000187266	0.000986598	0.000986598	-0.0294507	0.0439277	0.502758	-2.472596293	0.66564249
rs17007245	SNP_A-1933845	4	124881021	C	T	0.197157	0	0.000832159	0.0829357	0.0247489	0.000832159				0.00169693	0.00169693	0.0648628	0.0205959	0.00169693
rs1929353	SNP_A-8570298	9	3749975	C	T	0.24656	0	0.000833559	-0.075472	0.0225741	0.000833559				0.00106997	0.00106997	-0.0610224	0.0185902	0.00106997
rs558212	SNP_A-2122867	10	3591124	A	G	0.0635546	0	0.000833944	-0.127797	0.0383644	0.000833944				0.00175096	0.00175096	-0.100027	0.031865	0.00175096
rs13420242	SNP_A-8674920	2	71117276	C	T	0.471847	0	0.000833987	0.0640884	0.0192194	0.000833987				0.00129267	0.00129267	0.0510879	0.0158267	0.00129267
rs385674	SNP_A-2020566	21	45367098	C	T	0.480315	0	0.000834198	-0.0647776	0.0194232	0.000834198				0.00155105	0.00155105	-0.0518364	0.0163273	0.00155105
rs6489959	SNP_A-8623663	12	113376841	A	C	0.437183	0.00112613	0.000835572	0.0584045	0.0186619	0.00174108	1.547386605	0.745261403	0.036881422	0.000798452	0.000798452	0.0489079	0.0155103	0.00166912	1.434668098	0.663689574
rs11006130	SNP_A-2001384	10	59820451	C	T	0.167793	0	0.000836163	0.0853998	0.0256214	0.000836163				0.00155923	0.00155923	0.0677849	0.0213611	0.00155923
rs6994642	SNP_A-4198420	8	61886331	C	T	0.372414	0.00230415	0.000837162	0.0755994	0.0200783	0.000174895	-0.059070504	0.270220612	0.81311257	0.0013363	0.0013363	0.0608416	0.0166875	0.000282355	-0.034166488	0.235572676
rs1996396	SNP_A-1890518	8	26918290	C	T	0.0355731	0.00112994	0.000837354	0.0704491	0.0519436	0.175427	-2.615945719	0.76918465	0.000659671	0.00107381	0.00107381	0.0566628	0.043338	0.191396	-2.239872853	0.665193386
rs7129947	SNP_A-8510708	11	24154530	C	T	0.369676	0.00455581	0.000837746	0.0757464	0.0199983	0.000171387	0.058881097	0.299532939	0.833450613	0.00170245	0.00170245	0.0588048	0.0164263	0.000362631	0.0291661	0.251992275
rs11128158	SNP_A-1865419	3	66751055	A	G	0.283776	0.00225734	0.000838317	-0.0764861	0.0208276	0.000231772	-0.256034017	0.336748832	0.441819652	0.00186906	0.00186906	-0.059775	0.0172499	0.000555299	-0.220108175	0.297399691
rs1499919	SNP_A-2314980	2	147578869	C	G	0.104427	0	0.000838876	0.107501	0.0321299	0.000838876				0.00139113	0.00139113	0.0859267	0.0267958	0.00139113
rs6823078	SNP_A-1947312	4	77415872	A	G	0.208922	0.00112867	0.000842162	0.0303028	0.0229759	0.181662	2.649983161	0.768438332	0.000559479	0.0013293	0.0013293	0.0215229	0.0189364	0.256019	2.258522036	0.665194834
rs9404641	SNP_A-4243182	6	58761241	C	T	0.0687831	0.00117647	0.0008447	0.0743201	0.0391643	0.0564729	2.374248686	0.762492802	0.001833341	0.001064	0.001064	0.0599305	0.0326558	0.0668242	2.064476738	0.664079293
rs6916596	SNP_A-8488024	6	27062613	C	G	0.159788	0.00236127	0.00084557	-0.0329233	0.0264582	0.208657	2.004820772	0.554408176	0.000298365	0.00110173	0.00110173	-0.0236663	0.0223922	0.290859	1.685885689	0.470610354
rs11760619	SNP_A-8694621	7	106165870	A	G	0.00510204	0	0.000848455	0.442113	0.13287	0.000848455				0.00171237	0.00171237	0.350068	0.111283	0.00171237
rs1700049	SNP_A-1886690	8	4076226	A	G	0.435321	0	0.000848934	0.0618624	0.0185882	0.000848934				0.00176366	0.00176366	0.0481511	0.0153497	0.00176366
rs9882797	SNP_A-8535898	3	123798583	C	T	0.381222	0	0.000851879	-0.0647976	0.0193722	0.000851879				0.00119638	0.00119638	-0.0522733	0.0160824	0.00119638
rs17712523	SNP_A-8453388	10	73207620	C	T	0.0226757	0	0.00085188	0.208509	0.0625354	0.00085188				0.00159889	0.00159889	0.166028	0.0524413	0.00159889
rs1039829	SNP_A-8543404	3	186375580	C	T	0.456644	0	0.000853222	-0.0638207	0.0191258	0.000853222				0.00142111	0.00142111	-0.0500995	0.015654	0.00142111
rs17168600	SNP_A-1988949	7	15019575	C	T	0.0797511	0	0.000854186	0.117674	0.0352969	0.000854186				0.0018281	0.0018281	0.0917468	0.0293465	0.0018281
rs6865304	SNP_A-8363362	5	71044950	A	G	0.440068	0.00112486	0.000854559	-0.0547066	0.0193565	0.0045308	1.853102608	0.767964701	0.015878443	0.00127212	0.00127212	-0.0436164	0.016019	0.00660052	1.595148903	0.663733749
rs6552838	SNP_A-2311959	4	186047130	C	T	0.35493	0.00112613	0.000854763	0.0726929	0.0199771	0.000264821	-0.707200565	0.772984781	0.356791382	0.0016181	0.0016181	0.0581818	0.016717	0.000525159	-0.581771875	0.664084643
rs7814843	SNP_A-4231493	8	125999057	C	G	0.379155	0.00112613	0.000855867	-0.0713295	0.0191081	0.000182558	-0.295447017	0.767541744	0.701164645	0.00160915	0.00160915	-0.0571157	0.0159557	0.000362792	-0.281695989	0.663929302
rs13214385	SNP_A-2119455	6	22849430	A	G	0.0928009	0	0.000856801	0.112201	0.0335325	0.000856801				0.00152426	0.00152426	0.0885036	0.0278319	0.00152426
rs501432	SNP_A-8457546	15	32044405	A	C	0.0951577	0	0.000856985	0.109734	0.0329753	0.000856985				0.001069	0.001069	0.0901334	0.0274583	0.001069
rs4733426	SNP_A-2026086	8	30165597	C	T	0.166385	0.00112867	0.00086169	0.0189905	0.0263241	0.475436	-2.839324337	0.763304664	0.000196207	0.000968584	0.000968584	0.0153014	0.0219694	0.486309	-2.466122012	0.665166239
rs13243072	SNP_A-8398958	7	55973485	A	T	0.0181393	0.00117096	0.000863177	0.132788	0.072387	0.0646468	2.348632181	0.771914356	0.002325506	0.00112885	0.00112885	0.111714	0.0610037	0.0674104	2.024489894	0.670428121
rs12480265	SNP_A-8528904	20	59771909	C	T	0.00225479	0	0.000869101	-0.65716	0.197776	0.000869101				0.00139986	0.00139986	-0.532336	0.166104	0.00139986
rs7483173	SNP_A-8453794	11	39954027	A	G	0.449292	0.00113379	0.000870504	0.0142867	0.0191359	0.456187	-2.758156337	0.766665681	0.000313156	0.000922475	0.000922475	0.0126406	0.0159089	0.427083	-2.406565571	0.667156674
rs2865895	SNP_A-1786737	16	12798783	C	G	0.332396	0	0.000870693	0.0676119	0.020106	0.000870693				0.00150153	0.00150153	0.0528898	0.0166093	0.00150153
rs16964633	SNP_A-8593152	13	103800282	C	T	0.0304225	0.0011274	0.000874844	0.108986	0.0555322	0.049985	2.323267367	0.758992227	0.00217458	0.00127099	0.00127099	0.0791895	0.0455728	0.0826214	2.048092891	0.664047019
rs2901066	SNP_A-8322344	2	60651400	G	T	0.404628	0	0.000882068	-0.0666841	0.0200954	0.000882068				0.00137397	0.00137397	-0.0532188	0.0165776	0.00137397
rs9990017	SNP_A-8416179	3	153688752	A	C	0.0664723	0.00233645	0.000884726	0.137585	0.039089	0.000451703	0.326219751	0.362283622	0.362016835	0.00168621	0.00168621	0.110635	0.0328804	0.00080034	0.24260773	0.300876976
rs9369768	SNP_A-8568379	6	13143933	A	G	0.140607	0	0.000885637	0.0927309	0.0279105	0.000885637				0.0015978	0.0015978	0.0726933	0.0229599	0.0015978
rs2709416	SNP_A-8399181	2	208186201	A	G	0.132394	0.0011274	0.000888752	0.0925082	0.0284032	0.00108115	1.292055503	0.781430622	0.097416007	0.00107936	0.00107936	0.0768635	0.0237469	0.0012539	1.085134724	0.663903141
rs13297375	SNP_A-8302029	9	98934438	A	G	0.144707	0	0.00088946	-0.0899505	0.0270097	0.00088946				0.00183682	0.00183682	-0.0702884	0.0224932	0.00183682
rs6504246	SNP_A-8368504	17	60092969	C	T	0.0680157	0.00337838	0.000890726	0.0624799	0.0365661	0.0851877	1.60239351	0.460648019	0.000487656	0.00159716	0.00159716	0.0482003	0.0304963	0.114343	1.303846563	0.385841553
rs16964626	SNP_A-4220370	13	103790546	A	T	0.0275436	0.00112486	0.000890948	-0.115406	0.0583566	0.0496419	2.320180789	0.761212919	0.002264018	0.00133868	0.00133868	-0.0819471	0.047723	0.0863037	2.047485522	0.665771963
rs2442927	SNP_A-8353211	10	45535437	A	G	0.493521	0.0011274	0.000893633	0.0121431	0.0188375	0.515924	-2.825285887	0.762167834	0.000205844	0.0010655	0.0010655	0.00811949	0.0156156	0.603222	-2.448114199	0.66370002
rs4622279	SNP_A-8362005	11	118951328	C	T	0.31721	0	0.000893933	-0.0679036	0.0204815	0.000893933				0.00185676	0.00185676	-0.0530419	0.0169916	0.00185676
rs17162945	SNP_A-1840966	7	88084490	G	T	0.212718	0.00112486	0.00089399	-0.0304923	0.0232034	0.187257	2.699933733	0.767493871	0.000431241	0.00134528	0.00134528	-0.0221329	0.0193119	0.252074	2.303039839	0.66366919
rs11097867	SNP_A-4205791	4	105776311	C	T	0.0331834	0	0.000897075	-0.179249	0.0541421	0.000897075				0.00182261	0.00182261	-0.13994	0.0447499	0.00182261
rs12513356	SNP_A-1886817	4	151372390	C	G	0.0880858	0.00112994	0.000897329	0.110651	0.0335687	0.000941611	1.460037344	0.780160428	0.060636528	0.00102297	0.00102297	0.0919951	0.0282523	0.00117226	1.260784469	0.663905878
rs9563258	SNP_A-8470776	13	54371733	A	G	0.0045045	0	0.000899843	-0.454108	0.136008	0.000899843				0.000691788	0.000691788	-0.40143	0.1179	0.000691788
rs2958750	SNP_A-2013327	8	30177491	A	G	0.296338	0.0011274	0.000900911	0.0133869	0.0204258	0.506509	-2.796063066	0.762355787	0.00023973	0.00101912	0.00101912	0.0103352	0.0169026	0.541055	-2.439426562	0.664169528
rs10967401	SNP_A-2028183	9	26543975	A	G	0.0446961	0	0.000903476	0.156228	0.0470956	0.000903476				0.00158136	0.00158136	0.124196	0.0391819	0.00158136
rs6028637	SNP_A-1826508	20	37816039	A	G	0.0322763	0	0.000904097	-0.180106	0.0544299	0.000904097				0.00140926	0.00140926	-0.145723	0.0454967	0.00140926
rs2538903	SNP_A-8548126	7	88094092	A	G	0.180791	0.00225989	0.000904506	-0.00185315	0.0251171	0.970741	2.042564296	0.546587557	0.000185466	0.0010042	0.0010042	-0.00196877	0.0206471	0.924056	1.747610552	0.469613292
rs17124813	SNP_A-2005150	10	110337455	A	G	0.000563063	0	0.000905816	1.27164	0.383358	0.000905816				0.00105161	0.00105161	1.09225	0.332271	0.00105161
rs11194172	SNP_A-4286497	10	110327777	C	T	0.000563063	0	0.000905816	-1.27164	0.383358	0.000905816				0.00105161	0.00105161	-1.09225	0.332271	0.00105161
rs1771551	SNP_A-2009743	1	45656230	C	G	0.444637	0	0.000906362	0.0631183	0.0190653	0.000906362				0.00167359	0.00167359	0.0498673	0.0158174	0.00167359
rs16937089	SNP_A-8516159	11	19639536	A	T	0.0388514	0	0.000906459	-0.162339	0.0490761	0.000906459				0.00113022	0.00113022	-0.135948	0.0416173	0.00113022
rs12532180	SNP_A-8548356	7	136193624	C	T	0.0580282	0.0011274	0.000908021	0.0241517	0.0411708	0.549399	-2.832032088	0.761091143	0.000194366	0.00100003	0.00100003	0.0190474	0.0344552	0.580528	-2.467227178	0.663571091
rs493516	SNP_A-4270802	11	116718370	A	G	0.26295	0	0.000909171	-0.0724705	0.0218869	0.000909171				0.00170883	0.00170883	-0.0571078	0.0181508	0.00170883
rs9963891	SNP_A-8621589	18	71698195	C	T	0.161017	0	0.000912662	-0.0856142	0.0258235	0.000912662				0.00187001	0.00187001	-0.066126	0.0211971	0.00187001
rs11238892	SNP_A-2122704	10	43991200	A	G	0.102593	0	0.000914736	0.103784	0.0313025	0.000914736				0.00150739	0.00150739	0.0829129	0.0260468	0.00150739
rs5889	SNP_A-8401554	12	123864830	A	G	0.000563698	0	0.000915203	-1.27123	0.383579	0.000915203				0.00105591	0.00105591	-1.0924	0.332431	0.00105591
rs4504591	SNP_A-1847525	8	30191926	A	T	0.15454	0.00112867	0.000919884	-0.0173299	0.0270785	0.519366	-2.800377482	0.762658686	0.000236231	0.00100447	0.00100447	-0.0145152	0.0224553	0.518184	-2.435822732	0.664577382
rs1415847	SNP_A-2221653	10	113526596	C	T	0.318335	0	0.000923967	-0.0681621	0.0205884	0.000923967				0.00140093	0.00140093	-0.0538927	0.0168174	0.00140093
rs1529047	SNP_A-1973606	3	99734717	A	G	0.345361	0	0.00092579	0.0689562	0.0208856	0.00092579				0.00163815	0.00163815	0.0543191	0.0171954	0.00163815
rs9503618	SNP_A-8309277	6	3488700	C	T	0.145669	0	0.000929102	0.0862788	0.0261003	0.000929102				0.00141498	0.00141498	0.0695741	0.0217305	0.00141498
rs11124529	SNP_A-2095109	2	36766771	C	T	0.365991	0	0.000932061	-0.0669092	0.020057	0.000932061				0.00137985	0.00137985	-0.052097	0.0162346	0.00137985
rs12126176	SNP_A-8710751	1	186581564	C	G	0.154063	0.00112994	0.000934018	-0.0950655	0.0261011	0.000317658	0.34315442	0.389230344	0.375508977	0.00142725	0.00142725	-0.0768759	0.0218559	0.00045806	0.248718946	0.331869866
rs10084352	SNP_A-8604508	2	201835962	C	T	0.187643	0	0.000934959	0.0762296	0.0229756	0.000934959				0.00180147	0.00180147	0.0596735	0.0190602	0.00180147
rs11595968	SNP_A-8616713	10	103306641	C	T	0.0134907	0.00112486	0.000936852	0.108184	0.0842551	0.199585	-2.580145858	0.772461491	0.000823855	0.00110705	0.00110705	0.089569	0.0686164	0.19211	-2.205355	0.66744758
rs2393507	SNP_A-8287391	12	118186204	G	T	0.00793651	0	0.000938497	-0.353848	0.105909	0.000938497				0.00131054	0.00131054	-0.289094	0.0896681	0.00131054
rs1815323	SNP_A-8600903	10	27244537	A	G	0.186584	0	0.000947088	0.080558	0.0243771	0.000947088				0.00158917	0.00158917	0.0641469	0.0202502	0.00158917
rs12064551	SNP_A-8665834	1	202191386	C	T	0.0564334	0	0.00094752	0.135732	0.0411898	0.00094752				0.00158074	0.00158074	0.108191	0.0341373	0.00158074
rs12539024	SNP_A-1948789	7	87553894	A	G	0.303712	0.00112613	0.000948397	0.0110933	0.0210086	0.592252	-1.395720369	0.381095447	0.000245	0.001099	0.001099	0.00783577	0.0174928	0.654305	-1.215681958	0.331943339
rs11135970	SNP_A-1959625	8	26919513	A	G	0.0547095	0.00112867	0.000949458	0.0521189	0.0419629	0.211768	-2.762435935	0.769871298	0.000328519	0.00151219	0.00151219	0.0352385	0.0345506	0.308052	-2.348952222	0.665788684
rs6052824	SNP_A-2041870	20	4676075	A	G	0.2036	0	0.000949903	0.0775231	0.0235161	0.000949903				0.00178232	0.00178232	0.0615154	0.0196296	0.00178232
rs10503863	SNP_A-1992883	8	30165096	C	T	0.298028	0.0011274	0.000954231	0.0106132	0.0203745	0.597498	-2.799588283	0.761485415	0.000231667	0.00105939	0.00105939	0.00843256	0.0168513	0.61691	-2.440857623	0.663380743
rs889299	SNP_A-2270491	16	23289415	A	G	0.266704	0	0.000959594	0.0705823	0.02143	0.000959594				0.00104277	0.00104277	0.0592798	0.0180198	0.00104277
rs2364979	SNP_A-8288424	17	62876027	C	T	0.211236	0.00224972	0.000959911	0.0242481	0.0232276	0.296405	2.008464223	0.550693571	0.000267569	0.000994187	0.000994187	0.0213278	0.0191911	0.266726	1.712225307	0.470723987
rs8101471	SNP_A-8716810	19	22002723	C	T	0.11811	0	0.000961612	0.0963159	0.0292598	0.000961612				0.00170633	0.00170633	0.0765536	0.0243281	0.00170633
rs4786729	SNP_A-8518483	16	5586709	C	G	0.371986	0	0.000964667	-0.0621119	0.0188569	0.000964667				0.00167278	0.00167278	-0.0497739	0.0157873	0.00167278
rs8004270	SNP_A-8652314	14	51677167	C	T	0.286761	0.00112613	0.00096501	0.072267	0.0204854	0.000413415	-0.913583409	0.768648543	0.231256091	0.00179508	0.00179508	0.0575038	0.0170585	0.000781483	-0.786781231	0.664201049
rs620113	SNP_A-8617308	3	59844410	C	T	0.123735	0	0.000965483	-0.0942714	0.0285401	0.000965483				0.00146044	0.00146044	-0.0750493	0.0235083	0.00146044
rs6028644	SNP_A-2137509	20	37821088	A	G	0.0337458	0	0.000965657	0.171029	0.0519686	0.000965657				0.00144921	0.00144921	0.139349	0.0436188	0.00144921
rs689569	SNP_A-8510986	4	133698808	A	G	0.152667	0	0.000967612	-0.0873215	0.0263196	0.000967612				0.00162586	0.00162586	-0.0701976	0.022207	0.00162586
rs1514405	SNP_A-8483579	4	71132510	C	T	0.0579303	0.00225479	0.000969648	0.126445	0.0383997	0.000961716	0.510064108	0.27334377	0.061274517	0.00185997	0.00185997	0.0990867	0.0320363	0.00204411	0.425115343	0.235123065
rs6715753	SNP_A-1875674	2	8494812	A	T	0.170608	0	0.000969995	0.08042	0.0243739	0.000969995				0.00132922	0.00132922	0.0656322	0.0203835	0.00132922
rs7719439	SNP_A-8334607	5	85352361	C	T	0.311859	0.00228311	0.000970099	-0.0131038	0.020073	0.517575	2.002302149	0.551650339	0.000285162	0.00139324	0.00139324	-0.0116257	0.0168158	0.489525	1.655696685	0.467785387
rs612188	SNP_A-1833000	3	146721234	A	C	0.0524239	0.00225989	0.000970138	0.0437804	0.0435979	0.317381	1.035911435	0.278567937	0.000204478	0.00112623	0.00112623	0.0343362	0.0357821	0.337524	0.873190543	0.237123667
rs11595157	SNP_A-8471846	10	5516375	A	G	0.282902	0.00112613	0.000976538	-0.0146024	0.0207377	0.478136	1.405325729	0.392536293	0.000333028	0.00156423	0.00156423	-0.00943385	0.0172639	0.584894	1.169419311	0.333171388
rs6468193	SNP_A-4269909	8	30200760	A	G	0.107364	0.00112486	0.000977001	-0.0151267	0.0308677	0.618621	-2.826139509	0.762510614	0.00020596	0.00109258	0.00109258	-0.0114607	0.0254396	0.652455	-2.457985298	0.664504515
rs6859119	SNP_A-8524123	5	130384542	A	C	0.117647	0	0.000978186	0.0982158	0.0297953	0.000978186				0.00151804	0.00151804	0.0791867	0.0248922	0.00151804
rs2938234	SNP_A-2025498	8	30167862	A	C	0.297465	0.0011274	0.000980182	-0.0105231	0.0204484	0.601587	-2.798163172	0.762399091	0.00023745	0.00109061	0.00109061	-0.00825473	0.0169122	0.625604	-2.439777136	0.6642209
rs7852710	SNP_A-2143941	9	21750254	A	G	0.178304	0.00231214	0.000983667	0.0754508	0.0244417	0.00195857	0.840968377	0.355410602	0.017621429	0.00115633	0.00115633	0.061434	0.0201108	0.00232167	0.701698454	0.297410894
rs2289961	SNP_A-2059518	2	136122579	A	G	0.00112803	0.00338983	0.000985029	0.835881	0.274671	0.00226388	0.177167998	0.546225201	0.741101296	0.00140132	0.00140132	0.694657	0.23498	0.00319722	0.116626209	0.450694708
rs12432629	SNP_A-8631297	14	50975746	C	G	0.460586	0	0.000986545	0.0613254	0.0186728	0.000986545				0.00168937	0.00168937	0.0489181	0.0155311	0.00168937
rs6559957	SNP_A-8466814	9	88759584	G	T	0.408989	0.00112486	0.000987601	-0.0627341	0.0193021	0.00110795	0.612999777	0.391066673	0.115963017	0.0018334	0.0018334	-0.049122	0.016015	0.00222606	0.512283054	0.333224292
rs7104344	SNP_A-1833771	11	39949064	C	G	0.385481	0.00112613	0.000989106	0.00890494	0.019333	0.641197	-2.777862572	0.764068895	0.000271587	0.00102441	0.00102441	0.00902745	0.0159872	0.572442	-2.41946294	0.664611581
rs6468234	SNP_A-4229899	8	30232474	A	C	0.15882	0.00113507	0.000989446	0.0129699	0.025845	0.610993	-2.837045796	0.765003371	0.000204305	0.0011354	0.0011354	0.00803125	0.0214824	0.708604	-2.456502514	0.665258864
rs3127245	SNP_A-1923030	10	103308293	A	G	0.0213844	0.00112613	0.000990498	-0.0810942	0.0651355	0.212866	-2.606769543	0.77094782	0.000711598	0.00125761	0.00125761	-0.0665414	0.0550141	0.226781	-2.227239671	0.666610535
rs8034300	SNP_A-8622925	15	36299784	A	G	0.269318	0	0.000992681	-0.0730554	0.0221015	0.000992681				0.00124282	0.00124282	-0.0593948	0.018335	0.00124282
rs11363538	SNP_A-2270869	15	31774929	A	T	0.293919	0	0.000992725	0.0682566	0.0207694	0.000992725				0.00176921	0.00176921	0.0539587	0.0172062	0.00176921
rs845984	SNP_A-4224069			C	T	0.00190658	0.00574713	0.00099425	0.719793	0.196983	0.000246253	0.891369699	0.333299799	0.00711322	0.00159739	0.00159739	0.590579	0.164476	0.000361223	0.677420429	0.274850011
rs12654449	SNP_A-4295535	5	153565307	A	T	0.328829	0	0.000994441	-0.0664074	0.0201066	0.000994441				0.00171944	0.00171944	-0.0530517	0.0168715	0.00171944
rs16910586	SNP_A-2156610	8	83613694	A	G	0.00449691	0.00563698	0.000994628	0.514489	0.138757	0.000202185	-0.473538343	0.380918761	0.211518868	0.00184439	0.00184439	0.419556	0.117892	0.000392403	-0.389150861	0.321016279
rs17569036	SNP_A-8543011	11	111592600	C	T	0.00507328	0	0.000995783	0.430674	0.131212	0.000995783				0.00117593	0.00117593	0.362328	0.111305	0.00117593
rs11840841	SNP_A-8300204	13	39247194	G	T	0.0542067	0.00112994	0.000996249	0.0793039	0.0423954	0.0596344	2.476500742	0.761267184	0.001129114	0.00131372	0.00131372	0.0598512	0.0348031	0.0858363	2.188239053	0.664131752
rs9925963	SNP_A-1812476	16	54646458	C	G	0.131702	0	0.000996634	-0.0958548	0.0290923	0.000996634				0.00180586	0.00180586	-0.075401	0.0240878	0.00180586
rs10464142	SNP_A-8707019	7	155608286	A	G	0.018602	0	0.000996639	0.234811	0.0710755	0.000996639				0.00175861	0.00175861	0.184976	0.0589507	0.00175861
rs2738250	SNP_A-8717422	12	61835860	C	G	0.0140924	0	0.000998111	-0.271622	0.0809155	0.000998111				0.00167359	0.00167359	-0.211625	0.06713	0.00167359
rs461863	SNP_A-1968506	20	44544341	C	T	0.336353	0	0.00100162	0.0658027	0.0200601	0.00100162				0.00115877	0.00115877	0.0544219	0.0166962	0.00115877
rs7120858	SNP_A-2217040	11	43250100	C	T	0.387514	0	0.00100304	0.0629834	0.0192003	0.00100304				0.00147377	0.00147377	0.0511387	0.016032	0.00147377
rs6875014	SNP_A-8601634	5	150734538	C	T	0.328459	0	0.0010033	-0.0674747	0.0205482	0.0010033				0.00161713	0.00161713	-0.0530481	0.0167738	0.00161713
rs6502233	SNP_A-8309049	17	12944080	C	T	0.222973	0	0.0010114	0.0761144	0.0232281	0.0010114				0.00148267	0.00148267	0.0616403	0.0193348	0.00148267
rs920217	SNP_A-2060792	2	105271094	C	T	0.204724	0	0.00101224	0.0768957	0.0234638	0.00101224				0.00167673	0.00167673	0.0613804	0.0194742	0.00167673
rs6943675	SNP_A-2091166	7	136185682	A	T	0.299155	0.0011274	0.00101463	0.00882194	0.0201784	0.667871	-2.786059774	0.761937249	0.000250434	0.00112182	0.00112182	0.00628692	0.0166884	0.70647	-2.428024563	0.664402062
rs17159119	SNP_A-8457530	10	45535772	C	T	0.239683	0.00113122	0.00101793	0.00757884	0.0227949	0.74447	-2.824686498	0.762145955	0.000206598	0.00115748	0.00115748	0.00531474	0.0188687	0.778263	-2.450227452	0.663882282
rs2958762	SNP_A-2094469	8	30246163	C	T	0.453626	0.00112486	0.00101963	-0.00787182	0.0187723	0.686962	-2.787035419	0.762493474	0.000251478	0.00109554	0.00109554	-0.00683571	0.0153796	0.656815	-2.422314733	0.664924657
rs7757324	SNP_A-8595316	6	6932625	A	T	0.0140607	0	0.00102083	-0.263807	0.0804105	0.00102083				0.00185889	0.00185889	-0.210312	0.0673796	0.00185889
rs16900274	SNP_A-8669481	6	69620774	A	G	0.0476992	0.00337458	0.00102381	0.157356	0.0444745	0.00038786	0.206579008	0.333367445	0.532831212	0.00176192	0.00176192	0.125946	0.0368973	0.000670613	0.145340587	0.274451145
rs10276239	SNP_A-8693641	7	7144152	C	G	0.0450704	0.00112613	0.0010252	0.018948	0.0461861	0.682457	2.789480665	0.762850889	0.000250401	0.00108395	0.00108395	0.0183023	0.0378612	0.628928	2.426620216	0.664595003
rs11989668	SNP_A-2294971	8	30244227	A	T	0.207091	0.00112613	0.00102677	-0.0101007	0.0245127	0.685934	-2.826102137	0.763376633	0.000210197	0.00112562	0.00112562	-0.0079682	0.0200005	0.690432	-2.45616037	0.664907927
rs11988733	SNP_A-4239603	8	30244043	C	T	0.207091	0.00112613	0.00102677	-0.0101007	0.0245127	0.685934	-2.826102137	0.763376633	0.000210197	0.00112562	0.00112562	-0.0079682	0.0200005	0.690432	-2.45616037	0.664907927
rs4351366	SNP_A-8614147	7	136183912	A	G	0.0451722	0.00112994	0.00102919	0.0139312	0.0461755	0.785196	-2.827571191	0.762775657	0.000207635	0.00118134	0.00118134	0.00843771	0.0383477	0.825897	-2.451119734	0.665021637
rs3738154	SNP_A-8663690	1	203330572	C	T	0.359955	0	0.00103132	0.0648207	0.0196953	0.00103132				0.00169059	0.00169059	0.0514269	0.0163288	0.00169059
rs10257657	AFFX-SNP_5735	7	136192562	A	T	0.369014	0.0011274	0.00103271	-0.00552766	0.0193365	0.779719	-2.820529622	0.761697506	0.000209114	0.00114537	0.00114537	-0.00397988	0.0160374	0.804066	-2.453470609	0.664126435
rs7104248	SNP_A-2065152	11	39949139	C	G	0.365936	0.00112486	0.00103343	0.00711604	0.0195669	0.712786	-2.788939837	0.762856739	0.000251584	0.00112189	0.00112189	0.00628378	0.0162242	0.698621	-2.426095442	0.664731649
rs1914115	SNP_A-2305721	10	113243950	C	T	0.487352	0.00112486	0.00103364	-0.0479898	0.0184206	0.00885272	1.856480708	0.762547195	0.014552387	0.00157151	0.00157151	-0.0381121	0.0153264	0.0130767	1.61746	0.66542558
rs16836896	SNP_A-4218348	3	126793952	A	T	0.232877	0.00228571	0.00103569	-0.0237122	0.0229757	0.300496	2.005809771	0.552798337	0.000287704	0.00108255	0.00108255	-0.0207819	0.0191089	0.277094	1.710751817	0.472418406
rs6994064	SNP_A-1992886	8	30176731	A	G	0.132394	0.0011274	0.00104052	-0.0112028	0.0287016	0.695558	-2.801456277	0.762314303	0.000233415	0.00115791	0.00115791	-0.0081996	0.0238241	0.730799	-2.437489926	0.664352939
rs7004465	SNP_A-1923497	8	31768766	A	G	0.117614	0.00112613	0.00104176	-0.108223	0.029678	0.000258226	0.340106454	0.768526867	0.645127982	0.0018809	0.0018809	-0.0865538	0.0246612	0.000471228	0.250547617	0.66523669
rs10228878	SNP_A-4233280	7	136192913	A	G	0.368036	0.00112613	0.00104417	-0.00676279	0.0194168	0.731731	-2.817885264	0.761956217	0.000213173	0.00114126	0.00114126	-0.00502429	0.0161034	0.755113	-2.454951566	0.664534598
rs10263935	SNP_A-2272176	7	65733463	A	G	0.320194	0.00243013	0.00104488	-0.051002	0.020692	0.0132081	0.94498627	0.349780448	0.006872431	0.00114854	0.00114854	-0.040563	0.0169561	0.0169703	0.831531374	0.298685008
rs10257657	SNP_A-2037851	7	136192562	A	T	0.368599	0.00112613	0.00104673	-0.006592	0.0193755	0.737177	-2.817602304	0.761969446	0.000213498	0.00114452	0.00114452	-0.0048661	0.0160746	0.762174	-2.454571201	0.664534633
rs2523897	SNP_A-8595087	6	31101937	C	T	0.0822072	0.00225734	0.0010493	-0.124532	0.0346011	0.000308901	-0.216166644	0.270916159	0.425606969	0.00144668	0.00144668	-0.102663	0.0290222	0.000425158	-0.174109	0.234761815
rs16964635	SNP_A-2073431	13	103806211	G	T	0.036097	0.00112867	0.00104938	-0.0958919	0.0508069	0.059506	2.33484893	0.761813568	0.002146108	0.00146437	0.00146437	-0.0696216	0.041693	0.0953012	2.058136032	0.665866092
rs4469409	SNP_A-2130595	8	31701038	A	G	0.110672	0.00112994	0.00104994	-0.110348	0.0302791	0.000261063	0.341319844	0.769001448	0.644163287	0.0017182	0.0017182	-0.0894347	0.0252917	0.000427217	0.247206078	0.664649859
rs7834942	SNP_A-8673771	8	30228461	C	T	0.143099	0.0011274	0.00105296	-0.00885239	0.0261085	0.72565	-2.791176241	0.763789832	0.000253308	0.00119143	0.00119143	-0.0053641	0.021738	0.80515	-2.432482713	0.66503224
rs16895196	SNP_A-4211005	5	65775299	A	T	0.0804727	0.00112613	0.00105434	-0.00918409	0.0345046	0.776456	-2.792897136	0.761889978	0.000243019	0.00117194	0.00117194	-0.00442212	0.0288429	0.878183	-2.436970792	0.664029632
rs16883650	SNP_A-8431361	5	9890650	A	G	0.352081	0	0.00105546	0.065241	0.019909	0.00105546				0.00171615	0.00171615	0.0517643	0.0164591	0.00171615
rs9519026	SNP_A-8542439	13	102832714	C	G	0.00675676	0	0.00105596	-0.376284	0.114441	0.00105596				0.00143615	0.00143615	-0.308616	0.0965221	0.00143615
rs10514995	SNP_A-8664003	5	65775195	A	G	0.464306	0.00112486	0.00106022	-0.00542139	0.0189678	0.771531	-2.791479571	0.76312214	0.000249732	0.00119274	0.00119274	-0.00260319	0.0156925	0.868283	-2.434149035	0.665086644
rs16876600	SNP_A-2107428	8	30143686	C	G	0.107606	0.0011274	0.00106137	-0.0107819	0.0305984	0.72096	-2.797324367	0.760752478	0.000231082	0.00112076	0.00112076	-0.00976599	0.0253205	0.699815	-2.445524187	0.663152918
rs2938212	SNP_A-2171304	8	30242778	A	G	0.320203	0.00112613	0.00106613	-0.00650757	0.0204578	0.766363	-2.783496094	0.764889615	0.000266981	0.00115858	0.00115858	-0.00534626	0.0168221	0.750703	-2.421648216	0.666874176
rs1514881	SNP_A-8667089	7	9857886	C	T	0.461365	0.00112867	0.00106921	-0.00454418	0.0194617	0.827035	-2.824446509	0.764569895	0.000216886	0.00119404	0.00119404	-0.00343197	0.0161556	0.831819	-2.45160173	0.665783498
rs11997461	SNP_A-2106308	8	26919554	A	T	0.0640105	0.00130719	0.00107544	-0.0354914	0.0428875	0.403348	-2.7591967	0.754354283	0.000251971	0.0014124	0.0014124	-0.0277101	0.0351232	0.430394	-2.342304606	0.651134793
rs2839417	SNP_A-8343218	21	42192806	A	G	0.27903	0	0.00107943	-0.0676935	0.0207027	0.00107943				0.00171674	0.00171674	-0.0544423	0.0173111	0.00171674
rs2958744	SNP_A-8601010	8	30209766	C	T	0.0786959	0.00112486	0.00108044	-0.00758883	0.0355801	0.829216	-2.797421201	0.762481551	0.000239328	0.00118166	0.00118166	-0.00631796	0.0293992	0.829893	-2.433290716	0.66468834
rs383659	SNP_A-4286882	13	76536100	G	T	0.141653	0.00112486	0.00108102	-0.0506219	0.0274315	0.0626139	2.372101877	0.762133086	0.001840653	0.00140747	0.00140747	-0.038048	0.0225455	0.0918391	2.078819304	0.664638019
rs10503864	SNP_A-1992884	8	30170755	C	T	0.144225	0.0011274	0.0010816	-0.00766168	0.0276994	0.783223	-2.803158765	0.762319829	0.000231383	0.00118187	0.00118187	-0.00638346	0.0229326	0.780803	-2.438648607	0.664344572
rs2075760	SNP_A-2293252	17	7233450	C	T	0.0641892	0	0.00108516	0.128118	0.039335	0.00108516				0.00106692	0.00106692	0.10867	0.0330997	0.00106692
rs9566712	SNP_A-2107364	13	40659499	C	G	0.40991	0	0.00108619	-0.0641115	0.0196539	0.00108619				0.00160229	0.00160229	-0.0511235	0.0161513	0.00160229
rs7785651	SNP_A-2181691	7	136178682	C	T	0.302113	0.00114286	0.00108824	0.00681625	0.0202862	0.743625	-2.792591038	0.764675563	0.000254656	0.00119974	0.00119974	0.0050399	0.0168135	0.764437	-2.429221028	0.666059724
rs12791048	SNP_A-2267045	11	36161957	A	T	0.163657	0	0.00108903	0.0817914	0.0250889	0.00108903				0.00173185	0.00173185	0.0647053	0.0205913	0.00173185
rs7464441	SNP_A-2117753	8	14966346	A	T	0.250281	0	0.0010898	0.0715034	0.0219504	0.0010898				0.00166852	0.00166852	0.0574711	0.0182255	0.00166852
rs7818427	SNP_A-8401656	8	30142288	C	T	0.089983	0.0011325	0.00108996	0.00930129	0.0333961	0.77707	-2.810972996	0.762268292	0.000221682	0.00118058	0.00118058	0.00581596	0.0275889	0.833086	-2.448574518	0.664269893
rs17163642	SNP_A-8316977	7	10809728	C	T	0.198081	0.00112994	0.00109031	0.0729081	0.0240406	0.00232575	-0.891133685	0.375493175	0.017238462	0.00175166	0.00175166	0.0578207	0.0199998	0.00393379	-0.779710054	0.33330717
rs2958780	SNP_A-1904737	8	30237813	C	T	0.251873	0.0011534	0.00109109	-0.0093687	0.0209384	0.66729	-2.809894782	0.763455122	0.000228806	0.00117287	0.00117287	-0.00618507	0.017215	0.719471	-2.452141323	0.665558198
rs2958781	SNP_A-8514487	8	30237442	C	T	0.34405	0.00112867	0.00109251	-0.00430594	0.0199152	0.84518	-2.815316177	0.763090604	0.000221194	0.00118513	0.00118513	-0.00438211	0.0162787	0.787845	-2.451756648	0.665407619
rs870144	SNP_A-2020556	21	45330407	G	T	0.493236	0	0.00109475	-0.0631511	0.0193997	0.00109475				0.00175139	0.00175139	-0.0502863	0.0160197	0.00175139
rs181021	SNP_A-8456961	7	87990219	C	G	0.35453	0.00112486	0.00109777	-0.0229452	0.0200681	0.249091	2.705705364	0.767768551	0.000420881	0.00144557	0.00144557	-0.0178773	0.0165312	0.279803	2.307288783	0.663753388
rs4877824	SNP_A-4273200	9	86045679	C	T	0.155968	0	0.00110149	0.0858665	0.0263377	0.00110149				0.00139218	0.00139218	0.0702681	0.0219148	0.00139218
rs2047647	SNP_A-2208508	3	158479682	C	T	0.32396	0	0.00110255	0.0654777	0.0200542	0.00110255				0.00170511	0.00170511	0.0518229	0.0164678	0.00170511
rs7930034	SNP_A-8499022	11	39946041	C	T	0.169396	0.00112994	0.00110285	0.00645694	0.0256455	0.794235	-2.790046929	0.765096789	0.000260801	0.00120044	0.00120044	0.00566922	0.0212637	0.789828	-2.431420426	0.665736051
rs4247360	SNP_A-8288423	17	62875718	A	G	0.287006	0.00226244	0.00110711	-0.0193254	0.0207118	0.363389	1.932868155	0.550745516	0.000446377	0.00122869	0.00122869	-0.0150887	0.0169557	0.373768	1.643255325	0.471364275
rs7804133	SNP_A-8371663	7	136193171	A	C	0.409116	0.00112613	0.00110864	-0.000374586	0.0190099	1	-2.804432312	0.762057525	0.000228905	0.00119806	0.00119806	0.000222967	0.0157839	0.988732	-2.441932904	0.664681963
rs6992427	SNP_A-8529213	8	55795994	A	G	0.06708	0.0125142	0.00111046	0.135762	0.0370634	0.000241252	-0.188546338	0.159320278	0.234957491	0.00173418	0.00173418	0.109079	0.0305744	0.000379755	-0.147179332	0.134006591
rs7295089	SNP_A-8445387	12	2310725	C	T	0.400338	0	0.00111219	-0.0639299	0.0196664	0.00111219				0.00188534	0.00188534	-0.0509076	0.0163317	0.00188534
rs2377371	SNP_A-2282321	3	186371883	G	T	0.439258	0	0.00111991	0.0629176	0.0192232	0.00111991				0.00156472	0.00156472	0.0499428	0.0157437	0.00156472
rs11136976	SNP_A-4228061	8	5996980	A	G	0.0495495	0	0.00112034	0.139665	0.0429359	0.00112034				0.00163065	0.00163065	0.111121	0.0351637	0.00163065
rs1392128	SNP_A-2277460	1	55839140	C	T	0.0618673	0	0.00112047	-0.132243	0.0406538	0.00112047				0.00187838	0.00187838	-0.10337	0.0331506	0.00187838
rs12509348	SNP_A-4194127	4	72164818	A	G	0.169143	0.0214932	0.0011209	-0.0293651	0.0258453	0.254452	0.553993555	0.1670831	0.000880417	0.00176487	0.00176487	-0.0195786	0.020899	0.349107	0.474984241	0.144108017
rs238281	SNP_A-8288329	13	41808882	C	T	0.327897	0	0.00112218	-0.0647104	0.0199271	0.00112218				0.00165821	0.00165821	-0.052093	0.0165104	0.00165821
rs2938191	SNP_A-2013326	8	30176161	C	G	0.114661	0.00114155	0.00112744	0.00795653	0.0305919	0.809682	-2.818644354	0.765794774	0.000229011	0.00122166	0.00122166	0.00707175	0.0256653	0.782968	-2.452764577	0.667212432
rs4470459	SNP_A-1838197	3	146721568	A	G	0.427283	0.00225989	0.00112838	0.0169566	0.0193	0.37133	0.998519859	0.27611037	0.000300355	0.00137363	0.00137363	0.0123049	0.0159008	0.439225	0.847525087	0.235433862
rs6111900	SNP_A-8654299	20	18201254	A	G	0.117381	0.00676437	0.00113593	-0.0976798	0.0296697	0.000951511	0.447861858	0.319123628	0.157244724	0.00160216	0.00160216	-0.0788868	0.0243942	0.00126673	0.362935435	0.2718893
rs11934863	SNP_A-8302189	4	77417815	C	T	0.190637	0.0011274	0.0011408	0.0244062	0.0226421	0.27194	2.657787999	0.769466242	0.00054947	0.00185197	0.00185197	0.0147523	0.0186044	0.428024	2.273491003	0.665909743
rs4839460	SNP_A-2112005	1	115956354	C	T	0.23168	0	0.00114208	-0.0737612	0.0227493	0.00114208				0.00175447	0.00175447	-0.0593188	0.0189004	0.00175447
rs17427971	SNP_A-2133763	4	82523383	C	T	0.136185	0.00112486	0.00114256	-0.0287611	0.0268994	0.278448	2.691299093	0.767673949	0.000449928	0.00134898	0.00134898	-0.0250738	0.0225669	0.266832	2.295403309	0.663744318
rs8006183	SNP_A-2160614	14	88528166	A	C	0.296963	0	0.00114386	0.0698157	0.0214289	0.00114386				0.00119251	0.00119251	0.0581715	0.0178922	0.00119251
rs4535605	SNP_A-2142561	7	65052860	C	G	0.121263	0.00112867	0.00114919	0.0956586	0.0298913	0.00131774	1.472290211	0.782489636	0.059410281	0.00156932	0.00156932	0.0770866	0.0247133	0.00187213	1.318532102	0.6658225
rs2235375	SNP_A-2131004	1	208032210	C	G	0.273702	0	0.00115071	-0.0698378	0.0215156	0.00115071				0.0017049	0.0017049	-0.0564897	0.0179504	0.0017049
rs10966380	SNP_A-2212712	9	24660982	A	G	0.168356	0	0.00115861	-0.0854055	0.0263091	0.00115861				0.00146269	0.00146269	-0.0692937	0.0217085	0.00146269
rs17005120	SNP_A-1863862	4	82523439	A	G	0.247608	0.00112486	0.00116932	0.0223515	0.0212938	0.288129	2.701444685	0.767649944	0.000427337	0.00143054	0.00143054	0.0186901	0.0176846	0.290865	2.306942865	0.663709161
rs9895247	SNP_A-2265680	17	36738147	A	G	0.314157	0.00112867	0.00117128	-0.0380266	0.0202707	0.0593872	2.322415051	0.762463898	0.002293617	0.0016582	0.0016582	-0.0263979	0.0165896	0.111917	2.078087555	0.665051114
rs1481074	SNP_A-4240846	3	146720854	C	T	0.42752	0.00227015	0.00117727	0.0158419	0.0193232	0.404226	0.997762303	0.27584103	0.000299905	0.00141417	0.00141417	0.0115596	0.0159157	0.467846	0.847332035	0.235440722
rs17118297	SNP_A-8405581	8	13912827	G	T	0.143991	0	0.00118383	-0.0876732	0.0270278	0.00118383				0.00103907	0.00103907	-0.0760152	0.0230998	0.00103907
rs11584662	SNP_A-4295908	1	184847447	A	C	0.42455	0	0.00119215	-0.0605455	0.0187425	0.00119215				0.00160374	0.00160374	-0.049281	0.0155705	0.00160374
rs2549842	SNP_A-4279096	16	79581160	A	G	0.414318	0	0.00120137	0.0615171	0.0190563	0.00120137				0.00183056	0.00183056	0.0487109	0.015583	0.00183056
rs10495570	SNP_A-1962071	2	9686972	C	T	0.175478	0	0.00120578	0.0801973	0.0248099	0.00120578				0.0018459	0.0018459	0.0652972	0.0209059	0.0018459
rs742215	SNP_A-2114785	1	208027646	A	T	0.263395	0.0011274	0.00122822	0.0762783	0.0216587	0.000426741	-0.771994926	0.787038222	0.322129483	0.0017393	0.0017393	0.0628428	0.0182196	0.000588909	-0.626665168	0.662900629
rs2292002	SNP_A-2219369	12	128903627	A	C	0.256468	0	0.00122859	-0.0703677	0.0218356	0.00122859				0.00166656	0.00166656	-0.0571438	0.0181197	0.00166656
rs4781471	SNP_A-2162045	16	13428820	A	G	0.0368481	0	0.00122923	0.165181	0.0508444	0.00122923				0.00180045	0.00180045	0.131813	0.0421009	0.00180045
rs4948093	SNP_A-4271734	7	55991781	C	T	0.0483962	0.00112613	0.00123605	0.0818815	0.0452717	0.0685162	2.516582144	0.762527952	0.00095427	0.00159538	0.00159538	0.0577693	0.0358307	0.107257	2.206543902	0.664968615
rs2837360	SNP_A-2019599	21	40291402	C	G	0.165541	0	0.00124179	0.0820942	0.0254818	0.00124179				0.0016855	0.0016855	0.0669838	0.0212623	0.0016855
rs2213991	SNP_A-8543521	7	88006636	A	G	0.252144	0.00114286	0.00125112	0.0222157	0.0211835	0.289856	2.697062422	0.769842945	0.000454931	0.00170492	0.00170492	0.0165239	0.0176707	0.349997	2.302230738	0.665539051
rs7669711	SNP_A-1791645	4	67092261	A	G	0.056338	0.00112613	0.00125353	0.0406466	0.0399853	0.301601	2.726598964	0.76891021	0.000386259	0.00157049	0.00157049	0.0339308	0.0337444	0.314921	2.326369752	0.664593727
rs12149621	SNP_A-8694158	16	80702549	G	T	0.357705	0	0.00125482	0.064577	0.0199861	0.00125482				0.00176442	0.00176442	0.0515433	0.0164318	0.00176442
rs1447435	SNP_A-1892962	3	63020252	A	G	0.071991	0	0.00125714	-0.120222	0.0372787	0.00125714				0.00183518	0.00183518	-0.096555	0.0308964	0.00183518
rs7593101	SNP_A-4255787	2	241800258	A	G	0.267193	0	0.00126143	-0.0700477	0.021624	0.00126143				0.00179721	0.00179721	-0.0562597	0.0179665	0.00179721
rs11907044	SNP_A-8538725	20	19008544	A	C	0.109225	0.00226757	0.00126569	-0.0898097	0.029722	0.00240677	0.612310805	0.360842226	0.088235199	0.00147477	0.00147477	-0.0746537	0.0249657	0.00286527	0.514084999	0.298746564
rs1411548	SNP_A-2183385	13	103787454	A	C	0.210141	0.0011274	0.0012675	0.0411505	0.0233526	0.0755851	2.360158356	0.762064931	0.001945643	0.00170247	0.00170247	0.0305469	0.0194206	0.116098	2.081473537	0.664821992
rs2048253	SNP_A-2039835	3	186372596	C	T	0.447132	0	0.00126939	-0.0622429	0.0192546	0.00126939				0.00174325	0.00174325	-0.0496038	0.0157955	0.00174325
rs4073919	SNP_A-4261333	3	72444156	C	T	0.322454	0.00112613	0.00127289	-0.0203135	0.0205999	0.317559	-2.741213855	0.768544153	0.000357231	0.00155737	0.00155737	-0.0173088	0.0172481	0.315883	-2.338095364	0.664204931
rs7704393	SNP_A-4219637	5	33046469	C	T	0.0982249	0.00236407	0.001277	0.090158	0.0326146	0.00562785	1.211569167	0.539031111	0.02363895	0.00180841	0.00180841	0.0748879	0.0271302	0.00590006	1.015299708	0.469673414
rs7645241	SNP_A-8680994	3	72443040	G	T	0.202361	0.00112486	0.00127782	-0.0237194	0.0237607	0.311421	-2.732853365	0.768936734	0.000374523	0.00151015	0.00151015	-0.0207036	0.0199041	0.298545	-2.337233587	0.664726174
rs2039052	SNP_A-2206932	9	14425335	A	C	0.13964	0	0.00128491	0.0901655	0.0280498	0.00128491				0.00181036	0.00181036	0.0727572	0.0232512	0.00181036
rs13003829	SNP_A-8383370	2	131360294	A	G	0.205368	0.0196759	0.00128588	0.00726444	0.0238296	0.767234	-0.636826117	0.174856424	0.000284061	0.00150186	0.00150186	0.00564157	0.0196025	0.77357	-0.53660472	0.149275796
rs16953786	SNP_A-2081624	16	53220728	C	T	0.0416667	0	0.00129406	0.152432	0.0475066	0.00129406				0.00167881	0.00167881	0.125253	0.0397434	0.00167881
rs6951447	SNP_A-2039518	7	103679852	C	T	0.264755	0.00112486	0.001295	-0.0161343	0.0212167	0.444123	2.647993672	0.747564397	0.000430647	0.00100421	0.00100421	-0.0110411	0.0175477	0.529376	2.416663292	0.664427647
rs12131112	SNP_A-2270867	1	186591627	G	T	0.149128	0.00112486	0.00129602	-0.093851	0.0262851	0.000420781	0.886581597	0.761577953	0.239629033	0.00181081	0.00181081	-0.0757135	0.0219988	0.000605131	0.802423206	0.66599032
rs12274931	SNP_A-8608088	11	97639994	A	T	0.061086	0.00226501	0.00129926	0.0174983	0.0401039	0.667791	2.02319721	0.554613572	0.00026823	0.00179176	0.00179176	0.00886398	0.0333791	0.790645	1.682633663	0.471451172
rs6951291	SNP_A-2185312	7	103679775	C	G	0.2552	0.00112486	0.00130425	0.0162083	0.0215404	0.449716	2.648970665	0.747481977	0.000427512	0.00101292	0.00101292	0.0109729	0.0178327	0.5385	2.417224569	0.664428862
rs16931697	SNP_A-2289574	8	66127071	A	C	0.00056243	0.00112613	0.00131791	-1.35011	0.383134	0.000419179	-1.003735712	0.543623219	0.064385791	0.00160399	0.00160399	-1.15385	0.331261	0.000519778	-0.852989753	0.468738547
rs13176396	SNP_A-8639479	5	85352763	A	T	0.252405	0.00340136	0.00131831	0.0207893	0.0218832	0.338047	1.597076052	0.465267983	0.000593745	0.00179465	0.00179465	0.0179559	0.018183	0.323664	1.294295169	0.385220145
rs11105842	SNP_A-1949687	12	89768041	A	G	0.244406	0.00688863	0.00132913	-0.00476584	0.022176	0.828695	0.742646024	0.205406276	0.000301645	0.00187429	0.00187429	-0.00271877	0.0181338	0.880856	0.60906013	0.172070313
rs12089328	SNP_A-2031538	1	55638170	A	G	0.0472707	0.00112613	0.0013469	-0.0448621	0.0458419	0.33413	-2.744724379	0.770019472	0.000363133	0.00175094	0.00175094	-0.033179	0.0371022	0.371427	-2.339190882	0.665694089
rs12493868	SNP_A-2204490	3	126787313	A	G	0.0117978	0.00224972	0.00136981	0.0535052	0.0880158	0.538073	2.023792902	0.557271364	0.00028196	0.00155414	0.00155414	0.0427634	0.073256	0.559536	1.717585924	0.475848803
rs41421345	SNP_A-4211724	6	69988477	C	T	0.129321	0	0.00137867	0.0938182	0.0293042	0.00137867				0.00179056	0.00179056	0.0764489	0.0244011	0.00179056
rs8100015	SNP_A-2304758	19	9911184	C	T	0.294085	0.0011274	0.00138633	-0.0348487	0.0211208	0.0958745	2.529965066	0.763464185	0.000910304	0.00172976	0.00172976	-0.0273678	0.0175352	0.118945	2.199080646	0.665300559
rs16851687	SNP_A-1859321	2	214842772	A	G	0.00282486	0.00226244	0.00140336	0.620402	0.170523	0.000294622	-0.531603249	0.57046583	0.348620893	0.00144205	0.00144205	0.537224	0.148163	0.000304502	-0.457110046	0.491147392
rs2709305	SNP_A-2307420	7	54813176	A	G	0.0219348	0	0.00140797	-0.199163	0.0625914	0.00140797				0.00151168	0.00151168	-0.168589	0.0529759	0.00151168
rs7038388	SNP_A-8640879	9	88376795	C	T	0.347328	0	0.00141079	-0.0664424	0.0207949	0.00141079				0.00177249	0.00177249	-0.0537563	0.0171378	0.00177249
rs1035016	SNP_A-1948668	7	123168766	C	G	0.397948	0.00228311	0.00141134	0.00938802	0.020062	0.646623	1.98065931	0.551960329	0.000334832	0.00168311	0.00168311	0.00841767	0.0165565	0.611288	1.67697419	0.471332784
rs11199378	SNP_A-4284472	10	122275388	G	T	0.257593	0	0.00142127	0.0692882	0.0217024	0.00142127				0.00184069	0.00184069	0.0561234	0.0179639	0.00184069
rs10519100	SNP_A-2289098	15	59082184	C	G	0.0151941	0.00112486	0.00143233	0.187043	0.0781344	0.0167671	2.290025401	0.782118979	0.00330867	0.00116247	0.00116247	0.148657	0.0648085	0.0220365	2.057802861	0.666338961
rs11047926	SNP_A-8349004	12	25317823	A	G	0.00400687	0.00114547	0.00143264	-0.506748	0.149618	0.000677363	-0.457769475	0.790416422	0.570447202	0.00150293	0.00150293	-0.428318	0.126068	0.000710888	-0.393849289	0.677011496
rs6650297	SNP_A-8397238	13	103764646	A	C	0.0404098	0.00113895	0.00144516	0.0766588	0.0489644	0.117173	2.392644381	0.762397716	0.001680147	0.00183601	0.00183601	0.0621884	0.0410355	0.130013	2.06630005	0.665016251
rs17530211	SNP_A-8689499	13	39281783	A	C	0.0259301	0.00225734	0.00144557	0.0902373	0.0598331	0.127844	1.778129231	0.541269843	0.001006421	0.00171102	0.00171102	0.071062	0.0493419	0.150166	1.547956583	0.469729678
rs17111316	SNP_A-2064367	10	97841738	C	T	0.0839437	0.00564972	0.00144951	0.0631714	0.0350407	0.0701302	1.061772995	0.379578385	0.005037357	0.00177204	0.00177204	0.0533109	0.0290758	0.0670632	0.839446723	0.299604519
rs17048444	SNP_A-4294522	2	114970999	A	G	0.11493	0.0011274	0.00144954	-0.0255757	0.0297903	0.397573	-2.732409577	0.768462828	0.000373145	0.00177653	0.00177653	-0.0199195	0.0245121	0.416643	-2.336875295	0.664483673
rs6041082	SNP_A-8310475	20	12015997	G	T	0.16866	0	0.00145427	-0.0828787	0.0260695	0.00145427				0.00186133	0.00186133	-0.0678503	0.0217363	0.00186133
rs16882447	SNP_A-1981574	5	53538659	A	C	0.355769	0.00225989	0.00145664	-0.0558637	0.0201232	0.00588986	1.229712304	0.536885608	0.021596232	0.00131265	0.00131265	-0.0450243	0.0165589	0.00667592	1.122497018	0.469775808
rs3846218	SNP_A-2008755	3	63033689	C	G	0.108108	0	0.00145881	0.0984764	0.0306822	0.00145881				0.00174931	0.00174931	0.0802509	0.0255628	0.00174931
rs11084002	SNP_A-8401338	19	55255078	A	G	0.190449	0.00224972	0.00145972	0.0119065	0.0240396	0.615686	2.000252129	0.55354233	0.000302777	0.00178391	0.00178391	0.00504014	0.0197803	0.798932	1.681692456	0.470991223
rs479180	SNP_A-4253404	20	47645512	C	T	0.151404	0	0.00148026	0.0925603	0.0291998	0.00148026				0.00143094	0.00143094	0.0785212	0.0245434	0.00143094
rs9389197	SNP_A-1934479	6	99843186	A	T	0.00996016	0	0.00148677	0.33094	0.104294	0.00148677				0.00134319	0.00134319	0.276692	0.0859643	0.00134319
rs2837210	SNP_A-2019505	21	40070105	A	G	0.103041	0	0.00149151	0.100408	0.0317231	0.00149151				0.00165391	0.00165391	0.0841176	0.0266537	0.00165391
rs7117510	SNP_A-8291289	11	36142612	A	C	0.247166	0	0.00149483	-0.0721682	0.0226759	0.00149483				0.0018109	0.0018109	-0.0589959	0.0188536	0.0018109
rs12129168	SNP_A-8465038	1	42874698	C	T	0.052	0	0.00150668	0.139492	0.0438731	0.00150668				0.00165756	0.00165756	0.111705	0.0354009	0.00165756
rs2834807	SNP_A-2018587	21	35453515	A	C	0.00847458	0	0.00151114	0.298564	0.0941082	0.00151114				0.0017607	0.0017607	0.254935	0.0812551	0.0017607
rs2179851	SNP_A-8638232	1	55642936	G	T	0.0848791	0.00112486	0.00151955	-0.0277923	0.0336283	0.410236	-2.657128916	0.76910257	0.000543883	0.00167978	0.00167978	-0.0260126	0.0279074	0.351538	-2.264901891	0.66488284
rs6685964	SNP_A-8627440	1	202172751	A	T	0.320022	0	0.00152122	-0.065671	0.020758	0.00152122				0.00154519	0.00154519	-0.0543574	0.0171154	0.00154519
rs11900268	SNP_A-4281322	2	88624462	A	G	0.0742825	0.00112613	0.00152554	0.0606391	0.0365321	0.0936273	2.511202598	0.763867115	0.00100072	0.0017445	0.0017445	0.04678	0.0300097	0.119395	2.199077993	0.665358329
rs2841997	SNP_A-8558345	1	161386863	C	T	0.0433803	0.0011274	0.00155969	-0.0750955	0.0456513	0.100093	2.510440224	0.760084825	0.00095285	0.0015926	0.0015926	-0.060882	0.0379277	0.108805	2.209757993	0.664465922
rs8101040	SNP_A-8590259	19	55255711	G	T	0.111236	0.00224972	0.00158203	0.00985304	0.0300886	0.762841	1.949444907	0.552596815	0.000415298	0.00167144	0.00167144	0.0111186	0.025166	0.658736	1.656707369	0.471070124
rs13324039	SNP_A-8613869	3	126791228	A	T	0.225225	0.00225479	0.00159305	-0.00709304	0.0223455	0.748282	1.962867386	0.551052611	0.000370844	0.00184057	0.00184057	-0.00321669	0.0181988	0.859743	1.666477479	0.471466045
rs4299773	SNP_A-1953776	5	111634501	A	G	0.131549	0	0.00161299	-0.0898191	0.0285288	0.00161299				0.00184939	0.00184939	-0.0744266	0.0238322	0.00184939
rs2916155	SNP_A-1867327	17	62871849	C	T	0.0567416	0.00224972	0.00161406	0.00996343	0.0405199	0.8214	1.95572103	0.552129843	0.0003949	0.00175339	0.00175339	0.0107062	0.0339494	0.752565	1.659648291	0.471532562
rs12025469	SNP_A-8411567	1	104740974	C	T	0.202037	0.0011325	0.00161436	-0.0382995	0.0244781	0.116589	2.462995425	0.761775052	0.001219458	0.00181229	0.00181229	-0.030626	0.0199879	0.125825	2.133708434	0.66445749
rs6689386	SNP_A-4268091	1	110276478	C	T	0.0427928	0	0.00162778	-0.146681	0.046601	0.00162778				0.00181693	0.00181693	-0.121945	0.0389837	0.00181693
rs17253619	SNP_A-2022315	14	54481494	A	G	0.0101067	0.00563698	0.00164036	0.190248	0.0899134	0.0341029	0.607524496	0.23719676	0.010217585	0.00148499	0.00148499	0.170801	0.0775879	0.0279667	0.526416368	0.201816669
rs3902881	SNP_A-2124513	15	84798526	C	T	0.343838	0.00112486	0.00167109	0.00544519	0.0196556	0.783244	-2.682699511	0.746775747	0.000355988	0.00116111	0.00116111	0.00532589	0.0163986	0.745427	-2.448069648	0.664088732
rs13425139	SNP_A-8345700	2	144832081	A	G	0.242373	0	0.00168133	0.0689458	0.0220083	0.00168133				0.00155019	0.00155019	0.0587103	0.0184912	0.00155019
rs12952713	SNP_A-8415636	17	62877960	A	G	0.484624	0.0022805	0.00169367	0.00487813	0.0187052	0.797494	1.961570952	0.548843909	0.000353258	0.00163232	0.00163232	0.00662177	0.015315	0.665577	1.685675159	0.468917367
rs17627448	SNP_A-1989760	1	235489581	A	G	0.00112486	0	0.00170119	-0.848893	0.270666	0.00170119				0.0016822	0.0016822	-0.740738	0.235086	0.0016822
rs9399248	SNP_A-2312905	6	138976571	C	T	0.00962627	0	0.00171742	-0.304371	0.097379	0.00171742				0.00171156	0.00171156	-0.256356	0.0814895	0.00171156
rs7581685	SNP_A-8538958	2	213847034	A	G	0.137833	0.00113507	0.00172061	-0.0463292	0.0274293	0.0908723	2.457367532	0.760913042	0.001229148	0.00166154	0.00166154	-0.035718	0.022535	0.113326	2.190060619	0.663417817
rs4744942	SNP_A-2072676	9	71617303	G	T	0.239437	0.0011274	0.00175899	-0.0180718	0.022123	0.407401	-2.643715963	0.776322007	0.000639363	0.00176272	0.00176272	-0.0139193	0.0182221	0.44515	-2.279977634	0.662237331
rs6041088	SNP_A-8358106	20	12022811	C	G	0.440045	0	0.00175906	-0.0607402	0.01942	0.00175906				0.00176095	0.00176095	-0.050501	0.0160962	0.00176095
rs2552261	SNP_A-8594427	8	5857346	G	T	0.349453	0.00115075	0.00180093	0.0306103	0.0206327	0.140283	-2.480480574	0.764075561	0.001158832	0.00182018	0.00182018	0.0256927	0.0169356	0.12961	-2.147378013	0.662446912
rs1199349	SNP_A-8369297	6	21945229	A	G	0.239118	0.00113122	0.00180466	-0.0338809	0.0216389	0.116297	2.416155493	0.762534458	0.001510178	0.00178552	0.00178552	-0.0279212	0.0180148	0.121526	2.139466007	0.664776705
rs9368480	SNP_A-8698104	6	27063729	A	C	0.346674	0.00225734	0.00181897	-0.0095901	0.0195324	0.622661	1.956121241	0.552264213	0.000398485	0.00171503	0.00171503	-0.00647454	0.0162271	0.689994	1.682833632	0.470567474
rs1412396	SNP_A-2285900	9	21458103	A	C	0.00619369	0	0.00182398	0.366473	0.117774	0.00182398				0.00121282	0.00121282	0.327101	0.100759	0.00121282
rs35768	SNP_A-4299930	12	99109570	C	T	0.0122265	0.00128866	0.00183649	0.221742	0.0719504	0.00202136	0.669050074	0.382660236	0.079558874	0.00187325	0.00187325	0.182938	0.0600477	0.00239371	0.605204578	0.326806129
rs10931993	SNP_A-8327994	2	202815985	C	T	0.119865	0.00112613	0.00184088	-0.0455257	0.0295669	0.122045	2.492668421	0.762113714	0.00106393	0.00180633	0.00180633	-0.0377441	0.0246146	0.125534	2.194806778	0.665134374
rs10946885	SNP_A-8365268	6	27056153	A	G	0.108352	0.00225989	0.00198207	0.0100313	0.0315401	0.766845	1.929425884	0.552233676	0.000474042	0.0018512	0.0018512	0.00373007	0.024733	0.880157	1.666640925	0.471412007
rs6702792	SNP_A-4291012	1	202112581	G	T	0.206818	0.00341686	0.0032583	0.0544235	0.0238608	0.0217893	-0.805596297	0.309260409	0.008898441	0.00181488	0.00181488	0.0479978	0.0196038	0.0145453	-0.746465233	0.272089142
