# Supplementary material for: Genome-Wide Detection of Allele Specific Copy Number Variation Associated with Insulin Resistance in African Americans from the HyperGEN Study
Source: PLoS One. 2011 Aug 25;6(8):e24052. doi: 10.1371/journal.pone.0024052 (PMC3162025; doi:10.1371/journal.pone.0024052)
Supplement: Table S2 — Expanded results for top 1000 loci associated with fasting insulin [ln(µIU/mL)] and HOMA-IR in African Americans without diabetes from HyperGEN. Models are extended from Table S1 to be additionally adjusted for antihypertensive treatment (ACE inhibitor, calcium channel blocker, diuretic) and BMI. (XLS) [file pone.0024052.s004.xls]

## Sheet: Insulin Model 2
RS_ID	AFFY_SNP_ID	Chromosome	Base_Pair	A1* (modeled alllele)	A2	Minor_Allele_Frequency	CNV_Frequency	Full_Model_Combined_P_Value	Full_Model_SNP_beta	Full_Model_SNP_SE	Full_Model_SNP_P_Value	Full_Model_CNV_beta	Full_Model_CNV_SE	Full_Model_CNV_P_Value	Screening_Model_Combined_P_Value	Screening_Model_SNP_beta	Screening_Model_SNP_SE	Screening_Model_SNP_P_Value	Screening_Model_CNV_beta	_Screening_Model_CNV_SE	_Screening_Model_CNV_P_Value
rs17589516	SNP_A-2203869	6	38144398	C	T	0.0157658	0	2e-06	0.287848	0.0606257	2e-06				2e-06	0.287848	0.0606257	2e-06
rs7043482	SNP_A-8331929	9	84325735	G	T	0.194005	0	2.65e-06	0.0873111	0.0185847	2.65e-06				2.65e-06	0.0873111	0.0185847	2.65e-06
rs1866732	SNP_A-2223360	18	71062175	C	T	0.414124	0	2.9e-06	-0.0691838	0.0147801	2.9e-06				2.9e-06	-0.0691838	0.0147801	2.9e-06
rs818477	SNP_A-2086529	7	104899725	A	C	0.436099	0.00449944	3.96e-06	-0.0715101	0.0145462	8.52e-07	-0.290695051	0.198271723	0.138121691	3.96e-06	-0.0715101	0.0145462	8.52e-07	-0.290695051	0.198271723	0.138121691
rs7613439	SNP_A-8304600	3	74525213	C	T	0.155968	0	4.54e-06	0.0926306	0.0202223	4.54e-06				4.54e-06	0.0926306	0.0202223	4.54e-06
rs2639974	SNP_A-2212153	18	71057723	A	C	0.450057	0	5.49e-06	0.0682456	0.0150183	5.49e-06				5.49e-06	0.0682456	0.0150183	5.49e-06
rs16960303	SNP_A-8546680	16	81954238	C	T	0.40699	0	6.82e-06	-0.0661659	0.0146809	6.82e-06				6.82e-06	-0.0661659	0.0146809	6.82e-06
rs10988805	SNP_A-2262959	9	97416547	A	T	0.113048	0	6.93e-06	-0.101799	0.022645	6.93e-06				6.93e-06	-0.101799	0.022645	6.93e-06
rs16962734	SNP_A-8503024	13	103045970	C	T	0.0793919	0	7.99e-06	-0.11929	0.0267706	7.99e-06				7.99e-06	-0.11929	0.0267706	7.99e-06
rs7922109	SNP_A-8298281	10	30870226	G	T	0.0917793	0	8.13e-06	0.111875	0.0251244	8.13e-06				8.13e-06	0.111875	0.0251244	8.13e-06
rs17072701	SNP_A-1809619	3	65246895	A	G	0.0383315	0	9.16e-06	-0.166719	0.0376636	9.16e-06				9.16e-06	-0.166719	0.0376636	9.16e-06
rs17589955	SNP_A-2229972	6	38168857	C	T	0.0174353	0	9.25e-06	-0.255673	0.0577879	9.25e-06				9.25e-06	-0.255673	0.0577879	9.25e-06
rs10987971	SNP_A-8344374	9	97411093	A	G	0.127696	0	1.64e-05	0.0930131	0.021576	1.64e-05				1.64e-05	0.0930131	0.021576	1.64e-05
rs16962638	SNP_A-8583692	13	102984920	C	T	0.109481	0	1.66e-05	0.101358	0.0235923	1.66e-05				1.66e-05	0.101358	0.0235923	1.66e-05
rs8026527	SNP_A-1903097	15	23839419	A	G	0.129921	0	1.8e-05	0.0909027	0.0212404	1.8e-05				1.8e-05	0.0909027	0.0212404	1.8e-05
rs6576507	SNP_A-2166133	15	23839487	A	G	0.129359	0	1.87e-05	0.091257	0.0213699	1.87e-05				1.87e-05	0.091257	0.0213699	1.87e-05
rs7999877	SNP_A-4283408	13	56565654	A	C	0.0818284	0	2.51e-05	0.112168	0.0266912	2.51e-05				2.51e-05	0.112168	0.0266912	2.51e-05
rs17431357	SNP_A-8491597	12	119364817	C	T	0.0101237	0	2.52e-05	-0.311496	0.0740815	2.52e-05				2.52e-05	-0.311496	0.0740815	2.52e-05
rs8000204	SNP_A-1855329	13	56565708	A	G	0.0818284	0	2.59e-05	0.111949	0.0266829	2.59e-05				2.59e-05	0.111949	0.0266829	2.59e-05
rs41422546	SNP_A-2214570	11	108273203	A	G	0.0613739	0	2.69e-05	-0.127581	0.0304246	2.69e-05				2.69e-05	-0.127581	0.0304246	2.69e-05
rs12797627	SNP_A-2280613	11	113854997	A	G	0.190423	0.00112613	2.73e-05	-0.0829662	0.0182786	5.37e-06	-0.361935657	0.584832685	0.535631231	2.73e-05	-0.0829662	0.0182786	5.37e-06	-0.361935657	0.584832685	0.535631231
rs410631	SNP_A-1968750	20	53684012	C	G	0.230293	0	2.79e-05	0.0740569	0.017726	2.79e-05				2.79e-05	0.0740569	0.017726	2.79e-05
rs4743091	SNP_A-2046085	9	97417012	A	G	0.393138	0	2.88e-05	0.0611505	0.0146537	2.88e-05				2.88e-05	0.0611505	0.0146537	2.88e-05
rs10508115	SNP_A-4289293	13	102986616	C	T	0.134202	0	2.9e-05	0.0884225	0.021206	2.9e-05				2.9e-05	0.0884225	0.021206	2.9e-05
rs7818288	SNP_A-8632438	8	18198778	A	G	0.315998	0.00454029	3.07e-05	-0.0655996	0.0151568	1.42e-05	-0.238791073	0.16443919	0.141435337	3.07e-05	-0.0655996	0.0151568	1.42e-05	-0.238791073	0.16443919	0.141435337
rs10988997	SNP_A-1929399	9	97424308	C	G	0.357705	0	3.52e-05	-0.0618563	0.0149928	3.52e-05				3.52e-05	-0.0618563	0.0149928	3.52e-05
rs9818188	SNP_A-8709296	3	135865645	A	G	0.399662	0	3.59e-05	-0.0596045	0.0144325	3.59e-05				3.59e-05	-0.0596045	0.0144325	3.59e-05
rs17080705	SNP_A-1932755	6	151382147	A	G	0.210586	0	3.61e-05	-0.0753071	0.0182625	3.61e-05				3.61e-05	-0.0753071	0.0182625	3.61e-05
rs13166311	SNP_A-8386278	5	12834480	A	G	0.410532	0	3.64e-05	0.0598995	0.0145294	3.64e-05				3.64e-05	0.0598995	0.0145294	3.64e-05
rs12072370	SNP_A-8403578	1	24839752	A	G	0.0405405	0	3.69e-05	0.154296	0.0375003	3.69e-05				3.69e-05	0.154296	0.0375003	3.69e-05
rs1982353	SNP_A-8460345	3	135863919	C	T	0.402137	0	3.87e-05	0.0593945	0.0144421	3.87e-05				3.87e-05	0.0593945	0.0144421	3.87e-05
rs7899257	SNP_A-1890887	10	2685158	C	T	0.355667	0.0134983	4.1e-05	-0.0670071	0.0150459	8.95e-06	-0.173585758	0.159597367	0.271817703	4.1e-05	-0.0670071	0.0150459	8.95e-06	-0.173585758	0.159597367	0.271817703
rs13044579	SNP_A-8292019	20	6722420	A	G	0.0131429	0	4.12e-05	0.27637	0.0676091	4.12e-05				4.12e-05	0.27637	0.0676091	4.12e-05
rs42807	SNP_A-8653914	2	40688789	G	T	0.442568	0	4.29e-05	-0.0598653	0.0146644	4.29e-05				4.29e-05	-0.0598653	0.0146644	4.29e-05
rs10833177	SNP_A-2041227	11	19785907	A	C	0.280854	0	4.4e-05	0.0675694	0.016585	4.4e-05				4.4e-05	0.0675694	0.016585	4.4e-05
rs11580965	SNP_A-1818507	1	93902252	A	T	0.135135	0	4.47e-05	0.0860144	0.0211413	4.47e-05				4.47e-05	0.0860144	0.0211413	4.47e-05
rs13039035	SNP_A-8648453	20	12081935	C	T	0.297572	0.00112867	4.53e-05	-0.0706868	0.015818	7.73e-06	-0.161798931	0.591376606	0.787816876	4.53e-05	-0.0706868	0.015818	7.73e-06	-0.161798931	0.591376606	0.787816876
rs1330830	SNP_A-8546325	9	84325463	A	G	0.29209	0	4.81e-05	0.0638002	0.0156839	4.81e-05				4.81e-05	0.0638002	0.0156839	4.81e-05
rs13224682	SNP_A-2278737	7	106550454	C	T	0.0123735	0	5.05e-05	0.259932	0.0640853	5.05e-05				5.05e-05	0.259932	0.0640853	5.05e-05
rs10106275	SNP_A-8474652	8	89115235	A	G	0.211212	0.00454029	5.24e-05	-0.0755537	0.0172671	1.15e-05	0.11242403	0.321159616	0.716495963	5.24e-05	-0.0755537	0.0172671	1.15e-05	0.11242403	0.321159616	0.716495963
rs9695457	SNP_A-8471742	9	95783066	C	T	0.12261	0	5.41e-05	0.0889733	0.0221026	5.41e-05				5.41e-05	0.0889733	0.0221026	5.41e-05
rs12135534	SNP_A-8496624	1	231473800	A	C	0.0311086	0.00454546	5.41e-05	-0.178887	0.0405042	9.84e-06	-0.128487515	0.160622959	0.423799127	5.41e-05	-0.178887	0.0405042	9.84e-06	-0.128487515	0.160622959	0.423799127
rs6593807	SNP_A-1950056	1	145680578	A	G	0.482002	0	5.68e-05	-0.0596281	0.0148615	5.68e-05				5.68e-05	-0.0596281	0.0148615	5.68e-05
rs878359	SNP_A-2310428	16	63618318	A	G	0.0556805	0	5.79e-05	-0.122369	0.0303962	5.79e-05				5.79e-05	-0.122369	0.0303962	5.79e-05
rs17110111	SNP_A-8598460	1	93814795	C	T	0.153107	0	5.81e-05	0.0805369	0.0200752	5.81e-05				5.81e-05	0.0805369	0.0200752	5.81e-05
rs13263953	SNP_A-2191265	8	6788410	A	G	0.032167	0	5.99e-05	0.162025	0.0404748	5.99e-05				5.99e-05	0.162025	0.0404748	5.99e-05
rs13354432	SNP_A-8408194	5	78556800	C	T	0.011811	0	6.2e-05	0.263622	0.0660421	6.2e-05				6.2e-05	0.263622	0.0660421	6.2e-05
rs12333884	SNP_A-1934259	7	157145615	C	T	0.226097	0	6.22e-05	-0.0691914	0.0173376	6.22e-05				6.22e-05	-0.0691914	0.0173376	6.22e-05
rs8123426	SNP_A-8509807	20	7778355	A	T	0.048478	0	6.27e-05	-0.136268	0.0339944	6.27e-05				6.27e-05	-0.136268	0.0339944	6.27e-05
rs1996396	SNP_A-1890518	8	26918290	C	T	0.0355731	0.00112994	6.85e-05	0.0906826	0.0396582	0.021562	-2.089944118	0.588528789	0.000365739	6.85e-05	0.0906826	0.0396582	0.021562	-2.089944118	0.588528789	0.000365739
rs2639993	SNP_A-2156953	18	71055066	A	G	0.486947	0	6.9e-05	-0.0590617	0.0148674	6.9e-05				6.9e-05	-0.0590617	0.0148674	6.9e-05
rs6566869	SNP_A-2169449	18	53007145	A	G	0.414414	0	7.16e-05	-0.0595174	0.0150413	7.16e-05				7.16e-05	-0.0595174	0.0150413	7.16e-05
rs9650215	SNP_A-8329836	8	66387545	A	G	0.159526	0	7.24e-05	-0.0778504	0.0196858	7.24e-05				7.24e-05	-0.0778504	0.0196858	7.24e-05
rs12719304	SNP_A-1807196	5	121762292	C	G	0.0620767	0	7.86e-05	-0.118335	0.0300436	7.86e-05				7.86e-05	-0.118335	0.0300436	7.86e-05
rs2581652	SNP_A-1889578	18	71055533	A	G	0.468397	0	7.9e-05	-0.0582328	0.0147943	7.9e-05				7.9e-05	-0.0582328	0.0147943	7.9e-05
rs484395	SNP_A-8574195	1	115747261	A	T	0.0646651	0	7.94e-05	-0.123195	0.0311881	7.94e-05				7.94e-05	-0.123195	0.0311881	7.94e-05
rs2480270	SNP_A-4256715	10	131964925	A	C	0.158043	0	7.99e-05	-0.0783575	0.0199235	7.99e-05				7.99e-05	-0.0783575	0.0199235	7.99e-05
rs7632787	SNP_A-4232823	3	72311406	C	T	0.187923	0	8.01e-05	-0.0700143	0.0178111	8.01e-05				8.01e-05	-0.0700143	0.0178111	8.01e-05
rs12605509	SNP_A-1793714	18	52998303	G	T	0.413851	0	8.12e-05	0.057398	0.01461	8.12e-05				8.12e-05	0.057398	0.01461	8.12e-05
rs10456131	SNP_A-8430192	6	48116858	G	T	0.0894263	0	8.18e-05	-0.100677	0.0255963	8.18e-05				8.18e-05	-0.100677	0.0255963	8.18e-05
rs11135970	SNP_A-1959625	8	26919513	A	G	0.0547095	0.00112867	8.92e-05	0.0687803	0.031879	0.0296819	-2.270443166	0.588591509	0.000109408	8.92e-05	0.0687803	0.031879	0.0296819	-2.270443166	0.588591509	0.000109408
rs2211843	SNP_A-4269237	21	38106055	G	T	0.123735	0	9.15e-05	-0.0861548	0.0221045	9.15e-05				9.15e-05	-0.0861548	0.0221045	9.15e-05
rs4939841	SNP_A-8300040	18	43301668	C	T	0.104423	0	9.17e-05	-0.099296	0.025246	9.17e-05				9.17e-05	-0.099296	0.025246	9.17e-05
rs10795641	SNP_A-2226954	10	8569821	C	G	0.274466	0	9.45e-05	0.063125	0.0162273	9.45e-05				9.45e-05	0.063125	0.0162273	9.45e-05
rs12067801	SNP_A-8575299	1	116798032	A	G	0.350649	0.00112867	9.45e-05	0.0660066	0.0155878	2.17e-05	-0.344939318	0.58370966	0.549361129	9.45e-05	0.0660066	0.0155878	2.17e-05	-0.344939318	0.58370966	0.549361129
rs7586225	SNP_A-2214614	2	237920425	G	T	0.239595	0	9.88e-05	-0.0668937	0.0172331	9.88e-05				9.88e-05	-0.0668937	0.0172331	9.88e-05
rs10258980	SNP_A-2249613	7	109662965	C	T	0.346501	0	9.93e-05	-0.0593571	0.0152733	9.93e-05				9.93e-05	-0.0593571	0.0152733	9.93e-05
rs953334	SNP_A-2041100	12	24363082	C	T	0.159502	0	0.000100771	0.0744954	0.0191997	0.000100771				0.000100771	0.0744954	0.0191997	0.000100771
rs675581	SNP_A-8305798	18	11877234	A	G	0.0954003	0.00113636	0.000100846	0.107077	0.0252288	2.11e-05	0.463051145	0.593169015	0.432111487	0.000100846	0.107077	0.0252288	2.11e-05	0.463051145	0.593169015	0.432111487
rs10408131	SNP_A-1833913	19	20326101	A	G	0.493799	0.00225734	0.000100933	-0.0498941	0.0147886	0.000693469	1.163244435	0.434262185	0.007115632	0.000100933	-0.0498941	0.0147886	0.000693469	1.163244435	0.434262185	0.007115632
rs353747	SNP_A-8395998	8	57869460	C	G	0.0748874	0	0.000102235	-0.10809	0.0278705	0.000102235				0.000102235	-0.10809	0.0278705	0.000102235
rs4749765	SNP_A-4279167	10	8569121	C	T	0.336333	0	0.000111199	-0.0591735	0.0153298	0.000111199				0.000111199	-0.0591735	0.0153298	0.000111199
rs10795640	SNP_A-2181207	10	8569758	A	G	0.273903	0	0.000111743	0.0624913	0.0162361	0.000111743				0.000111743	0.0624913	0.0162361	0.000111743
rs318934	SNP_A-2311445	10	131977850	C	G	0.154668	0	0.000112747	-0.0777155	0.0201873	0.000112747				0.000112747	-0.0777155	0.0201873	0.000112747
rs16863413	SNP_A-8619308	3	189743767	C	T	0.0648253	0	0.00011521	-0.111064	0.0289096	0.00011521				0.00011521	-0.111064	0.0289096	0.00011521
rs16962675	SNP_A-8551734	13	103007334	A	G	0.0674419	0.00116414	0.000115552	0.122831	0.0292615	2.53e-05	-0.035985943	0.294421807	0.894168012	0.000115552	0.122831	0.0292615	2.53e-05	-0.035985943	0.294421807	0.894168012
rs256177	SNP_A-1923429	12	95070180	C	G	0.171364	0	0.000117008	-0.0736013	0.0191127	0.000117008				0.000117008	-0.0736013	0.0191127	0.000117008
rs6921677	SNP_A-1793669	6	16206923	A	G	0.0399325	0	0.000119414	-0.152682	0.0398377	0.000119414				0.000119414	-0.152682	0.0398377	0.000119414
rs12517410	SNP_A-2181380	5	137764510	A	C	0.382835	0.00112994	0.000121782	0.0199209	0.0150998	0.180473	2.394452951	0.577485967	3.75E-05	0.000121782	0.0199209	0.0150998	0.180473	2.394452951	0.577485967	3.75E-05
rs9560800	SNP_A-4236661	13	90906701	G	T	0.330125	0	0.00012217	-0.0602967	0.0156542	0.00012217				0.00012217	-0.0602967	0.0156542	0.00012217
rs9871415	SNP_A-8303663	3	72127820	C	T	0.384181	0	0.000122246	-0.0580827	0.0151567	0.000122246				0.000122246	-0.0580827	0.0151567	0.000122246
rs12251865	SNP_A-8511195	10	30873416	A	G	0.192177	0	0.000122385	-0.0720815	0.0188371	0.000122385				0.000122385	-0.0720815	0.0188371	0.000122385
rs2702662	SNP_A-8439740	11	19370867	A	G	0.445824	0	0.000122963	0.0570286	0.0148981	0.000122963				0.000122963	0.0570286	0.0148981	0.000122963
rs13042372	SNP_A-8483169	20	12080323	C	T	0.297908	0.00112994	0.000123956	0.0675353	0.015953	2.22e-05	-0.151684282	0.591227885	0.800924633	0.000123956	0.0675353	0.015953	2.22e-05	-0.151684282	0.591227885	0.800924633
rs4800623	SNP_A-8445298	18	20950063	A	C	0.183202	0	0.000128082	0.0717455	0.018723	0.000128082				0.000128082	0.0717455	0.018723	0.000128082
rs490876	SNP_A-8434682	1	43373518	C	T	0.478065	0	0.000131654	-0.0536294	0.0140821	0.000131654				0.000131654	-0.0536294	0.0140821	0.000131654
rs1875960	SNP_A-8558923	19	1488467	C	T	0.440544	0	0.000132153	-0.0566037	0.0148671	0.000132153				0.000132153	-0.0566037	0.0148671	0.000132153
rs2070930	SNP_A-2084900	1	47456051	A	G	0.0134983	0	0.000136017	0.237554	0.062435	0.000136017				0.000136017	0.237554	0.062435	0.000136017
rs2419037	SNP_A-2085969	18	26180575	C	T	0.213964	0	0.000136991	-0.0666396	0.0175357	0.000136991				0.000136991	-0.0666396	0.0175357	0.000136991
rs1116864	SNP_A-2221952	14	39654898	A	G	0.00618673	0	0.000137465	-0.357119	0.0938212	0.000137465				0.000137465	-0.357119	0.0938212	0.000137465
rs13287406	SNP_A-8385503	9	36190678	A	G	0.111612	0	0.000138412	0.0908304	0.0239287	0.000138412				0.000138412	0.0908304	0.0239287	0.000138412
rs12439130	SNP_A-2312716	15	36738198	C	T	0.0658043	0	0.00013853	-0.111187	0.029253	0.00013853				0.00013853	-0.111187	0.029253	0.00013853
rs12217463	SNP_A-4301722	10	16358700	C	T	0.00506187	0	0.000138926	-0.379557	0.0999856	0.000138926				0.000138926	-0.379557	0.0999856	0.000138926
rs10850331	SNP_A-2304787	12	113291771	C	T	0.00843645	0	0.000138934	-0.305177	0.0787124	0.000138934				0.000138934	-0.305177	0.0787124	0.000138934
rs2044351	SNP_A-8282539	8	123819137	C	T	0.445824	0	0.000141524	-0.0573284	0.0151153	0.000141524				0.000141524	-0.0573284	0.0151153	0.000141524
rs570809	SNP_A-1785185	11	117940575	C	T	0.22097	0	0.000142567	-0.0647928	0.017026	0.000142567				0.000142567	-0.0647928	0.017026	0.000142567
rs4535751	SNP_A-2238760	8	19553115	C	T	0.0721533	0	0.000143128	-0.106323	0.0280719	0.000143128				0.000143128	-0.106323	0.0280719	0.000143128
rs6903672	SNP_A-2285111	6	17070692	A	G	0.399325	0	0.000144723	-0.0576098	0.015148	0.000144723				0.000144723	-0.0576098	0.015148	0.000144723
rs2889092	SNP_A-8497031	2	137896046	C	T	0.0517435	0	0.0001471	-0.125277	0.0330207	0.0001471				0.0001471	-0.125277	0.0330207	0.0001471
rs7610766	SNP_A-8480138	3	108598007	C	T	0.284884	0	0.000150187	0.0631122	0.0167142	0.000150187				0.000150187	0.0631122	0.0167142	0.000150187
rs2270496	SNP_A-2052062	16	3431068	C	G	0.0106862	0	0.000150188	0.274799	0.0724325	0.000150188				0.000150188	0.274799	0.0724325	0.000150188
rs16960714	SNP_A-2244567	16	12801320	C	T	0.338583	0	0.000151219	0.0579217	0.0152168	0.000151219				0.000151219	0.0579217	0.0152168	0.000151219
rs4716069	SNP_A-2195131	6	16535243	C	T	0.142857	0	0.000151397	0.0728096	0.0192935	0.000151397				0.000151397	0.0728096	0.0192935	0.000151397
rs572387	SNP_A-8533910	13	50264716	C	G	0.0537939	0	0.000152656	-0.125689	0.0333196	0.000152656				0.000152656	-0.125689	0.0333196	0.000152656
rs13114936	SNP_A-8648940	4	156282205	C	T	0.275591	0	0.000153417	-0.0608603	0.0161391	0.000153417				0.000153417	-0.0608603	0.0161391	0.000153417
rs7980156	SNP_A-8495375	12	24367129	A	C	0.250844	0	0.000154411	-0.0624316	0.0165643	0.000154411				0.000154411	-0.0624316	0.0165643	0.000154411
rs8087329	SNP_A-2090599	18	3158637	A	G	0.282167	0	0.000157965	0.0612072	0.0162531	0.000157965				0.000157965	0.0612072	0.0162531	0.000157965
rs13268730	SNP_A-8500651	8	26919350	A	G	0.0231246	0.00112867	0.000161511	0.0916069	0.0491226	0.0599035	-2.091952613	0.590198668	0.000375647	0.000161511	0.0916069	0.0491226	0.0599035	-2.091952613	0.590198668	0.000375647
rs16937089	SNP_A-8516159	11	19639536	A	T	0.0388514	0	0.000162044	-0.140649	0.0374291	0.000162044				0.000162044	-0.140649	0.0374291	0.000162044
rs14541	SNP_A-8485154	12	8691833	A	G	0.0431328	0	0.000162659	0.134076	0.0356582	0.000162659				0.000162659	0.134076	0.0356582	0.000162659
rs430801	SNP_A-8414740	8	37305399	A	G	0.127815	0	0.000163105	-0.0815018	0.021557	0.000163105				0.000163105	-0.0815018	0.021557	0.000163105
rs11583596	SNP_A-8599434	1	231476670	C	T	0.0343856	0.00339367	0.000164811	0.168427	0.0405617	3.19e-05	0.002319229	0.176011434	0.958079709	0.000164811	0.168427	0.0405617	3.19e-05	0.002319229	0.176011434	0.958079709
rs2028373	SNP_A-8676282	12	8648748	C	T	0.324401	0	0.000165329	0.0593044	0.0158079	0.000165329				0.000165329	0.0593044	0.0158079	0.000165329
rs10821295	SNP_A-2135457	9	95908968	C	T	0.114237	0.00112613	0.000170509	0.0930822	0.0224521	3.18e-05	0.001444457	0.593427184	1	0.000170509	0.0930822	0.0224521	3.18e-05	0.001444457	0.593427184	1
rs4850820	SNP_A-2087726	2	198690456	C	G	0.32171	0	0.000170771	-0.0599038	0.0160019	0.000170771				0.000170771	-0.0599038	0.0160019	0.000170771
rs2585284	SNP_A-8315393	17	5079237	G	T	0.0929054	0	0.00017216	-0.0938597	0.0250864	0.00017216				0.00017216	-0.0938597	0.0250864	0.00017216
rs17504446	SNP_A-4219752	2	40284115	A	C	0.16601	0.00112486	0.000172865	-0.0774192	0.0202777	0.000126035	1.008716437	0.588244628	0.083262401	0.000172865	-0.0774192	0.0202777	0.000126035	1.008716437	0.588244628	0.083262401
rs1062923	SNP_A-2105291	17	595817	A	G	0.0281373	0.00112486	0.00017579	0.183878	0.0447335	3.79e-05	-0.504641265	0.587308736	0.389032604	0.00017579	0.183878	0.0447335	3.79e-05	-0.504641265	0.587308736	0.389032604
rs331377	SNP_A-8550693	9	94283370	C	T	0.0731159	0	0.0001761	-0.105515	0.0282143	0.0001761				0.0001761	-0.105515	0.0282143	0.0001761
rs1401492	SNP_A-8323887	3	53655164	C	T	0.0707014	0	0.000177027	-0.106756	0.0284518	0.000177027				0.000177027	-0.106756	0.0284518	0.000177027
rs1592153	SNP_A-2266979	9	95785657	A	C	0.170608	0	0.000180179	-0.0729072	0.0195431	0.000180179				0.000180179	-0.0729072	0.0195431	0.000180179
rs331379	SNP_A-8280430	9	94300925	A	G	0.0723982	0	0.000180492	-0.106814	0.0286134	0.000180492				0.000180492	-0.106814	0.0286134	0.000180492
rs12739747	SNP_A-2279833	1	93849835	A	T	0.122322	0	0.000181385	-0.0819758	0.0219423	0.000181385				0.000181385	-0.0819758	0.0219423	0.000181385
rs6854421	SNP_A-2219216	4	134245759	A	G	0.0772727	0	0.000181502	0.100179	0.0268716	0.000181502				0.000181502	0.100179	0.0268716	0.000181502
rs2581651	SNP_A-2073498	18	71055030	A	G	0.468856	0	0.000182368	0.0551666	0.0147881	0.000182368				0.000182368	0.0551666	0.0147881	0.000182368
rs13163920	SNP_A-1980491	5	6812714	C	T	0.0776644	0	0.000182604	-0.0985899	0.0263625	0.000182604				0.000182604	-0.0985899	0.0263625	0.000182604
rs1559052	SNP_A-2061119	5	172624933	A	G	0.0383315	0	0.000183289	-0.145392	0.0389902	0.000183289				0.000183289	-0.145392	0.0389902	0.000183289
rs13297375	SNP_A-8302029	9	98934438	A	G	0.144707	0	0.000184758	-0.0769334	0.0206281	0.000184758				0.000184758	-0.0769334	0.0206281	0.000184758
rs41361349	SNP_A-2098310	12	111558940	G	T	0.00338219	0	0.00018548	-0.460063	0.123112	0.00018548				0.00018548	-0.460063	0.123112	0.00018548
rs7306112	SNP_A-1919780	12	115443210	A	G	0.470754	0	0.000185753	-0.0533927	0.0143296	0.000185753				0.000185753	-0.0533927	0.0143296	0.000185753
rs698708	SNP_A-8504342	18	59146241	C	G	0.42312	0.00224972	0.000188237	0.0590761	0.0143094	3.46e-05	-0.034942194	0.210937198	0.852768519	0.000188237	0.0590761	0.0143094	3.46e-05	-0.034942194	0.210937198	0.852768519
rs6531240	SNP_A-8334993	2	20528842	C	T	0.493806	0	0.000195864	-0.0534257	0.0143745	0.000195864				0.000195864	-0.0534257	0.0143745	0.000195864
rs8016575	SNP_A-8623766	14	81240696	C	T	0.0603497	0.0011274	0.00019588	-0.122339	0.0299598	4.25e-05	-0.232074907	0.587203317	0.693283405	0.00019588	-0.122339	0.0299598	4.25e-05	-0.232074907	0.587203317	0.693283405
rs1346866	SNP_A-4208149	2	67877950	C	T	0.283616	0	0.000197052	0.0596768	0.0160955	0.000197052				0.000197052	0.0596768	0.0160955	0.000197052
rs2818969	SNP_A-8637160	1	93758805	C	T	0.133635	0	0.00019728	0.0787688	0.0212502	0.00019728				0.00019728	0.0787688	0.0212502	0.00019728
rs1261078	SNP_A-4274165	18	51017789	A	G	0.453318	0	0.000199635	-0.0542554	0.0146472	0.000199635				0.000199635	-0.0542554	0.0146472	0.000199635
rs11876567	SNP_A-8403209	18	45673988	A	G	0.260405	0	0.000200287	0.062734	0.01687	0.000200287				0.000200287	0.062734	0.01687	0.000200287
rs16918616	SNP_A-1997365	9	101312259	A	G	0.00787402	0	0.000202084	0.301021	0.0812477	0.000202084				0.000202084	0.301021	0.0812477	0.000202084
rs12023710	SNP_A-1901367	1	150985942	A	G	0.220472	0	0.000202205	-0.0633547	0.0170659	0.000202205				0.000202205	-0.0633547	0.0170659	0.000202205
rs2424382	SNP_A-2180136	20	21513207	C	T	0.38964	0	0.000205585	-0.0561156	0.0151373	0.000205585				0.000205585	-0.0561156	0.0151373	0.000205585
rs6767307	SNP_A-4197199	3	72322591	A	G	0.191477	0	0.000206304	-0.0698534	0.0188973	0.000206304				0.000206304	-0.0698534	0.0188973	0.000206304
rs9841694	SNP_A-4196840	3	54095285	C	T	0.229167	0	0.00020691	-0.0636524	0.0172271	0.00020691				0.00020691	-0.0636524	0.0172271	0.00020691
rs1321999	SNP_A-2238602	1	183791541	A	G	0.132171	0	0.000207294	-0.0796155	0.0215212	0.000207294				0.000207294	-0.0796155	0.0215212	0.000207294
rs822519	SNP_A-4244484	1	154107330	A	G	0.413302	0	0.000211626	-0.0563455	0.0152755	0.000211626				0.000211626	-0.0563455	0.0152755	0.000211626
rs16827916	SNP_A-8680917	2	198716688	G	T	0.306524	0	0.000213064	0.0593378	0.0160848	0.000213064				0.000213064	0.0593378	0.0160848	0.000213064
rs11579674	SNP_A-8687346	1	82609145	C	T	0.0551802	0	0.000213294	0.115998	0.0314298	0.000213294				0.000213294	0.115998	0.0314298	0.000213294
rs1541296	SNP_A-4257277	18	59173095	C	T	0.473003	0	0.000213856	0.0524829	0.0142344	0.000213856				0.000213856	0.0524829	0.0142344	0.000213856
rs7022118	SNP_A-8541607	9	84376871	G	T	0.250282	0	0.000214952	0.0615273	0.0166966	0.000214952				0.000214952	0.0615273	0.0166966	0.000214952
rs150858	SNP_A-8474877	17	3479419	A	G	0.0355932	0	0.000218291	-0.146063	0.039603	0.000218291				0.000218291	-0.146063	0.039603	0.000218291
rs10246503	SNP_A-8453546	7	95367265	A	G	0.0996622	0	0.000221851	0.0913605	0.0247961	0.000221851				0.000221851	0.0913605	0.0247961	0.000221851
rs12694232	SNP_A-8473408	2	211902467	A	G	0.332393	0	0.000223235	0.0575708	0.0156574	0.000223235				0.000223235	0.0575708	0.0156574	0.000223235
rs2788212	SNP_A-1893628	6	643538	C	G	0.437923	0	0.000223932	0.0529046	0.0143978	0.000223932				0.000223932	0.0529046	0.0143978	0.000223932
rs10794929	SNP_A-8463552	10	2643147	A	G	0.253672	0	0.000225596	-0.0628153	0.01704	0.000225596				0.000225596	-0.0628153	0.01704	0.000225596
rs6933822	SNP_A-1985220	6	16533349	C	G	0.138358	0	0.000227728	-0.0719197	0.0195953	0.000227728				0.000227728	-0.0719197	0.0195953	0.000227728
rs11085914	SNP_A-8377795	19	14839191	A	C	0.172007	0.00112486	0.000228322	0.0316776	0.0189971	0.0946157	-2.242437252	0.587901433	0.00013065	0.000228322	0.0316776	0.0189971	0.0946157	-2.242437252	0.587901433	0.00013065
rs6043904	SNP_A-8578026	20	16272849	C	T	0.481415	0	0.000228509	-0.0551502	0.015031	0.000228509				0.000228509	-0.0551502	0.015031	0.000228509
rs2423760	SNP_A-2074054	20	13769604	A	G	0.326209	0	0.000230328	-0.0564368	0.0153801	0.000230328				0.000230328	-0.0564368	0.0153801	0.000230328
rs4733277	SNP_A-2025302	8	31801832	A	G	0.116016	0.0011325	0.000230665	-0.0890036	0.0230543	0.000105858	0.734174891	0.607329023	0.225333976	0.000230665	-0.0890036	0.0230543	0.000105858	0.734174891	0.607329023	0.225333976
rs12857276	SNP_A-8561942	13	33520773	A	C	0.149606	0	0.000232076	0.076649	0.0208005	0.000232076				0.000232076	0.076649	0.0208005	0.000232076
rs4148594	SNP_A-2230809	3	185123078	C	T	0.00618673	0	0.000233428	0.353482	0.096344	0.000233428				0.000233428	0.353482	0.096344	0.000233428
rs3902881	SNP_A-2124513	15	84798526	C	T	0.343838	0.00112486	0.000234137	0.0104366	0.0150098	0.484776	-2.33770478	0.574219159	5.22E-05	0.000234137	0.0104366	0.0150098	0.484776	-2.33770478	0.574219159	5.22E-05
rs17475628	SNP_A-2063176	14	25645416	A	G	0.125705	0	0.000234436	-0.0798125	0.0217821	0.000234436				0.000234436	-0.0798125	0.0217821	0.000234436
rs2423273	SNP_A-4293644	20	7754720	A	G	0.309685	0	0.000235527	-0.058939	0.0160689	0.000235527				0.000235527	-0.058939	0.0160689	0.000235527
rs1997255	SNP_A-2310957	4	10942408	A	G	0.430899	0.00225225	0.000235642	-0.0611861	0.0150247	4.84e-05	0.085377048	0.210142008	0.677401535	0.000235642	-0.0611861	0.0150247	4.84e-05	0.085377048	0.210142008	0.677401535
rs17048444	SNP_A-4294522	2	114970999	A	G	0.11493	0.0011274	0.000236148	-0.0375813	0.0226279	0.0969942	-2.244112565	0.587976118	0.000129542	0.000236148	-0.0375813	0.0226279	0.0969942	-2.244112565	0.587976118	0.000129542
rs7349405	SNP_A-8673560	2	55244798	A	C	0.0789177	0	0.000237235	0.104384	0.0285225	0.000237235				0.000237235	0.104384	0.0285225	0.000237235
rs4885099	SNP_A-1806394	13	72871133	C	T	0.138262	0	0.000237484	-0.0754021	0.020579	0.000237484				0.000237484	-0.0754021	0.020579	0.000237484
rs7359758	SNP_A-1918005	18	43296514	C	T	0.0945946	0	0.000240478	-0.0906597	0.0245711	0.000240478				0.000240478	-0.0906597	0.0245711	0.000240478
rs550840	SNP_A-4202551	11	63958215	C	T	0.439977	0	0.000240749	0.0542588	0.014833	0.000240749				0.000240749	0.0542588	0.014833	0.000240749
rs12214079	SNP_A-8608980	6	21013210	A	G	0.153543	0	0.000242195	-0.0741844	0.0202938	0.000242195				0.000242195	-0.0741844	0.0202938	0.000242195
rs2791393	SNP_A-1880475	1	244026929	C	T	0.0601462	0.00112486	0.000242494	-0.124575	0.0306542	4.53e-05	0.300127001	0.580920849	0.589176325	0.000242494	-0.124575	0.0306542	4.53e-05	0.300127001	0.580920849	0.589176325
rs4743090	SNP_A-8294427	9	97416188	C	T	0.124709	0	0.000242869	-0.0832323	0.0227344	0.000242869				0.000242869	-0.0832323	0.0227344	0.000242869
rs4816463	SNP_A-8343092	21	33921848	C	T	0.0664789	0.0011274	0.000244566	-0.11549	0.0284319	4.59e-05	0.242568039	0.596717856	0.682001775	0.000244566	-0.11549	0.0284319	4.59e-05	0.242568039	0.596717856	0.682001775
rs8069306	SNP_A-2303467	17	60741510	C	T	0.0993228	0	0.000244582	-0.0867608	0.0237343	0.000244582				0.000244582	-0.0867608	0.0237343	0.000244582
rs12432629	SNP_A-8631297	14	50975746	C	G	0.460586	0	0.000245792	0.0520124	0.0142476	0.000245792				0.000245792	0.0520124	0.0142476	0.000245792
rs4964174	SNP_A-8319846	12	105225552	A	G	0.0169014	0.0011274	0.00024768	0.225534	0.0561798	5.98e-05	-0.183834124	0.596040671	0.756437393	0.00024768	0.225534	0.0561798	5.98e-05	-0.183834124	0.596040671	0.756437393
rs2094326	SNP_A-2227702	14	67717384	G	T	0.0506757	0	0.000250334	-0.124501	0.0341391	0.000250334				0.000250334	-0.124501	0.0341391	0.000250334
rs964437	SNP_A-8286214	8	66390989	C	T	0.0468397	0	0.000255359	0.121512	0.0333759	0.000255359				0.000255359	0.121512	0.0333759	0.000255359
rs431529	SNP_A-8346091	21	45356165	A	G	0.21195	0	0.000255921	-0.065694	0.0180339	0.000255921				0.000255921	-0.065694	0.0180339	0.000255921
rs3219487	SNP_A-1842139	1	45571142	A	G	0.0332582	0	0.000257796	0.1499	0.0411177	0.000257796				0.000257796	0.1499	0.0411177	0.000257796
rs1338567	SNP_A-1835931	10	43340473	A	G	0.342971	0	0.000258747	-0.0548654	0.0150829	0.000258747				0.000258747	-0.0548654	0.0150829	0.000258747
rs751193	SNP_A-1921831	3	55462357	A	T	0.361079	0	0.000259227	0.0533877	0.0146827	0.000259227				0.000259227	0.0533877	0.0146827	0.000259227
rs1896091	SNP_A-8553112	12	106999132	G	T	0.131194	0	0.00025976	-0.0809019	0.0220291	0.00025976				0.00025976	-0.0809019	0.0220291	0.00025976
rs1206744	SNP_A-8707398	20	45006002	G	T	0.170814	0.00112994	0.00025981	0.0733938	0.0183047	5.69e-05	-0.214010906	0.293315701	0.464891828	0.00025981	0.0733938	0.0183047	5.69e-05	-0.214010906	0.293315701	0.464891828
rs2699095	SNP_A-2095061	12	126948935	A	G	0.138514	0	0.000260213	0.0763436	0.0209968	0.000260213				0.000260213	0.0763436	0.0209968	0.000260213
rs6033305	SNP_A-8392157	20	12027061	A	G	0.451577	0	0.000260494	0.0537097	0.0147216	0.000260494				0.000260494	0.0537097	0.0147216	0.000260494
rs3889245	SNP_A-8644305	7	105981191	C	T	0.241497	0	0.000260521	0.0624743	0.0171794	0.000260521				0.000260521	0.0624743	0.0171794	0.000260521
rs12698712	SNP_A-1810587	7	67744725	A	G	0.0895692	0	0.00026307	-0.0896576	0.0246449	0.00026307				0.00026307	-0.0896576	0.0246449	0.00026307
rs7593406	SNP_A-2168134	2	40328945	G	T	0.385698	0	0.000264699	-0.0554432	0.0152222	0.000264699				0.000264699	-0.0554432	0.0152222	0.000264699
rs2328019	SNP_A-2221883	20	16275825	A	G	0.164414	0	0.000266963	-0.0683546	0.0188236	0.000266963				0.000266963	-0.0683546	0.0188236	0.000266963
rs6041137	SNP_A-1958417	20	12074072	C	G	0.433633	0	0.000269469	-0.0530571	0.0146087	0.000269469				0.000269469	-0.0530571	0.0146087	0.000269469
rs11604871	SNP_A-2261205	11	98384320	C	T	0.0112486	0.0136364	0.000269529	0.282366	0.0710697	6.71e-05	-0.374493342	0.137243242	0.006107574	0.000269529	0.282366	0.0710697	6.71e-05	-0.374493342	0.137243242	0.006107574
rs11760619	SNP_A-8694621	7	106165870	A	G	0.00510204	0	0.000270084	0.367511	0.101303	0.000270084				0.000270084	0.367511	0.101303	0.000270084
rs6694602	SNP_A-8674240	1	151040529	A	G	0.204404	0.00112867	0.000271938	0.0698978	0.0177378	7.65e-05	0.529028315	0.587047043	0.36567424	0.000271938	0.0698978	0.0177378	7.65e-05	0.529028315	0.587047043	0.36567424
rs999189	SNP_A-2176472	4	125042436	C	G	0.39447	0	0.000274016	0.0518906	0.0143159	0.000274016				0.000274016	0.0518906	0.0143159	0.000274016
rs35198	SNP_A-4203528	16	63581082	G	T	0.0513544	0	0.000276419	-0.114254	0.0314927	0.000276419				0.000276419	-0.114254	0.0314927	0.000276419
rs3759423	SNP_A-8593011	13	93243178	A	G	0.240991	0	0.000277288	0.0628614	0.0173202	0.000277288				0.000277288	0.0628614	0.0173202	0.000277288
rs876178	SNP_A-8311591	2	80533462	A	G	0.114661	0.0022779	0.000277836	0.0241336	0.0219993	0.266843	1.029979637	0.260990462	7.49E-05	0.000277836	0.0241336	0.0219993	0.266843	1.029979637	0.260990462	7.49E-05
rs12573209	SNP_A-2117162	10	67482867	C	G	0.0265537	0	0.000278545	0.162488	0.0448998	0.000278545				0.000278545	0.162488	0.0448998	0.000278545
rs4924281	SNP_A-1878207	15	36742939	C	T	0.0399325	0	0.000282599	0.129804	0.0358949	0.000282599				0.000282599	0.129804	0.0358949	0.000282599
rs7583139	SNP_A-8323559	2	236500396	C	T	0.193953	0.00341297	0.000286258	-0.0696206	0.0181055	0.000112678	-0.277694144	0.200520147	0.165250435	0.000286258	-0.0696206	0.0181055	0.000112678	-0.277694144	0.200520147	0.165250435
rs6951447	SNP_A-2039518	7	103679852	C	T	0.264755	0.00112486	0.000287612	-0.00457837	0.016183	0.781838	2.319976996	0.575037641	6.09E-05	0.000287612	-0.00457837	0.016183	0.781838	2.319976996	0.575037641	6.09E-05
rs10142230	SNP_A-8368657	14	101543002	A	G	0.0496054	0	0.00028828	-0.115101	0.0318373	0.00028828				0.00028828	-0.115101	0.0318373	0.00028828
rs9474851	SNP_A-8487549	6	54384339	C	T	0.0939258	0.00112613	0.000288753	-0.0975469	0.0245018	6.99e-05	-0.219428074	0.298018969	0.447783063	0.000288753	-0.0975469	0.0245018	6.99e-05	-0.219428074	0.298018969	0.447783063
rs1441914	SNP_A-4204165	4	77415524	A	G	0.144225	0.00112613	0.000288967	-0.0293165	0.0199662	0.136152	2.1390002	0.587458622	0.000262745	0.000288967	-0.0293165	0.0199662	0.136152	2.1390002	0.587458622	0.000262745
rs17711860	SNP_A-2110544	9	100839927	A	G	0.0467342	0	0.000290361	-0.127335	0.0352905	0.000290361				0.000290361	-0.127335	0.0352905	0.000290361
rs3788156	SNP_A-2215146	21	45334870	A	G	0.140766	0	0.000291087	-0.0755763	0.0209532	0.000291087				0.000291087	-0.0755763	0.0209532	0.000291087
rs6951291	SNP_A-2185312	7	103679775	C	G	0.2552	0.00112486	0.000292517	0.00355843	0.016436	0.83597	2.32218969	0.575018473	5.98E-05	0.000292517	0.00355843	0.016436	0.83597	2.32218969	0.575018473	5.98E-05
rs2217421	SNP_A-1920031	2	114966246	C	T	0.139668	0.00114547	0.000293431	0.0316053	0.0209075	0.127931	-2.243125152	0.589845066	0.000136258	0.000293431	0.0316053	0.0209075	0.127931	-2.243125152	0.589845066	0.000136258
rs13039261	SNP_A-8567164	20	12095751	A	T	0.486991	0	0.000295673	0.0530505	0.0147239	0.000295673				0.000295673	0.0530505	0.0147239	0.000295673
rs1875723	SNP_A-2142907	8	31755212	A	T	0.116949	0.00225989	0.000297071	-0.0910869	0.0226948	5.6e-05	-0.04617754	0.416711414	0.921049751	0.000297071	-0.0910869	0.0226948	5.6e-05	-0.04617754	0.416711414	0.921049751
rs2144883	SNP_A-1967948	20	16273140	C	T	0.164792	0	0.000298889	-0.0681155	0.0189171	0.000298889				0.000298889	-0.0681155	0.0189171	0.000298889
rs606063	SNP_A-4215127	11	63959305	A	G	0.274854	0	0.00029951	0.062737	0.0173433	0.00029951				0.00029951	0.062737	0.0173433	0.00029951
rs13157231	SNP_A-8695830	5	29991616	C	T	0.294118	0	0.00030084	0.057064	0.0158548	0.00030084				0.00030084	0.057064	0.0158548	0.00030084
rs2047848	SNP_A-2301576	8	31776404	C	T	0.126268	0.00338983	0.000301224	0.0868464	0.0216903	5.87e-05	-0.033383064	0.249717441	0.897961453	0.000301224	0.0868464	0.0216903	5.87e-05	-0.033383064	0.249717441	0.897961453
rs9396937	SNP_A-8409568	6	19233659	C	T	0.126769	0.0011325	0.000301506	-0.0866542	0.0221433	8.62e-05	-0.408516696	0.582151981	0.478455376	0.000301506	-0.0866542	0.0221433	8.62e-05	-0.408516696	0.582151981	0.478455376
rs17074826	SNP_A-8316515	5	164656251	A	G	0.137714	0.00683371	0.000302887	0.0797322	0.0213823	0.000180488	-0.46378222	0.240387859	0.051797713	0.000302887	0.0797322	0.0213823	0.000180488	-0.46378222	0.240387859	0.051797713
rs10761309	SNP_A-8591536	9	95793543	C	T	0.165917	0	0.000303583	0.0714036	0.0198417	0.000303583				0.000303583	0.0714036	0.0198417	0.000303583
rs17105102	SNP_A-2227704	14	67717418	A	G	0.0512387	0	0.000308148	0.121954	0.0339429	0.000308148				0.000308148	0.121954	0.0339429	0.000308148
rs9395961	SNP_A-1822663	6	54386317	A	T	0.0796209	0.0232108	0.000308826	0.123934	0.0315507	8.1e-05	0.218152585	0.118714543	0.066716385	0.000308826	0.123934	0.0315507	8.1e-05	0.218152585	0.118714543	0.066716385
rs2846626	SNP_A-4250425	11	113428521	C	T	0.0997732	0	0.000309176	0.0861529	0.0239867	0.000309176				0.000309176	0.0861529	0.0239867	0.000309176
rs12572650	SNP_A-8676361	10	63263847	A	G	0.0510783	0	0.000309541	-0.120264	0.033492	0.000309541				0.000309541	-0.120264	0.033492	0.000309541
rs2628152	SNP_A-2095854	10	131953879	A	G	0.167604	0	0.000309898	0.0685935	0.0190895	0.000309898				0.000309898	0.0685935	0.0190895	0.000309898
rs2716640	SNP_A-8569210	2	11905383	C	T	0.0574972	0	0.000310508	-0.113967	0.03174	0.000310508				0.000310508	-0.113967	0.03174	0.000310508
rs2003175	SNP_A-8502945	11	20948839	C	T	0.217587	0	0.000310692	-0.0627687	0.0174843	0.000310692				0.000310692	-0.0627687	0.0174843	0.000310692
rs823220	SNP_A-1934798	2	2806283	C	T	0.252531	0	0.00031212	-0.0603946	0.0168188	0.00031212				0.00031212	-0.0603946	0.0168188	0.00031212
rs7004465	SNP_A-1923497	8	31768766	A	G	0.117614	0.00112613	0.000312833	-0.0891168	0.0226081	7.57e-05	0.306226484	0.591129364	0.587038524	0.000312833	-0.0891168	0.0226081	7.57e-05	0.306226484	0.591129364	0.587038524
rs11363538	SNP_A-2270869	15	31774929	A	T	0.293919	0	0.000314107	0.0569463	0.0158638	0.000314107				0.000314107	0.0569463	0.0158638	0.000314107
rs4867023	SNP_A-8295039	5	30007265	G	T	0.310169	0	0.000315138	-0.0571618	0.0159373	0.000315138				0.000315138	-0.0571618	0.0159373	0.000315138
rs744854	SNP_A-2008258	11	19626051	C	T	0.0568054	0	0.000316813	-0.112918	0.0314526	0.000316813				0.000316813	-0.112918	0.0314526	0.000316813
rs6498482	SNP_A-1936115	16	13895220	C	T	0.390326	0	0.000320037	0.0535257	0.0149333	0.000320037				0.000320037	0.0535257	0.0149333	0.000320037
rs7827609	SNP_A-8591285	8	136114715	C	T	0.206215	0	0.000321209	-0.0634246	0.0176532	0.000321209				0.000321209	-0.0634246	0.0176532	0.000321209
rs7832516	SNP_A-8293167	8	18194281	A	C	0.416058	0.00677966	0.000321451	-0.0589729	0.0148709	7.07e-05	-0.041264101	0.131301524	0.749866265	0.000321451	-0.0589729	0.0148709	7.07e-05	-0.041264101	0.131301524	0.749866265
rs3957240	SNP_A-1809455	6	37262201	C	T	0.405846	0.00112486	0.000321992	0.048329	0.0147564	0.000987041	-1.476892266	0.592133218	0.012041585	0.000321992	0.048329	0.0147564	0.000987041	-1.476892266	0.592133218	0.012041585
rs13288296	SNP_A-2234039	9	119222511	A	G	0.410936	0	0.000322011	0.0535416	0.0149534	0.000322011				0.000322011	0.0535416	0.0149534	0.000322011
rs2211842	SNP_A-8341616	21	38105403	A	C	0.230596	0	0.000322343	0.0619156	0.0172774	0.000322343				0.000322343	0.0619156	0.0172774	0.000322343
rs11858911	SNP_A-1890780	15	36655206	A	G	0.376769	0	0.000322373	0.0566978	0.0158293	0.000322373				0.000322373	0.0566978	0.0158293	0.000322373
rs520257	SNP_A-8667018	6	102169264	C	T	0.38457	0.00595238	0.000323578	-0.0591745	0.0153783	0.000110882	0.275220502	0.267419687	0.30553536	0.000323578	-0.0591745	0.0153783	0.000110882	0.275220502	0.267419687	0.30553536
rs17107812	SNP_A-2013672	1	53305508	A	C	0.0275591	0	0.00032457	0.154987	0.0433114	0.00032457				0.00032457	0.154987	0.0433114	0.00032457
rs4239561	SNP_A-8416370	19	35759494	C	T	0.124432	0	0.000325892	0.0813878	0.0227446	0.000325892				0.000325892	0.0813878	0.0227446	0.000325892
rs2663963	SNP_A-8535774	12	61398349	C	T	0.0124575	0	0.000327882	-0.239354	0.0665128	0.000327882				0.000327882	-0.239354	0.0665128	0.000327882
rs12064551	SNP_A-8665834	1	202191386	C	T	0.0564334	0	0.000328371	0.111905	0.0312987	0.000328371				0.000328371	0.111905	0.0312987	0.000328371
rs12000736	SNP_A-8567225	9	111731441	A	T	0.0856821	0	0.000328965	-0.0953131	0.0266268	0.000328965				0.000328965	-0.0953131	0.0266268	0.000328965
rs12051182	SNP_A-8371277	16	86075545	C	T	0.000563063	0	0.000330302	-1.06746	0.298395	0.000330302				0.000330302	-1.06746	0.298395	0.000330302
rs6043882	SNP_A-8461699	20	16243374	C	G	0.136261	0	0.000330862	-0.0754481	0.0211098	0.000330862				0.000330862	-0.0754481	0.0211098	0.000330862
rs7120858	SNP_A-2217040	11	43250100	C	T	0.387514	0	0.000331588	0.0524037	0.0146671	0.000331588				0.000331588	0.0524037	0.0146671	0.000331588
rs6992703	SNP_A-8282053	8	80831834	A	T	0.320339	0	0.000332153	0.056573	0.0157719	0.000332153				0.000332153	0.056573	0.0157719	0.000332153
rs12103753	SNP_A-8604802	17	12111920	G	T	0.470418	0	0.00033263	0.0523868	0.0146244	0.00033263				0.00033263	0.0523868	0.0146244	0.00033263
rs12317868	SNP_A-1934030	12	28684596	A	T	0.0787402	0	0.000332949	-0.0975674	0.0272956	0.000332949				0.000332949	-0.0975674	0.0272956	0.000332949
rs1800555	SNP_A-8566722	1	94236205	A	G	0.000563063	0	0.000336024	1.06664	0.298541	0.000336024				0.000336024	1.06664	0.298541	0.000336024
rs8022740	SNP_A-1879730	14	97825286	C	G	0.0607424	0	0.00033665	-0.110086	0.0308306	0.00033665				0.00033665	-0.110086	0.0308306	0.00033665
rs12874613	SNP_A-8398120	13	59689737	C	T	0.000563063	0	0.00033674	1.06626	0.298477	0.00033674				0.00033674	1.06626	0.298477	0.00033674
rs131213	SNP_A-8326394	22	30083849	C	T	0.127973	0	0.000337649	0.0788002	0.0220651	0.000337649				0.000337649	0.0788002	0.0220651	0.000337649
rs3087476	SNP_A-8547576	1	52627549	A	G	0.000563063	0	0.000339487	1.06595	0.298574	0.000339487				0.000339487	1.06595	0.298574	0.000339487
rs3850578	SNP_A-2041767	5	141515756	C	T	0.000563063	0	0.000340726	-1.06562	0.298562	0.000340726				0.000340726	-1.06562	0.298562	0.000340726
rs596308	SNP_A-1934029	11	63967228	A	G	0.468504	0	0.00034253	0.0509079	0.0142827	0.00034253				0.00034253	0.0509079	0.0142827	0.00034253
rs11015231	SNP_A-2078639	10	27025155	C	G	0.0219842	0	0.000343392	0.176376	0.0494923	0.000343392				0.000343392	0.176376	0.0494923	0.000343392
rs10888965	SNP_A-8700765	1	56522669	A	G	0.423986	0	0.000345465	-0.053368	0.0147604	0.000345465				0.000345465	-0.053368	0.0147604	0.000345465
rs11616084	SNP_A-2289870	12	24358416	A	G	0.245219	0	0.000348445	-0.0592906	0.0166297	0.000348445				0.000348445	-0.0592906	0.0166297	0.000348445
rs2424384	SNP_A-1813292	20	21515305	A	G	0.382883	0	0.000348785	0.0543379	0.0152202	0.000348785				0.000348785	0.0543379	0.0152202	0.000348785
rs7732882	SNP_A-2126977	5	163518847	A	G	0.0996622	0	0.000349192	-0.0896991	0.0251282	0.000349192				0.000349192	-0.0896991	0.0251282	0.000349192
rs12238007	SNP_A-8356975	9	137414008	A	G	0.0578231	0.00452489	0.000349763	0.113423	0.0316094	0.000310953	0.416451814	0.299963076	0.16319919	0.000349763	0.113423	0.0316094	0.000310953	0.416451814	0.299963076	0.16319919
rs11595968	SNP_A-8616713	10	103306641	C	T	0.0134907	0.00112486	0.000351215	0.159123	0.0642016	0.013004	-1.667567717	0.590896642	0.004679783	0.000351215	0.159123	0.0642016	0.013004	-1.667567717	0.590896642	0.004679783
rs2180442	SNP_A-8561088	20	16278934	C	G	0.162896	0	0.000352564	-0.0673739	0.0189343	0.000352564				0.000352564	-0.0673739	0.0189343	0.000352564
rs1918043	SNP_A-2083399	2	6092621	A	T	0.182166	0	0.000359833	-0.0705978	0.0198813	0.000359833				0.000359833	-0.0705978	0.0198813	0.000359833
rs7854560	SNP_A-4298981	9	97422771	C	T	0.407199	0	0.000368721	-0.0525404	0.014815	0.000368721				0.000368721	-0.0525404	0.014815	0.000368721
rs9519026	SNP_A-8542439	13	102832714	C	G	0.00675676	0	0.000370176	-0.310693	0.0873918	0.000370176				0.000370176	-0.310693	0.0873918	0.000370176
rs10759734	SNP_A-2061814	9	116536471	A	G	0.234234	0	0.000373133	-0.0608326	0.0171556	0.000373133				0.000373133	-0.0608326	0.0171556	0.000373133
rs4870382	SNP_A-2184440	6	156030258	A	G	0.293026	0	0.000374213	0.0574033	0.0161967	0.000374213				0.000374213	0.0574033	0.0161967	0.000374213
rs4794614	SNP_A-8378506	17	51481587	A	T	0.059752	0	0.000375353	-0.111503	0.0314942	0.000375353				0.000375353	-0.111503	0.0314942	0.000375353
rs7764342	SNP_A-2022132	6	148157198	C	G	0.17531	0	0.000375529	0.066212	0.018693	0.000375529				0.000375529	0.066212	0.018693	0.000375529
rs7006142	SNP_A-1992783	8	26924620	C	G	0.41389	0.00112994	0.000377514	-0.0200482	0.0149263	0.176374	-2.136890532	0.58993192	0.000278391	0.000377514	-0.0200482	0.0149263	0.176374	-2.136890532	0.58993192	0.000278391
rs16851617	SNP_A-2131331	1	15571704	A	G	0.0727991	0	0.00037774	-0.096191	0.0270036	0.00037774				0.00037774	-0.096191	0.0270036	0.00037774
rs10758076	SNP_A-1843901	9	31558379	A	G	0.483051	0.00226501	0.000377765	-0.0532623	0.0145446	0.000237475	0.317884058	0.215263073	0.137927691	0.000377765	-0.0532623	0.0145446	0.000237475	0.317884058	0.215263073	0.137927691
rs6576860	SNP_A-8361449	1	87257845	A	G	0.0514706	0	0.000377892	0.11695	0.0330494	0.000377892				0.000377892	0.11695	0.0330494	0.000377892
rs4772583	SNP_A-2302091	13	103147374	A	G	0.112302	0	0.000378301	0.0812765	0.0229677	0.000378301				0.000378301	0.0812765	0.0229677	0.000378301
rs4469409	SNP_A-2130595	8	31701038	A	G	0.110672	0.00112994	0.000380361	-0.0896303	0.0230875	9.66e-05	0.33575837	0.592020682	0.553398792	0.000380361	-0.0896303	0.0230875	9.66e-05	0.33575837	0.592020682	0.553398792
rs10433660	SNP_A-4283603	4	5499949	C	T	0.173121	0	0.000388474	0.0677994	0.0191989	0.000388474				0.000388474	0.0677994	0.0191989	0.000388474
rs17045941	SNP_A-8370537	2	54591896	C	G	0.355293	0	0.000391489	0.0537558	0.0152286	0.000391489				0.000391489	0.0537558	0.0152286	0.000391489
rs885211	SNP_A-2199804	3	56422909	C	T	0.469595	0	0.000393478	-0.0514463	0.0145826	0.000393478				0.000393478	-0.0514463	0.0145826	0.000393478
rs891507	SNP_A-1912737	7	150382999	C	T	0.0517435	0	0.00039531	0.113541	0.0321034	0.00039531				0.00039531	0.113541	0.0321034	0.00039531
rs17431464	SNP_A-4299507	5	29991717	A	G	0.309685	0	0.000397293	-0.055576	0.0157638	0.000397293				0.000397293	-0.055576	0.0157638	0.000397293
rs9938320	SNP_A-1868535	16	81948981	A	G	0.435883	0	0.000397611	0.0507012	0.0143805	0.000397611				0.000397611	0.0507012	0.0143805	0.000397611
rs11570877	SNP_A-8485640	14	49868606	C	G	0.0219348	0	0.00039983	-0.175799	0.0498936	0.00039983				0.00039983	-0.175799	0.0498936	0.00039983
rs17118726	SNP_A-2046003	11	115106909	A	T	0.0956965	0	0.000399982	-0.0867665	0.0245526	0.000399982				0.000399982	-0.0867665	0.0245526	0.000399982
rs2366645	SNP_A-2254137	7	157150776	C	T	0.230596	0	0.000400487	0.0603112	0.0171191	0.000400487				0.000400487	0.0603112	0.0171191	0.000400487
rs6862076	SNP_A-8708915	5	32105667	A	G	0.468997	0	0.000401032	0.0497129	0.0140917	0.000401032				0.000401032	0.0497129	0.0140917	0.000401032
rs6663614	SNP_A-8688390	1	211164564	G	T	0.272573	0	0.000401179	-0.0577517	0.0163317	0.000401179				0.000401179	-0.0577517	0.0163317	0.000401179
rs1854239	SNP_A-8546129	6	167181698	C	G	0.236486	0	0.000404573	0.0601703	0.0169979	0.000404573				0.000404573	0.0601703	0.0169979	0.000404573
rs4841617	SNP_A-4247147	8	11806737	C	T	0.228684	0.00225989	0.000405767	0.0650042	0.0175976	0.000207115	0.333051876	0.263829678	0.20548139	0.000405767	0.0650042	0.0175976	0.000207115	0.333051876	0.263829678	0.20548139
rs3799570	SNP_A-1988502	6	166950610	A	G	0.249719	0	0.000409697	-0.058977	0.0167656	0.000409697				0.000409697	-0.058977	0.0167656	0.000409697
rs3738154	SNP_A-8663690	1	203330572	C	T	0.359955	0	0.000410994	0.0528896	0.014995	0.000410994				0.000410994	0.0528896	0.014995	0.000410994
rs10761556	SNP_A-2039899	10	62187769	A	T	0.407095	0	0.000411498	0.0522542	0.0148581	0.000411498				0.000411498	0.0522542	0.0148581	0.000411498
rs973687	SNP_A-4206981	12	28702585	A	G	0.0748031	0	0.000412426	-0.0979774	0.0278515	0.000412426				0.000412426	-0.0979774	0.0278515	0.000412426
rs1635136	SNP_A-4300077	12	111939126	C	T	0.371204	0	0.000412956	0.051612	0.0146282	0.000412956				0.000412956	0.051612	0.0146282	0.000412956
rs9821424	SNP_A-8493135	3	147216821	A	T	0.203178	0	0.00041423	0.0640813	0.018232	0.00041423				0.00041423	0.0640813	0.018232	0.00041423
rs927512	SNP_A-1841566	1	96705527	C	T	0.0603837	0	0.000414693	0.110072	0.0313031	0.000414693				0.000414693	0.110072	0.0313031	0.000414693
rs8087321	SNP_A-2258124	18	3158616	C	T	0.29223	0	0.000416335	-0.0561401	0.0159762	0.000416335				0.000416335	-0.0561401	0.0159762	0.000416335
rs11997461	SNP_A-2106308	8	26919554	A	T	0.0640105	0.00130719	0.000416733	-0.0347058	0.0330328	0.288859	-2.243679981	0.580315472	0.000105719	0.000416733	-0.0347058	0.0330328	0.288859	-2.243679981	0.580315472	0.000105719
rs13178437	SNP_A-8552661	5	95907918	A	G	0.027027	0	0.000417549	0.159345	0.0451727	0.000417549				0.000417549	0.159345	0.0451727	0.000417549
rs333713	SNP_A-2242680	1	183830041	C	T	0.347191	0.00112486	0.000419242	0.0576802	0.0146949	8.12e-05	0.140555278	0.298205767	0.637433262	0.000419242	0.0576802	0.0146949	8.12e-05	0.140555278	0.298205767	0.637433262
rs585655	SNP_A-2151136	1	43369601	C	T	0.33502	0.00112486	0.00042011	0.0584156	0.0153633	0.000135501	0.718588403	0.584683492	0.216976488	0.00042011	0.0584156	0.0153633	0.000135501	0.718588403	0.584683492	0.216976488
rs8114447	SNP_A-8645886	20	48228324	C	T	0.0743243	0	0.000422122	-0.0930733	0.0264667	0.000422122				0.000422122	-0.0930733	0.0264667	0.000422122
rs17032517	SNP_A-1884041	4	156281415	A	G	0.0568694	0	0.000422942	-0.108436	0.030863	0.000422942				0.000422942	-0.108436	0.030863	0.000422942
rs17114548	SNP_A-4206758	1	57139629	A	T	0.127672	0	0.000423997	-0.078748	0.0224392	0.000423997				0.000423997	-0.078748	0.0224392	0.000423997
rs9641538	SNP_A-8554535	7	114818811	C	T	0.41875	0.00684151	0.000424398	0.0564665	0.0145071	9.62e-05	0.146739722	0.245943631	0.550948435	0.000424398	0.0564665	0.0145071	9.62e-05	0.146739722	0.245943631	0.550948435
rs11025849	SNP_A-8385113	11	20959597	A	G	0.220272	0	0.000424766	0.0615666	0.0175514	0.000424766				0.000424766	0.0615666	0.0175514	0.000424766
rs466686	SNP_A-4286677	5	122504519	C	T	0.0629966	0	0.000424843	-0.106462	0.0303503	0.000424843				0.000424843	-0.106462	0.0303503	0.000424843
rs13044874	SNP_A-1967784	20	12098580	A	G	0.419482	0	0.000425479	-0.0522776	0.014894	0.000425479				0.000425479	-0.0522776	0.014894	0.000425479
rs6497576	SNP_A-1840613	16	22089994	A	G	0.243135	0	0.000426219	0.0599761	0.0170672	0.000426219				0.000426219	0.0599761	0.0170672	0.000426219
rs41421345	SNP_A-4211724	6	69988477	C	T	0.129321	0	0.000427678	0.078733	0.0223517	0.000427678				0.000427678	0.078733	0.0223517	0.000427678
rs7329974	SNP_A-8385773	13	46031123	A	C	0.0267045	0	0.000428166	-0.157092	0.0445933	0.000428166				0.000428166	-0.157092	0.0445933	0.000428166
rs9874354	SNP_A-8566962	3	149585638	C	T	0.213443	0	0.000430075	0.0631979	0.0180117	0.000430075				0.000430075	0.0631979	0.0180117	0.000430075
rs41408750	SNP_A-1964652	2	119381934	A	G	0.0191441	0	0.000431579	0.190625	0.0542762	0.000431579				0.000431579	0.190625	0.0542762	0.000431579
rs10503805	SNP_A-4266877			C	T	0.414455	0.00112994	0.000433891	0.0184903	0.0149637	0.213203	-2.141222368	0.590032045	0.000271351	0.000433891	0.0184903	0.0149637	0.213203	-2.141222368	0.590032045	0.000271351
rs1364363	SNP_A-2084932	16	13894228	C	G	0.358268	0	0.000439817	-0.0529609	0.0151309	0.000439817				0.000439817	-0.0529609	0.0151309	0.000439817
rs7830778	SNP_A-8435995	8	30179846	C	T	0.115712	0.00113507	0.00043993	-0.0502627	0.0225117	0.0242296	-1.793992081	0.588043707	0.002172459	0.00043993	-0.0502627	0.0225117	0.0242296	-1.793992081	0.588043707	0.002172459
rs2834213	SNP_A-2018308	21	33714780	C	T	0.0400225	0	0.000440559	0.126398	0.0361266	0.000440559				0.000440559	0.126398	0.0361266	0.000440559
rs16871838	SNP_A-4210013	4	21363292	C	T	0.383878	0	0.000444022	-0.0531871	0.0152133	0.000444022				0.000444022	-0.0531871	0.0152133	0.000444022
rs10139457	SNP_A-8389032	14	97873864	C	T	0.369014	0.00224972	0.00044527	-0.058898	0.0151264	9.94e-05	-0.140465366	0.263729223	0.590234974	0.00044527	-0.058898	0.0151264	9.94e-05	-0.140465366	0.263729223	0.590234974
rs11588373	SNP_A-8679637	1	48987746	A	T	0.0767061	0.0011274	0.000447395	0.105471	0.0272768	0.000107516	0.458059266	0.584748933	0.426910201	0.000447395	0.105471	0.0272768	0.000107516	0.458059266	0.584748933	0.426910201
rs2092324	SNP_A-1857548	1	15605981	A	G	0.411331	0.00339367	0.000447416	-0.0552675	0.0146158	0.000145809	0.362041107	0.350003133	0.303790025	0.000447416	-0.0552675	0.0146158	0.000145809	0.362041107	0.350003133	0.303790025
rs4675577	SNP_A-2272203	2	206542163	A	G	0.296505	0	0.00044804	0.0560528	0.0160099	0.00044804				0.00044804	0.0560528	0.0160099	0.00044804
rs743156	SNP_A-8578238	20	21507089	A	G	0.426387	0	0.000448571	-0.0524079	0.0149439	0.000448571				0.000448571	-0.0524079	0.0149439	0.000448571
rs4099423	SNP_A-2189516	2	222474353	C	T	0.00679117	0.0011325	0.000448738	0.340463	0.0871522	8.88e-05	0.469375522	0.601692733	0.433322143	0.000448738	0.340463	0.0871522	8.88e-05	0.469375522	0.601692733	0.433322143
rs7157296	SNP_A-4216856	14	49636632	C	T	0.375703	0	0.000450516	0.0516513	0.0147912	0.000450516				0.000450516	0.0516513	0.0147912	0.000450516
rs9957614	SNP_A-8418137	18	54671845	A	G	0.0512387	0	0.000450755	0.114689	0.0327794	0.000450755				0.000450755	0.114689	0.0327794	0.000450755
rs696562	SNP_A-2143716	9	108849187	C	T	0.103487	0	0.000451967	0.0872938	0.0249748	0.000451967				0.000451967	0.0872938	0.0249748	0.000451967
rs7606550	SNP_A-8715053	2	80533735	C	G	0.0840432	0.00226757	0.00045266	-0.0151182	0.0251921	0.54379	1.022593877	0.262227981	9.09E-05	0.00045266	-0.0151182	0.0251921	0.54379	1.022593877	0.262227981	9.09E-05
rs374982	SNP_A-8309451	1	101745638	A	G	0.49268	0	0.000453468	-0.050927	0.0145838	0.000453468				0.000453468	-0.050927	0.0145838	0.000453468
rs2817478	SNP_A-1810174	1	244026709	A	G	0.0573356	0.00112486	0.000455414	-0.121159	0.0310272	8.82e-05	0.292221596	0.581308325	0.598805592	0.000455414	-0.121159	0.0310272	8.82e-05	0.292221596	0.581308325	0.598805592
rs11501211	SNP_A-8433431	11	124930983	A	G	0.0894263	0	0.000455492	0.0872252	0.024964	0.000455492				0.000455492	0.0872252	0.024964	0.000455492
rs2835989	SNP_A-4209126	21	38114422	C	T	0.216535	0	0.000456766	-0.0609584	0.0174129	0.000456766				0.000456766	-0.0609584	0.0174129	0.000456766
rs13396312	SNP_A-8359568	2	198201948	A	T	0.348732	0.0011274	0.000457552	-0.0606771	0.0155525	9.66e-05	0.200586113	0.590487118	0.728419514	0.000457552	-0.0606771	0.0155525	9.66e-05	0.200586113	0.590487118	0.728419514
rs11633375	SNP_A-1957775	15	32716663	A	G	0.0311086	0	0.000458295	0.146261	0.0419437	0.000458295				0.000458295	0.146261	0.0419437	0.000458295
rs12427008	SNP_A-8489965	12	21249215	C	T	0.0461192	0	0.000462848	-0.118161	0.0339066	0.000462848				0.000462848	-0.118161	0.0339066	0.000462848
rs601504	SNP_A-2142475	1	43376302	C	G	0.322635	0	0.00046405	-0.0535043	0.0153507	0.00046405				0.00046405	-0.0535043	0.0153507	0.00046405
rs7721147	SNP_A-4203532	5	8307598	G	T	0.0179977	0	0.00046787	-0.187541	0.0538118	0.00046787				0.00046787	-0.187541	0.0538118	0.00046787
rs17092814	SNP_A-8563379	14	56595906	C	T	0.100112	0	0.000468214	-0.0831696	0.0238897	0.000468214				0.000468214	-0.0831696	0.0238897	0.000468214
rs2409517	SNP_A-2018398	21	34434428	C	T	0.463401	0	0.000470029	-0.0501321	0.0143832	0.000470029				0.000470029	-0.0501321	0.0143832	0.000470029
rs12501311	SNP_A-2286873	4	65842770	A	G	0.228507	0	0.00047036	-0.0601402	0.0172775	0.00047036				0.00047036	-0.0601402	0.0172775	0.00047036
rs16960306	SNP_A-1922671	16	81955608	C	G	0.287964	0	0.000470753	-0.0530148	0.0152256	0.000470753				0.000470753	-0.0530148	0.0152256	0.000470753
rs10489016	SNP_A-8620772	4	27004084	C	G	0.160138	0	0.000471028	0.0717191	0.0206095	0.000471028				0.000471028	0.0717191	0.0206095	0.000471028
rs13031336	SNP_A-8682915	2	119481735	C	T	0.0380898	0.00113766	0.000471466	-0.154612	0.0395321	9.09e-05	0.183279196	0.603456547	0.750554294	0.000471466	-0.154612	0.0395321	9.09e-05	0.183279196	0.603456547	0.750554294
rs2128184	SNP_A-8424514	9	29626965	A	G	0.399317	0	0.0004717	0.0509884	0.0146392	0.0004717				0.0004717	0.0509884	0.0146392	0.0004717
rs6532316	SNP_A-2132252	4	77417780	C	T	0.232414	0.00112486	0.000472428	-0.0196878	0.0170948	0.247073	2.193117137	0.587615482	0.000181426	0.000472428	-0.0196878	0.0170948	0.247073	2.193117137	0.587615482	0.000181426
rs6719712	SNP_A-8525091	2	56641843	A	G	0.236486	0	0.00047649	0.0595786	0.017135	0.00047649				0.00047649	0.0595786	0.017135	0.00047649
rs2151837	SNP_A-8549951	6	20251715	C	T	0.300676	0	0.000478626	0.0547273	0.0157242	0.000478626				0.000478626	0.0547273	0.0157242	0.000478626
rs17101774	SNP_A-8712231	14	63863334	C	T	0.120159	0	0.000482039	0.0772859	0.022227	0.000482039				0.000482039	0.0772859	0.022227	0.000482039
rs10911755	SNP_A-2292827	1	183792666	A	C	0.132883	0	0.000483258	-0.0748038	0.0215063	0.000483258				0.000483258	-0.0748038	0.0215063	0.000483258
rs6684760	SNP_A-2026509	1	239524852	C	G	0.100679	0	0.000485807	-0.0851938	0.0245415	0.000485807				0.000485807	-0.0851938	0.0245415	0.000485807
rs2702967	SNP_A-8324938	8	134137930	C	T	0.44375	0	0.000486212	0.0498366	0.0143509	0.000486212				0.000486212	0.0498366	0.0143509	0.000486212
rs11006159	SNP_A-8634910	10	59912471	C	T	0.4375	0	0.000486578	-0.0503533	0.0145067	0.000486578				0.000486578	-0.0503533	0.0145067	0.000486578
rs16853069	SNP_A-8608714	1	14068799	C	T	0.169482	0	0.00048897	0.0677843	0.0195286	0.00048897				0.00048897	0.0677843	0.0195286	0.00048897
rs682848	SNP_A-2284848	11	63956955	C	G	0.306998	0	0.000492873	-0.0560415	0.0160555	0.000492873				0.000492873	-0.0560415	0.0160555	0.000492873
rs2876052	SNP_A-8577445	20	6659572	C	T	0.0245803	0	0.000493134	-0.157593	0.0454593	0.000493134				0.000493134	-0.157593	0.0454593	0.000493134
rs2692419	SNP_A-8416141	7	109638592	G	T	0.462493	0.00112867	0.000495931	0.0581076	0.014941	9.6e-05	0.229156729	0.605806125	0.695638622	0.000495931	0.0581076	0.014941	9.6e-05	0.229156729	0.605806125	0.695638622
rs6838706	SNP_A-1891735	4	125070960	A	G	0.499436	0	0.000496919	0.0505221	0.0145169	0.000496919				0.000496919	0.0505221	0.0145169	0.000496919
rs17712523	SNP_A-8453388	10	73207620	C	T	0.0226757	0	0.000499402	0.165406	0.0476404	0.000499402				0.000499402	0.165406	0.0476404	0.000499402
rs12092869	SNP_A-1928715	1	116761018	C	G	0.253093	0	0.000500259	-0.0579271	0.0167245	0.000500259				0.000500259	-0.0579271	0.0167245	0.000500259
rs4421280	SNP_A-8621683	7	142813339	C	T	0.047619	0	0.000502912	0.119366	0.0344185	0.000502912				0.000502912	0.119366	0.0344185	0.000502912
rs7300328	SNP_A-2191705	12	91158546	A	G	0.0850225	0	0.000503081	0.0935222	0.0270089	0.000503081				0.000503081	0.0935222	0.0270089	0.000503081
rs7260675	SNP_A-8370291	20	45753145	C	T	0.280968	0	0.000503777	-0.0585605	0.016917	0.000503777				0.000503777	-0.0585605	0.016917	0.000503777
rs12223724	SNP_A-8468278	11	24470397	C	T	0.153488	0	0.000503879	0.07303	0.0210966	0.000503879				0.000503879	0.07303	0.0210966	0.000503879
rs4689186	SNP_A-2106712	4	4945966	C	G	0.176802	0	0.000504983	-0.0685218	0.0197947	0.000504983				0.000504983	-0.0685218	0.0197947	0.000504983
rs16958490	SNP_A-1864203	17	52914816	A	G	0.0941375	0	0.000505926	0.0877665	0.0253595	0.000505926				0.000505926	0.0877665	0.0253595	0.000505926
rs6823078	SNP_A-1947312	4	77415872	A	G	0.208922	0.00112867	0.000507272	0.0189762	0.0175211	0.269535	2.15765449	0.588612715	0.000237454	0.000507272	0.0189762	0.0175211	0.269535	2.15765449	0.588612715	0.000237454
rs11253609	SNP_A-4273493	10	15784898	A	G	0.00283447	0	0.000508612	0.473247	0.136291	0.000508612				0.000508612	0.473247	0.136291	0.000508612
rs12158362	SNP_A-8681758	22	23991376	C	G	0.139785	0.0125142	0.000510538	0.0817992	0.0213901	0.000122685	0.141895734	0.179789318	0.422217808	0.000510538	0.0817992	0.0213901	0.000122685	0.141895734	0.179789318	0.422217808
rs971564	SNP_A-4280233	6	69993900	C	T	0.137288	0	0.000511449	0.0739335	0.0212189	0.000511449				0.000511449	0.0739335	0.0212189	0.000511449
rs4573871	SNP_A-8678872	14	81145343	A	G	0.0682074	0	0.000515073	-0.100177	0.0289305	0.000515073				0.000515073	-0.100177	0.0289305	0.000515073
rs11126158	SNP_A-8700253	2	67884511	C	G	0.388514	0	0.000515659	-0.0508301	0.014708	0.000515659				0.000515659	-0.0508301	0.014708	0.000515659
rs12316536	SNP_A-8396983	12	2543483	A	T	0.111738	0	0.000517404	-0.079307	0.0229561	0.000517404				0.000517404	-0.079307	0.0229561	0.000517404
rs11747454	SNP_A-8465014	5	138346057	A	G	0.0404949	0	0.000518035	0.127211	0.0368171	0.000518035				0.000518035	0.127211	0.0368171	0.000518035
rs2072619	SNP_A-8497715	16	15777302	A	G	0.399325	0.0045045	0.000520469	0.0495966	0.0149813	0.000869223	0.574497001	0.294048525	0.048975216	0.000520469	0.0495966	0.0149813	0.000869223	0.574497001	0.294048525	0.048975216
rs13382088	SNP_A-8360919	19	58911651	A	G	0.0484234	0	0.000524118	-0.111588	0.0320275	0.000524118				0.000524118	-0.111588	0.0320275	0.000524118
rs12785255	SNP_A-8539297	11	101930012	A	G	0.393018	0	0.00052419	0.0517244	0.0149208	0.00052419				0.00052419	0.0517244	0.0149208	0.00052419
rs11847920	SNP_A-8380838	14	104921090	A	G	0.153933	0.0011325	0.000524797	-0.0707523	0.0209943	0.000709006	-1.135581945	0.584739847	0.05087793	0.000524797	-0.0707523	0.0209943	0.000709006	-1.135581945	0.584739847	0.05087793
rs9394412	SNP_A-8640724	6	12039873	A	C	0.255172	0	0.000526214	0.058679	0.0169824	0.000526214				0.000526214	0.058679	0.0169824	0.000526214
rs8023044	SNP_A-1903821	14	83188355	A	G	0.0835214	0	0.000528619	-0.0925674	0.0267627	0.000528619				0.000528619	-0.0925674	0.0267627	0.000528619
rs1342723	SNP_A-8696121	1	116234615	C	G	0.183778	0.00113379	0.000529355	0.0705527	0.0184367	0.000121596	-0.310258895	0.587281441	0.596418156	0.000529355	0.0705527	0.0184367	0.000121596	-0.310258895	0.587281441	0.596418156
rs17048437	SNP_A-1964538	2	114968657	C	T	0.0962296	0.00112613	0.000530794	-0.0248096	0.0239916	0.297726	-2.160854101	0.588414294	0.000229532	0.000530794	-0.0248096	0.0239916	0.297726	-2.160854101	0.588414294	0.000229532
rs6573820	SNP_A-1837004	14	67731966	A	G	0.165544	0.00790961	0.000530883	0.0759341	0.0196959	0.000108108	0.08264046	0.134318651	0.538079549	0.000530883	0.0759341	0.0196959	0.000108108	0.08264046	0.134318651	0.538079549
rs1331535	SNP_A-1832329	13	103076020	C	T	0.221477	0.0192525	0.000532133	0.0667727	0.0172593	0.000103326	-0.018691866	0.122115547	0.874741993	0.000532133	0.0667727	0.0172593	0.000103326	-0.018691866	0.122115547	0.874741993
rs584050	SNP_A-1911705	6	124279899	C	T	0.146396	0	0.000534667	0.0702406	0.0203842	0.000534667				0.000534667	0.0702406	0.0203842	0.000534667
rs17405784	SNP_A-1859573	8	55883620	C	T	0.103933	0.00224972	0.00053726	0.087081	0.0234986	0.000202447	0.334501613	0.414799703	0.414949771	0.00053726	0.087081	0.0234986	0.000202447	0.334501613	0.414799703	0.414949771
rs1059508	SNP_A-8430461	7	38732408	C	T	0.00283126	0	0.00053817	-0.471208	0.136323	0.00053817				0.00053817	-0.471208	0.136323	0.00053817
rs1868963	SNP_A-8505184	5	30005623	A	C	0.29129	0	0.000538947	0.0546735	0.0158772	0.000538947				0.000538947	0.0546735	0.0158772	0.000538947
rs16957550	SNP_A-8465301	15	31775626	A	G	0.279661	0	0.0005414	-0.0562442	0.0163364	0.0005414				0.0005414	-0.0562442	0.0163364	0.0005414
rs2439945	SNP_A-8505558	17	5065186	A	G	0.0644068	0	0.000545304	-0.106666	0.0309431	0.000545304				0.000545304	-0.106666	0.0309431	0.000545304
rs8016502	SNP_A-8494339	14	84727510	A	C	0.163647	0	0.000546646	-0.0672237	0.0195451	0.000546646				0.000546646	-0.0672237	0.0195451	0.000546646
rs6964548	SNP_A-8329928	7	149943849	A	T	0.391892	0	0.000548096	0.0508061	0.0147591	0.000548096				0.000548096	0.0508061	0.0147591	0.000548096
rs11850801	SNP_A-8319532	14	75115897	A	G	0.116423	0	0.000548366	-0.0786106	0.0228355	0.000548366				0.000548366	-0.0786106	0.0228355	0.000548366
rs3786249	SNP_A-8580097	18	45351487	A	G	0.416104	0	0.000548435	-0.0493753	0.0143536	0.000548435				0.000548435	-0.0493753	0.0143536	0.000548435
rs4885948	SNP_A-8403623	13	52207434	C	T	0.0457627	0	0.000548607	0.120308	0.0349583	0.000548607				0.000548607	0.120308	0.0349583	0.000548607
rs4733099	SNP_A-1808184	8	31759547	C	T	0.120407	0.00113122	0.000548621	-0.0854079	0.0225126	0.000138378	0.314320039	0.592773183	0.578134187	0.000548621	-0.0854079	0.0225126	0.000138378	0.314320039	0.592773183	0.578134187
rs16843242	SNP_A-2305949	2	241679954	A	G	0.09375	0.00113507	0.0005503	-0.0944566	0.0246803	0.00012595	-0.241545084	0.293462041	0.409632161	0.0005503	-0.0944566	0.0246803	0.00012595	-0.241545084	0.293462041	0.409632161
rs10768020	SNP_A-8590202	11	33664266	C	T	0.325084	0	0.00055412	-0.0527722	0.0152389	0.00055412				0.00055412	-0.0527722	0.0152389	0.00055412
rs4769585	SNP_A-8684040	13	27448578	C	T	0.203409	0	0.000554755	-0.0636589	0.0185267	0.000554755				0.000554755	-0.0636589	0.0185267	0.000554755
rs11934863	SNP_A-8302189	4	77417815	C	T	0.190637	0.0011274	0.000555418	0.0172427	0.0172244	0.306043	2.161850979	0.588886954	0.000232697	0.000555418	0.0172427	0.0172244	0.306043	2.161850979	0.588886954	0.000232697
rs10510082	SNP_A-2006050	10	122572451	A	C	0.032167	0	0.000557068	0.137136	0.0399294	0.000557068				0.000557068	0.137136	0.0399294	0.000557068
rs1029652	SNP_A-8560461	19	14839284	C	T	0.246768	0.00112486	0.000560732	-0.0173842	0.0174268	0.318022	-2.161299072	0.588508478	0.000229211	0.000560732	-0.0173842	0.0174268	0.318022	-2.161299072	0.588508478	0.000229211
rs9952148	SNP_A-4273323	18	52998449	A	G	0.160473	0	0.000561056	-0.0694533	0.0200847	0.000561056				0.000561056	-0.0694533	0.0200847	0.000561056
rs1928980	SNP_A-1806272	9	118769764	A	G	0.227734	0	0.00056112	-0.0571457	0.0166422	0.00056112				0.00056112	-0.0571457	0.0166422	0.00056112
rs11606803	SNP_A-8538317	11	43092549	A	G	0.189694	0	0.000561789	0.0646526	0.0188218	0.000561789				0.000561789	0.0646526	0.0188218	0.000561789
rs254694	SNP_A-8400681	12	114073907	A	G	0.268884	0	0.000562841	0.0588416	0.0170014	0.000562841				0.000562841	0.0588416	0.0170014	0.000562841
rs4700811	SNP_A-2270189	5	178966007	A	G	0.0186263	0	0.000564068	-0.161661	0.0470291	0.000564068				0.000564068	-0.161661	0.0470291	0.000564068
rs12657389	SNP_A-8593754	5	169711794	C	T	0.0237819	0	0.000564403	0.165371	0.0478976	0.000564403				0.000564403	0.165371	0.0478976	0.000564403
rs11787149	SNP_A-8612299	8	18197420	A	G	0.447383	0.00565611	0.000567047	-0.0556471	0.0145664	0.000128244	0.131985258	0.144163443	0.357872445	0.000567047	-0.0556471	0.0145664	0.000128244	0.131985258	0.144163443	0.357872445
rs7239483	SNP_A-1899772	18	53864927	G	T	0.123519	0.0011274	0.000567356	-0.0664124	0.0217234	0.0023449	-1.3698937	0.5937455	0.019925636	0.000567356	-0.0664124	0.0217234	0.0023449	-1.3698937	0.5937455	0.019925636
rs41453048	SNP_A-1780946	1	183796340	A	G	0.132053	0	0.000569949	-0.0741835	0.0216404	0.000569949				0.000569949	-0.0741835	0.0216404	0.000569949
rs17049537	SNP_A-1979077	4	138513750	A	C	0.0788288	0	0.000570023	-0.0919951	0.0268257	0.000570023				0.000570023	-0.0919951	0.0268257	0.000570023
rs12486501	SNP_A-2089687	3	26925419	A	T	0.039818	0	0.000571156	0.130643	0.0380144	0.000571156				0.000571156	0.130643	0.0380144	0.000571156
rs990267	SNP_A-8574193	1	115743497	A	G	0.481398	0	0.000572109	0.0500186	0.0145018	0.000572109				0.000572109	0.0500186	0.0145018	0.000572109
rs12699007	SNP_A-2300048	7	70389161	A	G	0.00960452	0	0.000572143	-0.242073	0.0705584	0.000572143				0.000572143	-0.242073	0.0705584	0.000572143
rs654272	SNP_A-1926762	11	106820521	C	G	0.35941	0.00227015	0.00057266	-0.0564944	0.0146597	0.00011179	-0.03323313	0.417101154	0.916680957	0.00057266	-0.0564944	0.0146597	0.00011179	-0.03323313	0.417101154	0.916680957
rs4963630	SNP_A-2254998	12	25756603	A	T	0.1991	0	0.000576677	-0.0618791	0.0179271	0.000576677				0.000576677	-0.0618791	0.0179271	0.000576677
rs12104840	SNP_A-8694912	2	40273633	A	G	0.193002	0	0.00057852	0.0643919	0.0188021	0.00057852				0.00057852	0.0643919	0.0188021	0.00057852
rs524764	SNP_A-8636009	11	106800504	A	C	0.272042	0.00232288	0.000578926	0.0630811	0.0164065	0.000113131	-0.099737831	0.421366991	0.804267727	0.000578926	0.0630811	0.0164065	0.000113131	-0.099737831	0.421366991	0.804267727
rs4647473	SNP_A-2213542	9	96994891	C	T	0.106862	0	0.000579375	-0.0817309	0.0238707	0.000579375				0.000579375	-0.0817309	0.0238707	0.000579375
rs6041088	SNP_A-8358106	20	12022811	C	G	0.440045	0	0.000580129	-0.0505026	0.0147229	0.000580129				0.000580129	-0.0505026	0.0147229	0.000580129
rs2223309	SNP_A-8619939	1	185114716	C	T	0.170993	0	0.000580226	0.0671829	0.0196186	0.000580226				0.000580226	0.0671829	0.0196186	0.000580226
rs3782946	SNP_A-2309611	13	94509604	C	T	0.304397	0	0.000580571	-0.0543955	0.0158891	0.000580571				0.000580571	-0.0543955	0.0158891	0.000580571
rs10829721	SNP_A-2204004	10	131948439	A	G	0.0880361	0	0.000581542	-0.0851805	0.0248511	0.000581542				0.000581542	-0.0851805	0.0248511	0.000581542
rs6790513	SNP_A-8617989	3	28009300	A	G	0.0663667	0	0.000582348	-0.102265	0.0298733	0.000582348				0.000582348	-0.102265	0.0298733	0.000582348
rs618020	SNP_A-8291581	10	6543456	A	T	0.256471	0	0.000583677	-0.0558055	0.0162588	0.000583677				0.000583677	-0.0558055	0.0162588	0.000583677
rs6710906	SNP_A-4268977	2	43053611	G	T	0.34611	0	0.000587329	0.0495957	0.014494	0.000587329				0.000587329	0.0495957	0.014494	0.000587329
rs16892971	SNP_A-8477841	6	162077148	A	G	0.0463801	0	0.00058752	0.120062	0.0350047	0.00058752				0.00058752	0.120062	0.0350047	0.00058752
rs483997	SNP_A-8579884	22	26068226	A	C	0.40904	0	0.000590325	-0.0533984	0.0156105	0.000590325				0.000590325	-0.0533984	0.0156105	0.000590325
rs4819288	SNP_A-8579293	21	43944601	C	G	0.0867117	0	0.000593989	0.0871567	0.0253605	0.000593989				0.000593989	0.0871567	0.0253605	0.000593989
rs9305055	SNP_A-2185131	19	14842367	A	T	0.248171	0.00112613	0.000594954	0.0165149	0.0174087	0.342038	-2.161751039	0.588803812	0.00023019	0.000594954	0.0165149	0.0174087	0.342038	-2.161751039	0.588803812	0.00023019
rs12136954	SNP_A-8556249	1	214122116	C	T	0.160508	0	0.000597197	-0.0670347	0.0196282	0.000597197				0.000597197	-0.0670347	0.0196282	0.000597197
rs2724961	SNP_A-8387491	8	4547635	C	T	0.132171	0	0.00059792	-0.0729636	0.0213633	0.00059792				0.00059792	-0.0729636	0.0213633	0.00059792
rs17005120	SNP_A-1863862	4	82523439	A	G	0.247608	0.00112486	0.000599198	0.0149618	0.0162887	0.35252	2.194582312	0.58779705	0.000180455	0.000599198	0.0149618	0.0162887	0.35252	2.194582312	0.58779705	0.000180455
rs7179520	SNP_A-8356069	15	89972904	C	G	0.145598	0	0.000602461	0.0701025	0.020521	0.000602461				0.000602461	0.0701025	0.020521	0.000602461
rs10163683	SNP_A-1832170	18	53007600	C	T	0.380068	0	0.000603954	-0.0516681	0.015117	0.000603954				0.000603954	-0.0516681	0.015117	0.000603954
rs2357014	SNP_A-2182932	2	53124079	A	G	0.422686	0	0.000605632	0.0491088	0.0143934	0.000605632				0.000605632	0.0491088	0.0143934	0.000605632
rs6593598	SNP_A-8605850	1	96681225	C	T	0.071991	0	0.00060585	0.0974723	0.02857	0.00060585				0.00060585	0.0974723	0.02857	0.00060585
rs2834247	SNP_A-8578512	21	33978599	A	G	0.0988166	0	0.000607028	0.0849534	0.0248836	0.000607028				0.000607028	0.0849534	0.0248836	0.000607028
rs955626	SNP_A-4243853	5	125413025	A	G	0.0659526	0	0.000607152	-0.0991496	0.0290588	0.000607152				0.000607152	-0.0991496	0.0290588	0.000607152
rs10930419	SNP_A-2145308	2	170876928	A	G	0.114173	0	0.000607433	-0.0785788	0.0230237	0.000607433				0.000607433	-0.0785788	0.0230237	0.000607433
rs16965001	SNP_A-4236057	16	61231876	A	G	0.205549	0	0.000608306	-0.0610426	0.017899	0.000608306				0.000608306	-0.0610426	0.017899	0.000608306
rs2247407	SNP_A-8626378	14	41924173	A	G	0.225336	0.00337458	0.000608474	-0.0213597	0.0183494	0.240278	-0.662064537	0.174202588	0.00014766	0.000608474	-0.0213597	0.0183494	0.240278	-0.662064537	0.174202588	0.00014766
rs1928991	SNP_A-8631192	9	118780666	C	T	0.24733	0.00112486	0.000609867	-0.0622309	0.0162465	0.000119452	-0.086055004	0.603641102	0.897510318	0.000609867	-0.0622309	0.0162465	0.000119452	-0.086055004	0.603641102	0.897510318
rs11866435	SNP_A-1897580	16	12801935	C	T	0.332958	0	0.000611084	-0.0528548	0.0153455	0.000611084				0.000611084	-0.0528548	0.0153455	0.000611084
rs7086943	SNP_A-2139442	10	28600457	C	T	0.156674	0	0.000613894	-0.0672536	0.0197053	0.000613894				0.000613894	-0.0672536	0.0197053	0.000613894
rs17448782	SNP_A-8352578	4	20807213	G	T	0.160654	0	0.000614636	-0.0666866	0.019569	0.000614636				0.000614636	-0.0666866	0.019569	0.000614636
rs13179136	SNP_A-4221688	5	129652818	C	T	0.142695	0	0.000615827	-0.07117	0.0208751	0.000615827				0.000615827	-0.07117	0.0208751	0.000615827
rs4781471	SNP_A-2162045	16	13428820	A	G	0.0368481	0	0.000615911	0.133809	0.039163	0.000615911				0.000615911	0.133809	0.039163	0.000615911
rs7295096	SNP_A-2044186	12	27689172	C	T	0.213078	0	0.000616298	-0.0594259	0.0174161	0.000616298				0.000616298	-0.0594259	0.0174161	0.000616298
rs9899504	SNP_A-8353309	17	12100715	A	G	0.491822	0.0011274	0.000616405	0.0543987	0.0143157	0.000142705	-0.39043561	0.587302293	0.505493425	0.000616405	0.0543987	0.0143157	0.000142705	-0.39043561	0.587302293	0.505493425
rs9645551	SNP_A-1833712	10	114371103	A	G	0.201014	0	0.000617422	0.0637739	0.018554	0.000617422				0.000617422	0.0637739	0.018554	0.000617422
rs17110518	SNP_A-8633237	14	39903092	A	G	0.0342697	0.00338219	0.000618702	0.148683	0.0389618	0.000127051	-0.096257927	0.174248964	0.569545677	0.000618702	0.148683	0.0389618	0.000127051	-0.096257927	0.174248964	0.569545677
rs142092	SNP_A-1967600	20	7041432	A	G	0.472973	0	0.000621297	0.0491162	0.014415	0.000621297				0.000621297	0.0491162	0.014415	0.000621297
rs4409068	SNP_A-8434451	5	34575164	G	T	0.427365	0	0.000622849	-0.0509678	0.0149722	0.000622849				0.000622849	-0.0509678	0.0149722	0.000622849
rs17145407	SNP_A-2137233	6	9066140	C	T	0.0872748	0	0.000624438	0.0897999	0.0263774	0.000624438				0.000624438	0.0897999	0.0263774	0.000624438
rs2865895	SNP_A-1786737	16	12798783	C	G	0.332396	0	0.000624731	0.0527153	0.0153322	0.000624731				0.000624731	0.0527153	0.0153322	0.000624731
rs315808	SNP_A-1918580	5	169682736	G	T	0.116554	0	0.000625933	0.076895	0.0225404	0.000625933				0.000625933	0.076895	0.0225404	0.000625933
rs13261940	SNP_A-8594067	8	26927511	G	T	0.42235	0.00114679	0.000626593	-0.0130817	0.0145796	0.369528	-2.163308292	0.591521981	0.000242751	0.000626593	-0.0130817	0.0145796	0.369528	-2.163308292	0.591521981	0.000242751
rs2873014	SNP_A-1794831	8	135715042	C	T	0.328072	0	0.000627542	-0.0530114	0.0154684	0.000627542				0.000627542	-0.0530114	0.0154684	0.000627542
rs13309815	SNP_A-8389919	7	45258571	A	C	0.193348	0	0.000627643	0.0630436	0.0185311	0.000627643				0.000627643	0.0630436	0.0185311	0.000627643
rs11963553	SNP_A-8507964	6	148174196	G	T	0.186727	0	0.000629834	0.0620218	0.0182349	0.000629834				0.000629834	0.0620218	0.0182349	0.000629834
rs1822295	SNP_A-4290763	11	10189732	A	G	0.083991	0	0.000631421	0.0889937	0.02611	0.000631421				0.000631421	0.0889937	0.02611	0.000631421
rs6468064	SNP_A-2123773	8	31723363	A	G	0.117614	0.00112613	0.000634574	0.0849922	0.0226377	0.000162177	0.316477455	0.591673007	0.575637988	0.000634574	0.0849922	0.0226377	0.000162177	0.316477455	0.591673007	0.575637988
rs9984766	SNP_A-8341705	21	42420681	C	T	0.0256703	0.0022779	0.000634998	-0.170956	0.0448858	0.000130816	0.074994268	0.280655846	0.793388627	0.000634998	-0.170956	0.0448858	0.000130816	0.074994268	0.280655846	0.793388627
rs16834421	SNP_A-2174791	1	150979371	A	G	0.150731	0	0.000635717	0.0699474	0.0205528	0.000635717				0.000635717	0.0699474	0.0205528	0.000635717
rs1449570	SNP_A-8358816	13	56921960	A	G	0.0719139	0	0.000636879	-0.0991922	0.0291915	0.000636879				0.000636879	-0.0991922	0.0291915	0.000636879
rs1742848	SNP_A-8511310	1	119001219	C	T	0.252416	0.00113636	0.000637842	-0.0145377	0.0167022	0.383354	2.221679908	0.589791204	0.000157765	0.000637842	-0.0145377	0.0167022	0.383354	2.221679908	0.589791204	0.000157765
rs16910586	SNP_A-2156610	8	83613694	A	G	0.00449691	0.00563698	0.00063941	0.405605	0.106179	0.000125673	-0.39371116	0.29283839	0.175944615	0.00063941	0.405605	0.106179	0.000125673	-0.39371116	0.29283839	0.175944615
rs2101835	SNP_A-4222182	3	30412079	A	T	0.258718	0	0.000641049	-0.0551113	0.0162256	0.000641049				0.000641049	-0.0551113	0.0162256	0.000641049
rs7978406	SNP_A-2002602	12	24357971	C	G	0.249719	0	0.0006442	0.0566508	0.0166541	0.0006442				0.0006442	0.0566508	0.0166541	0.0006442
rs7554295	SNP_A-2172879	1	212177025	A	G	0.418356	0	0.000645195	0.049758	0.0146517	0.000645195				0.000645195	0.049758	0.0146517	0.000645195
rs3787207	SNP_A-8699726	20	49489826	C	T	0.00393701	0	0.00064875	-0.406076	0.1196	0.00064875				0.00064875	-0.406076	0.1196	0.00064875
rs484124	SNP_A-8544453	13	40620830	C	T	0.098536	0	0.000649981	0.0846069	0.0247738	0.000649981				0.000649981	0.0846069	0.0247738	0.000649981
rs7104300	SNP_A-8635449	11	5429565	A	G	0.0736783	0	0.000652511	-0.094574	0.0278816	0.000652511				0.000652511	-0.094574	0.0278816	0.000652511
rs6445310	SNP_A-2147457	3	63014629	A	G	0.13892	0	0.000652757	-0.0724792	0.0210308	0.000652757				0.000652757	-0.0724792	0.0210308	0.000652757
rs6703090	SNP_A-8469926	1	214498216	C	T	0.0994118	0	0.000653372	0.0839407	0.0246914	0.000653372				0.000653372	0.0839407	0.0246914	0.000653372
rs461097	SNP_A-8602465	5	122510404	C	G	0.0608108	0	0.000653459	0.104068	0.0306889	0.000653459				0.000653459	0.104068	0.0306889	0.000653459
rs7002284	SNP_A-2245247	8	26918492	C	T	0.261165	0.00113122	0.000653545	-0.0150093	0.0171829	0.381338	-2.156423919	0.589924821	0.000244566	0.000653545	-0.0150093	0.0171829	0.381338	-2.156423919	0.589924821	0.000244566
rs4818858	SNP_A-2020348	21	43907525	C	T	0.0697413	0	0.000654182	-0.094729	0.0278601	0.000654182				0.000654182	-0.094729	0.0278601	0.000654182
rs10020861	SNP_A-8662204	4	87996269	C	T	0.290109	0	0.00065501	-0.0549508	0.0162061	0.00065501				0.00065501	-0.0549508	0.0162061	0.00065501
rs2439933	SNP_A-8639883	17	5088228	G	T	0.139391	0	0.000656586	0.0707329	0.0208314	0.000656586				0.000656586	0.0707329	0.0208314	0.000656586
rs13439445	SNP_A-8472856	8	29425598	C	T	0.0591216	0	0.00065899	0.107243	0.0316326	0.00065899				0.00065899	0.107243	0.0316326	0.00065899
rs1943402	SNP_A-8688303	18	53005048	A	G	0.433523	0	0.000659084	-0.0516419	0.0152397	0.000659084				0.000659084	-0.0516419	0.0152397	0.000659084
rs6055258	SNP_A-8306017	20	7619888	A	C	0.25	0	0.000663237	0.0575	0.0169531	0.000663237				0.000663237	0.0575	0.0169531	0.000663237
rs16893898	SNP_A-8585059	4	16342495	A	G	0.115861	0	0.000664234	-0.0775703	0.0229036	0.000664234				0.000664234	-0.0775703	0.0229036	0.000664234
rs11998418	SNP_A-1940308	8	26920529	A	T	0.22617	0.00112867	0.000665708	0.0150427	0.0179057	0.400276	-2.159042101	0.589946598	0.000240385	0.000665708	0.0150427	0.0179057	0.400276	-2.159042101	0.589946598	0.000240385
rs11998409	SNP_A-4284138	8	26920465	G	T	0.22617	0.00112867	0.000665708	0.0150427	0.0179057	0.400276	-2.159042101	0.589946598	0.000240385	0.000665708	0.0150427	0.0179057	0.400276	-2.159042101	0.589946598	0.000240385
rs6992115	SNP_A-2098052	8	40820923	A	C	0.356018	0	0.000665908	0.0510404	0.0150721	0.000665908				0.000665908	0.0510404	0.0150721	0.000665908
rs198202	SNP_A-1921094	16	24056542	A	G	0.380765	0	0.000666527	0.0517738	0.0152899	0.000666527				0.000666527	0.0517738	0.0152899	0.000666527
rs1374682	SNP_A-1972932	3	63025425	C	G	0.107666	0	0.000668869	0.0799419	0.0233257	0.000668869				0.000668869	0.0799419	0.0233257	0.000668869
rs13432035	SNP_A-2285839	2	114971814	C	T	0.336153	0.00112867	0.000669326	-0.0119544	0.0149133	0.429749	-2.222225705	0.588925961	0.000154591	0.000669326	-0.0119544	0.0149133	0.429749	-2.222225705	0.588925961	0.000154591
rs10732353	SNP_A-1781108	9	31558897	C	T	0.483597	0.00226757	0.000670011	-0.051213	0.0146241	0.000438859	0.318499541	0.215360513	0.137294157	0.000670011	-0.051213	0.0146241	0.000438859	0.318499541	0.215360513	0.137294157
rs11184683	SNP_A-2026792	1	106088992	A	G	0.0512387	0.00451467	0.000670021	0.0969871	0.0336281	0.0040227	0.670386949	0.307379469	0.028029791	0.000670021	0.0969871	0.0336281	0.0040227	0.670386949	0.307379469	0.028029791
rs7017039	SNP_A-1854882	8	26917217	A	G	0.224167	0.00112994	0.000671991	-0.0151831	0.0179947	0.398524	-2.155997438	0.589705753	0.000243858	0.000671991	-0.0151831	0.0179947	0.398524	-2.155997438	0.589705753	0.000243858
rs10846721	SNP_A-8365235	12	123770094	C	T	0.292463	0	0.000673336	0.0541352	0.0159916	0.000673336				0.000673336	0.0541352	0.0159916	0.000673336
rs7171746	SNP_A-8648589	15	71060162	A	G	0.0507412	0	0.000679292	-0.110574	0.0326964	0.000679292				0.000679292	-0.110574	0.0326964	0.000679292
rs6041082	SNP_A-8310475	20	12015997	G	T	0.16866	0	0.000679949	-0.0682313	0.0201212	0.000679949				0.000679949	-0.0682313	0.0201212	0.000679949
rs11707506	SNP_A-8416385	3	44199677	A	C	0.153499	0.00225479	0.000680167	-0.050932	0.0206056	0.0132334	-1.41150614	0.449694941	0.001583734	0.000680167	-0.050932	0.0206056	0.0132334	-1.41150614	0.449694941	0.001583734
rs11037228	SNP_A-2312717	11	43038230	A	G	0.118673	0	0.000680502	0.074546	0.0220122	0.000680502				0.000680502	0.074546	0.0220122	0.000680502
rs6858668	SNP_A-8310043	4	145482271	C	T	0.215831	0	0.000680858	-0.0584425	0.0172855	0.000680858				0.000680858	-0.0584425	0.0172855	0.000680858
rs723212	SNP_A-2001564	10	61395919	A	G	0.270833	0	0.000681411	-0.0535328	0.0158218	0.000681411				0.000681411	-0.0535328	0.0158218	0.000681411
rs11977979	SNP_A-8632031	7	109670991	C	T	0.489229	0	0.000683164	0.0491643	0.0145497	0.000683164				0.000683164	0.0491643	0.0145497	0.000683164
rs4344977	SNP_A-2268078	20	12064447	C	T	0.157044	0.00115607	0.000684585	-0.0785704	0.0207339	0.000145851	0.168614254	0.295117769	0.562563052	0.000684585	-0.0785704	0.0207339	0.000145851	0.168614254	0.295117769	0.562563052
rs1701980	SNP_A-8507771	1	119010423	C	T	0.242544	0.00112486	0.000692211	-0.0131983	0.0173075	0.447976	2.189109868	0.587868047	0.000187265	0.000692211	-0.0131983	0.0173075	0.447976	2.189109868	0.587868047	0.000187265
rs11046327	SNP_A-8438601	12	22209281	C	T	0.0995475	0	0.000694733	-0.0838248	0.0248417	0.000694733				0.000694733	-0.0838248	0.0248417	0.000694733
rs16925649	SNP_A-2036527	9	108403551	A	G	0.00899887	0	0.000694962	0.25709	0.0759552	0.000694962				0.000694962	0.25709	0.0759552	0.000694962
rs13433103	SNP_A-8643410	20	11199165	A	C	0.100902	0	0.000695766	-0.0804583	0.0238314	0.000695766				0.000695766	-0.0804583	0.0238314	0.000695766
rs9816445	SNP_A-8621774	3	54446008	C	T	0.0124294	0	0.000700017	0.21836	0.0645481	0.000700017				0.000700017	0.21836	0.0645481	0.000700017
rs921003	SNP_A-8468561	5	67551650	C	T	0.349099	0	0.000701171	0.0522612	0.0154515	0.000701171				0.000701171	0.0522612	0.0154515	0.000701171
rs4535106	SNP_A-8565624	20	53686301	A	C	0.141329	0	0.000701493	0.0720586	0.0213647	0.000701493				0.000701493	0.0720586	0.0213647	0.000701493
rs11800991	SNP_A-1956657	1	210961201	C	T	0.1431	0	0.000702056	0.0700428	0.0207479	0.000702056				0.000702056	0.0700428	0.0207479	0.000702056
rs10161071	SNP_A-8402316	12	28709305	A	C	0.127672	0	0.000703103	-0.0735279	0.0218017	0.000703103				0.000703103	-0.0735279	0.0218017	0.000703103
rs2898074	SNP_A-8508942	5	57225752	A	G	0.0118644	0	0.000703403	-0.222504	0.0660056	0.000703403				0.000703403	-0.222504	0.0660056	0.000703403
rs273961	SNP_A-8554833	7	137246687	C	T	0.443567	0	0.000707078	0.0502306	0.0148956	0.000707078				0.000707078	0.0502306	0.0148956	0.000707078
rs2551408	SNP_A-8558123	18	59152902	A	T	0.447517	0	0.000707748	0.0485105	0.0143981	0.000707748				0.000707748	0.0485105	0.0143981	0.000707748
rs744769	SNP_A-2031033	8	143185035	A	G	0.238898	0.00225225	0.000708017	0.0119548	0.0170549	0.487868	-2.211834091	0.586532789	0.000156023	0.000708017	0.0119548	0.0170549	0.487868	-2.211834091	0.586532789	0.000156023
rs1014889	SNP_A-1968111	20	21518837	A	G	0.461755	0	0.000709286	-0.0487452	0.0144295	0.000709286				0.000709286	-0.0487452	0.0144295	0.000709286
rs16879235	SNP_A-2055097	4	26996671	C	G	0.122886	0	0.000711398	-0.0768974	0.0228338	0.000711398				0.000711398	-0.0768974	0.0228338	0.000711398
rs11238599	SNP_A-2171223	10	43434113	A	T	0.0118377	0	0.000712342	-0.228172	0.0677394	0.000712342				0.000712342	-0.228172	0.0677394	0.000712342
rs2073192	SNP_A-4274705	20	2592996	C	T	0.0563698	0	0.000715553	0.105599	0.0311967	0.000715553				0.000715553	0.105599	0.0311967	0.000715553
rs2048429	SNP_A-1961761	19	62181596	C	T	0.0253378	0	0.000717706	-0.154254	0.0458007	0.000717706				0.000717706	-0.154254	0.0458007	0.000717706
rs9465643	SNP_A-8350637	6	20279035	A	G	0.0960452	0	0.000717778	-0.0827247	0.0245608	0.000717778				0.000717778	-0.0827247	0.0245608	0.000717778
rs12590749	SNP_A-8655824	14	91938221	A	C	0.328636	0	0.00071883	-0.0525585	0.0156203	0.00071883				0.00071883	-0.0525585	0.0156203	0.00071883
rs6075741	SNP_A-2260797	20	20874707	C	G	0.329763	0	0.000720886	-0.0532531	0.0157579	0.000720886				0.000720886	-0.0532531	0.0157579	0.000720886
rs2373146	SNP_A-1966943	2	218346421	A	G	0.127684	0	0.000722409	0.0749188	0.0222577	0.000722409				0.000722409	0.0749188	0.0222577	0.000722409
rs17103980	SNP_A-2011264	1	48217795	G	T	0.0965011	0	0.000724564	0.0840005	0.0249559	0.000724564				0.000724564	0.0840005	0.0249559	0.000724564
rs1412396	SNP_A-2285900	9	21458103	A	C	0.00619369	0	0.000728888	0.302791	0.0900686	0.000728888				0.000728888	0.302791	0.0900686	0.000728888
rs12284008	SNP_A-8633527	11	114932518	A	G	0.0795195	0	0.00072889	-0.0905502	0.0268471	0.00072889				0.00072889	-0.0905502	0.0268471	0.00072889
rs7851146	SNP_A-8434744	9	25686292	C	T	0.377953	0	0.000729042	0.0501514	0.0148912	0.000729042				0.000729042	0.0501514	0.0148912	0.000729042
rs9355568	SNP_A-2117267	6	166611875	C	G	0.125298	0	0.000729302	0.0774575	0.0230527	0.000729302				0.000729302	0.0774575	0.0230527	0.000729302
rs12420369	SNP_A-8681230	11	39955627	C	T	0.00169014	0.0011274	0.000730339	0.35152	0.17542	0.0444174	-1.526249339	0.611275962	0.011995624	0.000730339	0.35152	0.17542	0.0444174	-1.526249339	0.611275962	0.011995624
rs17118230	SNP_A-8515176	11	114687540	C	T	0.140607	0	0.000730496	-0.0678753	0.0201983	0.000730496				0.000730496	-0.0678753	0.0201983	0.000730496
rs16961043	SNP_A-1884918	16	82209186	C	T	0.0716704	0	0.000733014	-0.0961645	0.0286089	0.000733014				0.000733014	-0.0961645	0.0286089	0.000733014
rs9657625	SNP_A-8550672	9	3883296	C	G	0.0124224	0.00338219	0.000733859	0.241335	0.0661358	0.000245709	0.134231718	0.368504995	0.715375233	0.000733859	0.241335	0.0661358	0.000245709	0.134231718	0.368504995	0.715375233
rs4128309	SNP_A-8334311	5	66945836	A	G	0.288851	0	0.00073507	0.0537092	0.0159868	0.00073507				0.00073507	0.0537092	0.0159868	0.00073507
rs2617055	SNP_A-2013114	8	4548632	A	T	0.150731	0	0.000737456	-0.0675693	0.0201234	0.000737456				0.000737456	-0.0675693	0.0201234	0.000737456
rs7317144	SNP_A-2128650	13	93253982	C	T	0.356018	0	0.000738271	-0.0498619	0.0148375	0.000738271				0.000738271	-0.0498619	0.0148375	0.000738271
rs12662237	SNP_A-2218363	6	148150583	C	T	0.494927	0	0.000741089	0.0495774	0.0147695	0.000741089				0.000741089	0.0495774	0.0147695	0.000741089
rs10104396	SNP_A-2045499	8	23753357	C	T	0.190205	0	0.000743496	-0.061871	0.0184318	0.000743496				0.000743496	-0.061871	0.0184318	0.000743496
rs10852359	SNP_A-1958791	16	12799537	C	T	0.448792	0	0.000747237	0.0488643	0.0144563	0.000747237				0.000747237	0.0488643	0.0144563	0.000747237
rs3122231	SNP_A-1958536	10	43347362	C	T	0.330709	0	0.000748847	-0.0506871	0.0151145	0.000748847				0.000748847	-0.0506871	0.0151145	0.000748847
rs7101167	SNP_A-8525422	10	11855461	A	G	0.306306	0	0.000749535	0.0517624	0.0154365	0.000749535				0.000749535	0.0517624	0.0154365	0.000749535
rs17067018	SNP_A-8551662	13	45147014	C	T	0.151856	0	0.000750107	-0.069545	0.0206413	0.000750107				0.000750107	-0.069545	0.0206413	0.000750107
rs331633	SNP_A-8364271	1	59453167	A	G	0.0309336	0	0.000750568	-0.136243	0.0404613	0.000750568				0.000750568	-0.136243	0.0404613	0.000750568
rs10074889	SNP_A-8463517	5	149011775	A	G	0.430101	0	0.000753378	0.045742	0.0136254	0.000753378				0.000753378	0.045742	0.0136254	0.000753378
rs16824004	SNP_A-1913588	2	183694214	A	G	0.384702	0	0.000754271	0.0484817	0.0144586	0.000754271				0.000754271	0.0484817	0.0144586	0.000754271
rs12596849	SNP_A-8305349	16	14114250	C	T	0.0630986	0.00338601	0.000754649	0.107056	0.0304114	0.000407484	-0.618793859	0.342805659	0.070161378	0.000754649	0.107056	0.0304114	0.000407484	-0.618793859	0.342805659	0.070161378
rs7209938	SNP_A-8322033	17	13334607	C	T	0.22097	0	0.000755072	0.0572491	0.0170834	0.000755072				0.000755072	0.0572491	0.0170834	0.000755072
rs7320842	SNP_A-8708271	13	38039336	C	G	0.249156	0	0.000756921	0.0571724	0.0170505	0.000756921				0.000756921	0.0571724	0.0170505	0.000756921
rs2938513	SNP_A-2206587	7	68464112	C	T	0.495455	0	0.000758641	0.0482491	0.0144011	0.000758641				0.000758641	0.0482491	0.0144011	0.000758641
rs6822055	SNP_A-2139503	4	77415212	C	T	0.217783	0.00112486	0.000758979	-0.0115651	0.0176146	0.531459	2.187495346	0.587929243	0.000189409	0.000758979	-0.0115651	0.0176146	0.531459	2.187495346	0.587929243	0.000189409
rs849557	SNP_A-2170345	2	206271268	A	G	0.408324	0	0.00076305	-0.0490017	0.0146229	0.00076305				0.00076305	-0.0490017	0.0146229	0.00076305
rs16979990	SNP_A-1954985	19	14842557	C	G	0.0893761	0.00112486	0.00076329	-0.0161992	0.0261337	0.537457	-2.169227495	0.589039832	0.0002201	0.00076329	-0.0161992	0.0261337	0.537457	-2.169227495	0.589039832	0.0002201
rs12446361	SNP_A-2157818	16	79494028	C	T	0.372185	0	0.000764164	-0.0498682	0.0148727	0.000764164				0.000764164	-0.0498682	0.0148727	0.000764164
rs2423849	SNP_A-2290505	20	14852170	A	G	0.408291	0.00340136	0.00076457	0.0558976	0.0148393	0.000155745	-0.005080703	0.358359364	1	0.00076457	0.0558976	0.0148393	0.000155745	-0.005080703	0.358359364	1
rs6725567	SNP_A-1795756	2	237918257	C	T	0.212598	0	0.000766266	0.0617176	0.0184385	0.000766266				0.000766266	0.0617176	0.0184385	0.000766266
rs12281661	SNP_A-8681968	11	95490556	C	T	0.0641531	0.00112486	0.000768394	-0.109361	0.0293303	0.000180467	-0.413361663	0.587257975	0.480674371	0.000768394	-0.109361	0.0293303	0.000180467	-0.413361663	0.587257975	0.480674371
rs117979	SNP_A-8284593	8	17639580	C	G	0.208896	0	0.000768421	0.0572534	0.0170723	0.000768421				0.000768421	0.0572534	0.0170723	0.000768421
rs368047	SNP_A-1828012	16	83066869	C	G	0.104638	0	0.000768616	0.0787573	0.0235196	0.000768616				0.000768616	0.0787573	0.0235196	0.000768616
rs1742852	SNP_A-1957145	1	119011355	C	T	0.235791	0.00112486	0.000772459	0.0104418	0.0172469	0.550517	2.189542522	0.587940562	0.000187076	0.000772459	0.0104418	0.0172469	0.550517	2.189542522	0.587940562	0.000187076
rs334912	SNP_A-2190630	5	34789097	A	G	0.22216	0	0.000772488	-0.0581785	0.0173929	0.000772488				0.000772488	-0.0581785	0.0173929	0.000772488
rs10031773	SNP_A-2243043	4	61331806	C	T	0.0433071	0	0.00077699	-0.120625	0.035991	0.00077699				0.00077699	-0.120625	0.035991	0.00077699
rs1036820	SNP_A-8401988	8	135715753	C	T	0.328442	0	0.000778908	-0.0525242	0.0155893	0.000778908				0.000778908	-0.0525242	0.0155893	0.000778908
rs6675459	SNP_A-8457850	1	62590805	C	T	0.413191	0	0.000782234	-0.0493161	0.0147003	0.000782234				0.000782234	-0.0493161	0.0147003	0.000782234
rs545220	SNP_A-8353554	1	43378457	C	T	0.335771	0	0.000784361	0.0505146	0.0151181	0.000784361				0.000784361	0.0505146	0.0151181	0.000784361
rs1227126	SNP_A-4262363	2	168104262	C	T	0.070502	0.00112867	0.000785078	0.0943079	0.0285673	0.0009096	-0.945330667	0.577582996	0.098320943	0.000785078	0.0943079	0.0285673	0.0009096	-0.945330667	0.577582996	0.098320943
rs207528	SNP_A-1969500	21	24058994	A	G	0.0818746	0.00566251	0.000785129	0.0970418	0.0270383	0.000313457	0.223812491	0.28163208	0.421724736	0.000785129	0.0970418	0.0270383	0.000313457	0.223812491	0.28163208	0.421724736
rs412626	SNP_A-2008155	21	45370468	C	T	0.287402	0	0.000785287	0.0551473	0.0164835	0.000785287				0.000785287	0.0551473	0.0164835	0.000785287
rs1567101	SNP_A-4226436	10	30901089	A	G	0.428009	0	0.000785789	0.0492427	0.0147261	0.000785789				0.000785789	0.0492427	0.0147261	0.000785789
rs566472	SNP_A-8661785	11	30544159	A	G	0.011851	0	0.000786612	0.222065	0.0664785	0.000786612				0.000786612	0.222065	0.0664785	0.000786612
rs823223	SNP_A-8486494	2	2806981	C	T	0.253656	0	0.000787143	-0.055572	0.0166311	0.000787143				0.000787143	-0.055572	0.0166311	0.000787143
rs4744942	SNP_A-2072676	9	71617303	G	T	0.239437	0.0011274	0.000788773	-0.0139561	0.0168464	0.399058	-2.144487714	0.592507958	0.000277445	0.000788773	-0.0139561	0.0168464	0.399058	-2.144487714	0.592507958	0.000277445
rs11626106	SNP_A-8587292	14	91939396	C	T	0.302365	0	0.000788919	-0.0538348	0.0161205	0.000788919				0.000788919	-0.0538348	0.0161205	0.000788919
rs12570182	SNP_A-2053828	10	2659310	A	G	0.353206	0	0.000789714	0.0520067	0.0155003	0.000789714				0.000789714	0.0520067	0.0155003	0.000789714
rs6554914	SNP_A-2010692	5	16289711	A	G	0.126547	0	0.000790768	0.0721651	0.0216142	0.000790768				0.000790768	0.0721651	0.0216142	0.000790768
rs17185804	SNP_A-8526106	1	119022019	C	T	0.0875212	0.00112867	0.000791486	0.0150961	0.0254721	0.552241	2.179554051	0.589206466	0.000206434	0.000791486	0.0150961	0.0254721	0.552241	2.179554051	0.589206466	0.000206434
rs9566712	SNP_A-2107364	13	40659499	C	G	0.40991	0	0.000792831	-0.0503253	0.0150228	0.000792831				0.000792831	-0.0503253	0.0150228	0.000792831
rs17163638	SNP_A-8346754	7	142105912	C	T	0.0646794	0	0.000793723	-0.0991404	0.0296413	0.000793723				0.000793723	-0.0991404	0.0296413	0.000793723
rs1529047	SNP_A-1973606	3	99734717	A	G	0.345361	0	0.000794054	0.0531262	0.0159148	0.000794054				0.000794054	0.0531262	0.0159148	0.000794054
rs7488635	SNP_A-8492300	12	19688787	A	G	0.244657	0	0.000794617	0.0556943	0.016688	0.000794617				0.000794617	0.0556943	0.016688	0.000794617
rs902823	SNP_A-8357209	8	143183332	C	T	0.130972	0.00225225	0.000795438	0.0114452	0.0220747	0.618221	-2.170512328	0.586312432	0.000203674	0.000795438	0.0114452	0.0220747	0.618221	-2.170512328	0.586312432	0.000203674
rs1317277	SNP_A-4205188	7	149899169	A	G	0.295954	0	0.000798287	0.0523166	0.0156846	0.000798287				0.000798287	0.0523166	0.0156846	0.000798287
rs12581840	SNP_A-1790556	12	19725418	A	G	0.280652	0	0.000799716	-0.0553214	0.0165731	0.000799716				0.000799716	-0.0553214	0.0165731	0.000799716
rs3006381	SNP_A-2127223	10	43366178	A	G	0.281603	0	0.000801583	-0.05285	0.0158487	0.000801583				0.000801583	-0.05285	0.0158487	0.000801583
rs17299987	SNP_A-1888576	8	122760376	C	T	0.0427447	0	0.000801667	0.123059	0.0369008	0.000801667				0.000801667	0.123059	0.0369008	0.000801667
rs6544071	SNP_A-2232595	2	37454297	A	G	0.196509	0	0.00080444	-0.0619549	0.0185806	0.00080444				0.00080444	-0.0619549	0.0185806	0.00080444
rs12625994	SNP_A-8482020	20	23367312	C	T	0.235327	0	0.000806307	0.0565954	0.0169662	0.000806307				0.000806307	0.0565954	0.0169662	0.000806307
rs10427020	SNP_A-8389410	19	14842533	A	T	0.390669	0.00112486	0.000807975	-0.00760342	0.0147888	0.605698	-2.209314545	0.588982246	0.000168153	0.000807975	-0.00760342	0.0147888	0.605698	-2.209314545	0.588982246	0.000168153
rs9485739	SNP_A-1986944	6	96677858	A	G	0.361486	0	0.000809293	-0.0511312	0.0153454	0.000809293				0.000809293	-0.0511312	0.0153454	0.000809293
rs1877427	SNP_A-4301796	6	69984990	C	T	0.137698	0	0.000812535	-0.0713637	0.0212461	0.000812535				0.000812535	-0.0713637	0.0212461	0.000812535
rs6725186	SNP_A-8657933	2	37811873	C	T	0.307517	0	0.0008151	0.0533322	0.0160077	0.0008151				0.0008151	0.0533322	0.0160077	0.0008151
rs6674543	SNP_A-8379394	1	227088570	G	T	0.442568	0	0.00081517	-0.0479652	0.0144042	0.00081517				0.00081517	-0.0479652	0.0144042	0.00081517
rs4754857	SNP_A-8521764	11	101937688	C	T	0.481293	0	0.000816445	0.0501293	0.0149739	0.000816445				0.000816445	0.0501293	0.0149739	0.000816445
rs17499877	SNP_A-2165934	4	82523456	C	T	0.115926	0.00112486	0.000821049	0.010877	0.0229139	0.628292	2.166178739	0.590417644	0.000233735	0.000821049	0.010877	0.0229139	0.628292	2.166178739	0.590417644	0.000233735
rs11041474	SNP_A-8712652	11	7578443	G	T	0.203037	0	0.00082148	-0.059555	0.0178957	0.00082148				0.00082148	-0.059555	0.0178957	0.00082148
rs6815242	SNP_A-2086968	4	83408655	A	G	0.382452	0	0.000821953	0.0495053	0.0148549	0.000821953				0.000821953	0.0495053	0.0148549	0.000821953
rs2902103	SNP_A-2060953	1	175608425	G	T	0.172103	0	0.000827437	-0.0638554	0.0191958	0.000827437				0.000827437	-0.0638554	0.0191958	0.000827437
rs1916306	SNP_A-1886526	15	35068986	C	G	0.0648253	0	0.000830634	-0.099188	0.0298207	0.000830634				0.000830634	-0.099188	0.0298207	0.000830634
rs961765	SNP_A-4237395	13	103167114	A	G	0.0760992	0.00225225	0.000831925	0.102368	0.0273622	0.000170698	-0.032557221	0.437582961	0.95593303	0.000831925	0.102368	0.0273622	0.000170698	-0.032557221	0.437582961	0.95593303
rs2870643	SNP_A-8448625	20	53687770	A	T	0.179019	0	0.000832034	0.0670611	0.0201697	0.000832034				0.000832034	0.0670611	0.0201697	0.000832034
rs1480119	SNP_A-4266985	8	63936255	C	G	0.047929	0	0.00083255	0.113513	0.0341164	0.00083255				0.00083255	0.113513	0.0341164	0.00083255
rs17022281	SNP_A-8448518	3	85142309	A	G	0.0569977	0.00908059	0.00083441	0.115068	0.0328036	0.000435683	-0.0777348	0.174804483	0.655994698	0.00083441	0.115068	0.0328036	0.000435683	-0.0777348	0.174804483	0.655994698
rs2407314	SNP_A-8286521	8	4065761	C	G	0.473476	0.00112994	0.00083521	-0.053456	0.0143866	0.000197662	0.163187144	0.293649012	0.576882761	0.00083521	-0.053456	0.0143866	0.000197662	0.163187144	0.293649012	0.576882761
rs2881374	SNP_A-2292544	4	159258556	A	C	0.116685	0	0.000835588	-0.0754354	0.0226963	0.000835588				0.000835588	-0.0754354	0.0226963	0.000835588
rs7013745	SNP_A-8419015	8	26920246	C	G	0.249012	0.00112994	0.000837304	0.00649359	0.0167843	0.696197	-2.179785215	0.588484611	0.000202716	0.000837304	0.00649359	0.0167843	0.696197	-2.179785215	0.588484611	0.000202716
rs10435764	SNP_A-1915164	9	16876083	G	T	0.0687711	0	0.000837826	-0.0965798	0.0290693	0.000837826				0.000837826	-0.0965798	0.0290693	0.000837826
rs7741707	SNP_A-4251849	6	69937498	C	T	0.140023	0.00227273	0.000838115	-0.0703572	0.0208434	0.000763846	-0.361923808	0.205831475	0.075542394	0.000838115	-0.0703572	0.0208434	0.000763846	-0.361923808	0.205831475	0.075542394
rs12610504	SNP_A-8526121	19	35756431	A	G	0.187289	0	0.000838215	0.0624847	0.0187814	0.000838215				0.000838215	0.0624847	0.0187814	0.000838215
rs7092615	SNP_A-1814615	10	30902186	C	T	0.421646	0	0.000838411	-0.0484663	0.0145848	0.000838411				0.000838411	-0.0484663	0.0145848	0.000838411
rs10952037	SNP_A-8368730	7	7143338	A	G	0.208216	0.00112486	0.000838426	-0.0336004	0.0175349	0.0527721	1.88553976	0.585351368	0.001220726	0.000838426	-0.0336004	0.0175349	0.0527721	1.88553976	0.585351368	0.001220726
rs12033506	SNP_A-1925847	1	43391556	A	C	0.335582	0.00225225	0.000840445	-0.055773	0.0151219	0.000214938	0.183342506	0.264223318	0.486894108	0.000840445	-0.055773	0.0151219	0.000214938	0.183342506	0.264223318	0.486894108
rs1039843	SNP_A-8643545	3	44214730	A	C	0.0293123	0.00225225	0.000840447	0.105145	0.0445831	0.0175838	-1.206257516	0.4464406	0.006481347	0.000840447	0.105145	0.0445831	0.0175838	-1.206257516	0.4464406	0.006481347
rs1037676	SNP_A-2206189	7	50214034	A	C	0.165354	0	0.000840777	0.0670253	0.0201456	0.000840777				0.000840777	0.0670253	0.0201456	0.000840777
rs1456557	SNP_A-8370176	2	198830539	A	G	0.226659	0	0.000841396	0.0566855	0.0170114	0.000841396				0.000841396	0.0566855	0.0170114	0.000841396
rs2670436	SNP_A-8401687	20	11700439	A	G	0.362613	0	0.000850322	0.0496172	0.014891	0.000850322				0.000850322	0.0496172	0.014891	0.000850322
rs6041046	SNP_A-2047614	20	11973424	C	G	0.190878	0	0.000854499	-0.0592072	0.0178449	0.000854499				0.000854499	-0.0592072	0.0178449	0.000854499
rs2247656	SNP_A-8510349	3	57112130	C	T	0.241263	0	0.000856663	0.0583895	0.0175981	0.000856663				0.000856663	0.0583895	0.0175981	0.000856663
rs1874021	SNP_A-1833899	16	11298691	C	G	0.054115	0	0.00085933	-0.108734	0.0326046	0.00085933				0.00085933	-0.108734	0.0326046	0.00085933
rs1480520	SNP_A-2116316	6	130176369	C	T	0.00411765	0	0.000860063	0.369096	0.111153	0.000860063				0.000860063	0.369096	0.111153	0.000860063
rs957268	SNP_A-8453098	14	41920337	A	T	0.191143	0.00337458	0.000860667	0.0155505	0.0187765	0.407715	-0.611173041	0.174647926	0.00047079	0.000860667	0.0155505	0.0187765	0.407715	-0.611173041	0.174647926	0.00047079
rs2834672	SNP_A-8338472	21	35210892	A	G	0.203266	0	0.000863525	0.0609297	0.018373	0.000863525				0.000863525	0.0609297	0.018373	0.000863525
rs17022248	SNP_A-1964184	1	119019485	A	C	0.0596511	0.00112486	0.000863911	-0.0109293	0.0303796	0.715742	2.182163936	0.588604258	0.000200132	0.000863911	-0.0109293	0.0303796	0.715742	2.182163936	0.588604258	0.000200132
rs10505992	SNP_A-8363241	12	26149556	C	T	0.0981941	0	0.000865394	-0.0801719	0.0241984	0.000865394				0.000865394	-0.0801719	0.0241984	0.000865394
rs9551801	SNP_A-8583919	13	29500582	A	G	0.0821147	0	0.000868567	-0.0895479	0.027012	0.000868567				0.000868567	-0.0895479	0.027012	0.000868567
rs9546567	SNP_A-2098174	13	35640906	C	T	0.175676	0.00112486	0.000869373	-0.0714781	0.0192855	0.000205805	-0.210352382	0.293654554	0.472209168	0.000869373	-0.0714781	0.0192855	0.000205805	-0.210352382	0.293654554	0.472209168
rs74990	SNP_A-8630813	16	22886022	A	C	0.150338	0	0.000870607	-0.0691677	0.0207527	0.000870607				0.000870607	-0.0691677	0.0207527	0.000870607
rs10103378	SNP_A-4299624	8	143186269	C	T	0.369577	0.0011274	0.000870835	0.00393606	0.0150699	0.795373	-2.187218267	0.585583557	0.000179325	0.000870835	0.00393606	0.0150699	0.795373	-2.187218267	0.585583557	0.000179325
rs269452	SNP_A-8444848	5	179222613	C	T	0.25	0	0.000872404	0.0541164	0.0163426	0.000872404				0.000872404	0.0541164	0.0163426	0.000872404
rs6035902	SNP_A-1844245	20	21530338	C	T	0.473566	0	0.000873028	0.0489226	0.0147316	0.000873028				0.000873028	0.0489226	0.0147316	0.000873028
rs289496	SNP_A-8708771	15	95990501	C	T	0.162514	0	0.000875565	0.0630526	0.0190104	0.000875565				0.000875565	0.0630526	0.0190104	0.000875565
rs7919159	SNP_A-4214078	10	115651323	A	T	0.153318	0	0.00087563	0.0667226	0.0201521	0.00087563				0.00087563	0.0667226	0.0201521	0.00087563
rs2001382	SNP_A-8697140	9	98935483	A	G	0.13892	0	0.000879027	-0.0703471	0.0211823	0.000879027				0.000879027	-0.0703471	0.0211823	0.000879027
rs11993071	SNP_A-1932630	8	125997087	A	C	0.372394	0.00112613	0.00088027	-0.0535671	0.0145134	0.000208425	-0.349734095	0.587145754	0.550049411	0.00088027	-0.0535671	0.0145134	0.000208425	-0.349734095	0.587145754	0.550049411
rs3863757	SNP_A-8628479	1	119001091	A	G	0.0912721	0.00114025	0.000883251	0.0120281	0.0251795	0.632541	2.179707677	0.590742401	0.000214125	0.000883251	0.0120281	0.0251795	0.632541	2.179707677	0.590742401	0.000214125
rs12050931	SNP_A-8555427	16	81975174	G	T	0.155968	0	0.000884247	0.0651633	0.0197034	0.000884247				0.000884247	0.0651633	0.0197034	0.000884247
rs7845878	SNP_A-2233743	8	143182307	A	G	0.412958	0.0011274	0.00088665	0.0027369	0.0143697	0.859661	-2.194800067	0.587218854	0.000178111	0.00088665	0.0027369	0.0143697	0.859661	-2.194800067	0.587218854	0.000178111
rs626959	SNP_A-4241974	6	159551385	G	T	0.14819	0	0.000887281	-0.0669971	0.0202269	0.000887281				0.000887281	-0.0669971	0.0202269	0.000887281
rs981288	SNP_A-8341627	21	38142419	A	C	0.193912	0	0.000888095	-0.0610379	0.0184202	0.000888095				0.000888095	-0.0610379	0.0184202	0.000888095
rs16931697	SNP_A-2289574	8	66127071	A	C	0.00056243	0.00112613	0.000888177	-1.0965	0.293649	0.000179906	-1.052538508	0.417465943	0.011189938	0.000888177	-1.0965	0.293649	0.000179906	-1.052538508	0.417465943	0.011189938
rs1566739	SNP_A-1786791	8	30198191	A	G	0.0326026	0.00112486	0.000889281	0.0785581	0.0411581	0.0566329	-1.831075892	0.5854686	0.001691196	0.000889281	0.0785581	0.0411581	0.0566329	-1.831075892	0.5854686	0.001691196
rs199583	SNP_A-4233821	20	19908184	C	T	0.145107	0	0.000889613	0.0668622	0.020208	0.000889613				0.000889613	0.0668622	0.020208	0.000889613
rs12407980	SNP_A-8473258	1	48993224	C	T	0.0838964	0	0.000890125	-0.0879111	0.0264822	0.000890125				0.000890125	-0.0879111	0.0264822	0.000890125
rs2248641	SNP_A-8714607	6	96599954	C	T	0.279842	0	0.000890145	-0.0535113	0.0161888	0.000890145				0.000890145	-0.0535113	0.0161888	0.000890145
rs17427971	SNP_A-2133763	4	82523383	C	T	0.136185	0.00112486	0.000892774	-0.00531941	0.0205314	0.795933	2.190373065	0.588059749	0.000186832	0.000892774	-0.00531941	0.0205314	0.795933	2.190373065	0.588059749	0.000186832
rs12215835	SNP_A-1936345	6	71580672	G	T	0.374576	0	0.000894442	-0.0498821	0.0150601	0.000894442				0.000894442	-0.0498821	0.0150601	0.000894442
rs6938184	SNP_A-2117391	6	21026230	A	G	0.143982	0	0.000896083	0.0685456	0.0207487	0.000896083				0.000896083	0.0685456	0.0207487	0.000896083
rs10503079	SNP_A-4257266	18	59063346	C	T	0.236301	0	0.000899258	0.0589459	0.0177451	0.000899258				0.000899258	0.0589459	0.0177451	0.000899258
rs17022259	SNP_A-2286918	3	85134529	C	T	0.037514	0.0135593	0.000899908	-0.142921	0.0399867	0.000332705	0.022806963	0.134362954	0.865677949	0.000899908	-0.142921	0.0399867	0.000332705	0.022806963	0.134362954	0.865677949
rs7543809	SNP_A-1951444	1	14105516	A	G	0.128378	0	0.000900452	0.0705453	0.0213485	0.000900452				0.000900452	0.0705453	0.0213485	0.000900452
rs17236661	SNP_A-2098829	4	77415500	A	C	0.14326	0.0011274	0.000900995	0.00306045	0.0206472	0.911138	2.192357856	0.588070075	0.000183839	0.000900995	0.00306045	0.0206472	0.911138	2.192357856	0.588070075	0.000183839
rs2600859	SNP_A-2311734	3	62509205	A	T	0.469066	0	0.000903271	0.0480455	0.0145536	0.000903271				0.000903271	0.0480455	0.0145536	0.000903271
rs1159179	SNP_A-1869853	1	212175264	A	G	0.41901	0	0.000906071	-0.0483537	0.0146476	0.000906071				0.000906071	-0.0483537	0.0146476	0.000906071
rs7900369	SNP_A-2146212	10	11838425	C	T	0.23622	0	0.000906155	-0.0558056	0.0168981	0.000906155				0.000906155	-0.0558056	0.0168981	0.000906155
rs7085191	SNP_A-2209130	10	11840524	A	T	0.23622	0	0.000906155	-0.0558056	0.0168981	0.000906155				0.000906155	-0.0558056	0.0168981	0.000906155
rs11808628	SNP_A-8555020	1	119011503	C	T	0.140845	0.00112613	0.000906714	-0.00231029	0.0212324	0.933888	2.19224123	0.587440008	0.000181723	0.000906714	-0.00231029	0.0212324	0.933888	2.19224123	0.587440008	0.000181723
rs9579113	SNP_A-8400275	13	27246879	C	T	0.0943503	0	0.00090701	-0.0844635	0.0255945	0.00090701				0.00090701	-0.0844635	0.0255945	0.00090701
rs17611272	SNP_A-1867682	7	27713588	A	G	0.0526961	0	0.000907142	0.116481	0.035194	0.000907142				0.000907142	0.116481	0.035194	0.000907142
rs2792788	SNP_A-2170415	1	56513311	C	T	0.338401	0	0.000907577	0.0504526	0.0151649	0.000907577				0.000907577	0.0504526	0.0151649	0.000907577
rs16876613	SNP_A-1992881	8	30151690	C	T	0.0326761	0.0011274	0.000910256	0.0784365	0.0412029	0.0572772	-1.830465405	0.586015396	0.001714324	0.000910256	0.0784365	0.0412029	0.0572772	-1.830465405	0.586015396	0.001714324
rs224328	SNP_A-1801755	20	33482432	A	G	0.145833	0	0.000910765	0.0686193	0.0207963	0.000910765				0.000910765	0.0686193	0.0207963	0.000910765
rs12989728	SNP_A-4200556	2	74992350	G	T	0.133596	0	0.000911125	-0.0682664	0.0206661	0.000911125				0.000911125	-0.0682664	0.0206661	0.000911125
rs11155422	SNP_A-2214344	6	145833739	C	T	0.214848	0	0.00091294	0.0586547	0.0177823	0.00091294				0.00091294	0.0586547	0.0177823	0.00091294
rs2834402	SNP_A-2008055	21	34481781	A	C	0.202475	0	0.000916623	-0.0583452	0.0176226	0.000916623				0.000916623	-0.0583452	0.0176226	0.000916623
rs1946959	SNP_A-4217060	4	77415701	A	G	0.489589	0.00112486	0.000917711	0.00142436	0.014226	0.913554	2.190821544	0.588111073	0.000186642	0.000917711	0.00142436	0.014226	0.913554	2.190821544	0.588111073	0.000186642
rs6800874	SNP_A-2092158	3	43209786	C	G	0.10407	0	0.000918034	0.0776586	0.0235535	0.000918034				0.000918034	0.0776586	0.0235535	0.000918034
rs9922682	SNP_A-2102123	16	15854279	A	G	0.0618325	0.00563063	0.000919094	-0.111923	0.0305017	0.000227206	0.04438084	0.270111233	0.882833359	0.000919094	-0.111923	0.0305017	0.000227206	0.04438084	0.270111233	0.882833359
rs12042344	SNP_A-4287673	1	185124758	C	T	0.145833	0	0.000919557	-0.0689971	0.0209128	0.000919557				0.000919557	-0.0689971	0.0209128	0.000919557
rs8076453	SNP_A-8294805	17	1182067	A	T	0.44482	0	0.000919929	0.0470406	0.0142594	0.000919929				0.000919929	0.0470406	0.0142594	0.000919929
rs4737214	SNP_A-8340704	8	66451441	A	T	0.427928	0	0.00092046	-0.0487929	0.0148001	0.00092046				0.00092046	-0.0487929	0.0148001	0.00092046
rs9882797	SNP_A-8535898	3	123798583	C	T	0.381222	0	0.000921121	-0.0489933	0.014805	0.000921121				0.000921121	-0.0489933	0.014805	0.000921121
rs17428430	SNP_A-2296290	5	119978037	A	T	0.00392817	0.0112994	0.000922134	0.420444	0.115172	0.000247492	-0.546970628	0.197576724	0.005422295	0.000922134	0.420444	0.115172	0.000247492	-0.546970628	0.197576724	0.005422295
rs1430116	SNP_A-2253475	2	114962810	A	T	0.0674536	0.00112486	0.000922547	0.00201026	0.0295119	0.971532	-2.18924564	0.589086914	0.000193061	0.000922547	0.00201026	0.0295119	0.971532	-2.18924564	0.589086914	0.000193061
rs1951362	SNP_A-1844940	1	119021121	G	T	0.121827	0.0011274	0.000923935	-0.00376854	0.022139	0.867722	2.200832118	0.591154798	0.000187883	0.000923935	-0.00376854	0.022139	0.867722	2.200832118	0.591154798	0.000187883
rs13174108	SNP_A-8431511	5	145932649	A	T	0.313836	0	0.000927402	-0.049384	0.01498	0.000927402				0.000927402	-0.049384	0.01498	0.000927402
rs6500583	SNP_A-2309244	16	4146014	A	G	0.230034	0	0.000928432	0.0573673	0.0174177	0.000928432				0.000928432	0.0573673	0.0174177	0.000928432
rs2679798	SNP_A-8449790	3	40226286	A	G	0.0883015	0	0.000928578	0.0880588	0.0266682	0.000928578				0.000928578	0.0880588	0.0266682	0.000928578
rs9938206	SNP_A-2082866	16	81948789	C	T	0.304837	0	0.000930363	0.050119	0.0152195	0.000930363				0.000930363	0.050119	0.0152195	0.000930363
rs17022247	SNP_A-1964183	1	119019029	A	G	0.0766197	0.00112613	0.000932815	0.00189045	0.0272726	1	2.192511497	0.588713664	0.000187473	0.000932815	0.00189045	0.0272726	1	2.192511497	0.588713664	0.000187473
rs10079869	SNP_A-2261576	5	139574333	C	G	0.112676	0.0011274	0.000936373	0.0850284	0.0228012	0.00020034	0.070378497	0.606706691	0.909605254	0.000936373	0.0850284	0.0228012	0.00020034	0.070378497	0.606706691	0.909605254
rs2224951	SNP_A-2263541	6	96599864	A	G	0.279279	0	0.00094007	0.0532633	0.0161885	0.00094007				0.00094007	0.0532633	0.0161885	0.00094007
rs2586771	SNP_A-8489485	18	46596474	C	G	0.0378875	0	0.00094009	-0.124132	0.0377262	0.00094009				0.00094009	-0.124132	0.0377262	0.00094009
rs1076123	SNP_A-4229789	22	22426783	A	G	0.34009	0	0.000943671	0.0509421	0.0154675	0.000943671				0.000943671	0.0509421	0.0154675	0.000943671
rs17122462	SNP_A-8604417	11	118230794	C	T	0.149044	0	0.000945156	-0.0688346	0.0209232	0.000945156				0.000945156	-0.0688346	0.0209232	0.000945156
rs12033734	SNP_A-8384062	1	7489376	C	G	0.0965011	0	0.000947893	-0.0786512	0.023921	0.000947893				0.000947893	-0.0786512	0.023921	0.000947893
rs7559051	SNP_A-8660689	2	130767342	A	G	0.397407	0	0.00095036	-0.0485204	0.0147313	0.00095036				0.00095036	-0.0485204	0.0147313	0.00095036
rs7087001	SNP_A-8437191	10	30939711	A	C	0.0624297	0	0.000955066	-0.0995514	0.0301928	0.000955066				0.000955066	-0.0995514	0.0301928	0.000955066
rs6685964	SNP_A-8627440	1	202172751	A	T	0.320022	0	0.000955681	-0.0521635	0.0158046	0.000955681				0.000955681	-0.0521635	0.0158046	0.000955681
rs17565839	SNP_A-2286183	5	152062933	C	T	0.0500562	0	0.000958462	-0.114516	0.0348641	0.000958462				0.000958462	-0.114516	0.0348641	0.000958462
rs17565727	SNP_A-4271879	5	152061531	C	T	0.0500562	0	0.000958462	-0.114516	0.0348641	0.000958462				0.000958462	-0.114516	0.0348641	0.000958462
rs2127522	SNP_A-2272343	3	65356692	C	T	0.163472	0	0.00096106	-0.0651673	0.0198117	0.00096106				0.00096106	-0.0651673	0.0198117	0.00096106
rs7901735	SNP_A-8404524	10	135064334	A	G	0.152418	0	0.000962346	0.067267	0.0204807	0.000962346				0.000962346	0.067267	0.0204807	0.000962346
rs513009	SNP_A-8335067	1	43435963	A	G	0.431384	0	0.000968973	-0.0459438	0.0139954	0.000968973				0.000968973	-0.0459438	0.0139954	0.000968973
rs7122189	SNP_A-8502693	11	24363684	A	G	0.113197	0.00342075	0.000968995	0.0851112	0.0237459	0.00034424	0.343258248	0.253667227	0.174261789	0.000968995	0.0851112	0.0237459	0.00034424	0.343258248	0.253667227	0.174261789
rs6570687	SNP_A-8639455	6	145843851	G	T	0.219139	0	0.000970204	0.0587731	0.0179087	0.000970204				0.000970204	0.0587731	0.0179087	0.000970204
rs10490820	SNP_A-1971716	3	9205006	A	G	0.0327314	0.00225479	0.000970952	-0.151962	0.0409701	0.000195815	-0.104737993	0.429417381	0.789785533	0.000970952	-0.151962	0.0409701	0.000195815	-0.104737993	0.429417381	0.789785533
rs455578	SNP_A-8362340	22	21332699	C	T	0.37964	0	0.000976976	-0.0480899	0.014665	0.000976976				0.000976976	-0.0480899	0.014665	0.000976976
rs2343485	SNP_A-2168358	1	161131247	A	G	0.0608794	0	0.000979381	-0.101389	0.0309003	0.000979381				0.000979381	-0.101389	0.0309003	0.000979381
rs7606197	SNP_A-1877892	2	126957270	C	T	0.0911136	0	0.000981691	-0.0851805	0.0259802	0.000981691				0.000981691	-0.0851805	0.0259802	0.000981691
rs1265270	SNP_A-8471793	6	4415377	C	T	0.175399	0	0.000982204	-0.0603589	0.0183286	0.000982204				0.000982204	-0.0603589	0.0183286	0.000982204
rs16891487	SNP_A-8430352	8	119857293	C	G	0.119074	0	0.00098271	0.0748521	0.0226837	0.00098271				0.00098271	0.0748521	0.0226837	0.00098271
rs2164021	SNP_A-4194089	8	120807344	G	T	0.44526	0.00339367	0.000982718	-0.0533283	0.014713	0.000269829	0.168534835	0.242283264	0.48303577	0.000982718	-0.0533283	0.014713	0.000269829	0.168534835	0.242283264	0.48303577
rs3774519	SNP_A-8680415	3	53670282	A	C	0.0421822	0	0.000984613	-0.119804	0.0364287	0.000984613				0.000984613	-0.119804	0.0364287	0.000984613
rs17501123	SNP_A-8296552	5	152498310	C	T	0.00563698	0	0.000987645	0.315379	0.0962546	0.000987645				0.000987645	0.315379	0.0962546	0.000987645
rs6951495	SNP_A-8657115	7	105981766	C	G	0.278661	0	0.000988736	0.0536863	0.0163903	0.000988736				0.000988736	0.0536863	0.0163903	0.000988736
rs9637120	SNP_A-8578836	21	21122071	A	G	0.00991326	0.00621891	0.000992468	-0.271175	0.0756015	0.000311876	-0.063640132	0.237039435	0.780167836	0.000992468	-0.271175	0.0756015	0.000311876	-0.063640132	0.237039435	0.780167836
rs16931597	SNP_A-2156546	10	30861318	A	G	0.304643	0	0.000999165	-0.0501747	0.0153236	0.000999165				0.000999165	-0.0501747	0.0153236	0.000999165
rs12027538	SNP_A-8711612	1	84992870	A	G	0.126126	0	0.00100383	-0.0704428	0.021489	0.00100383				0.00100383	-0.0704428	0.021489	0.00100383
rs12041292	SNP_A-8536414	1	119019198	A	C	0.20644	0.00114942	0.00100476	0.0012779	0.0180914	0.962468	2.182771917	0.589364252	0.000203086	0.00100476	0.0012779	0.0180914	0.962468	2.182771917	0.589364252	0.000203086
rs12166373	SNP_A-1866109	22	30030508	A	G	0.149606	0	0.00100694	-0.0670115	0.0204834	0.00100694				0.00100694	-0.0670115	0.0204834	0.00100694
rs11702844	SNP_A-1855346	21	33681746	C	T	0.0191874	0	0.00100726	-0.169721	0.0516063	0.00100726				0.00100726	-0.169721	0.0516063	0.00100726
rs484504	SNP_A-2080266	6	159561388	A	G	0.150169	0	0.00101065	0.0654606	0.0199752	0.00101065				0.00101065	0.0654606	0.0199752	0.00101065
rs17592468	SNP_A-8645298	13	40098976	A	G	0.258718	0	0.00101644	-0.0542328	0.016552	0.00101644				0.00101644	-0.0542328	0.016552	0.00101644
rs7010839	SNP_A-1992887	8	30200509	C	G	0.173131	0.00112486	0.00101805	-0.0346181	0.018951	0.0666816	-1.737288249	0.590596864	0.003121836	0.00101805	-0.0346181	0.018951	0.0666816	-1.737288249	0.590596864	0.003121836
rs7930034	SNP_A-8499022	11	39946041	C	T	0.169396	0.00112994	0.00101937	-0.0364022	0.019697	0.0642973	-1.956543895	0.587385187	0.000835432	0.00101937	-0.0364022	0.019697	0.0642973	-1.956543895	0.587385187	0.000835432
rs13246285	SNP_A-2288659	7	45259854	C	T	0.194476	0	0.00102161	0.0605916	0.0185475	0.00102161				0.00102161	0.0605916	0.0185475	0.00102161
rs739427	SNP_A-2232982	22	29989101	C	G	0.150169	0	0.00102815	0.066984	0.0205158	0.00102815				0.00102815	0.066984	0.0205158	0.00102815
rs17799440	SNP_A-1819924	2	198798163	A	G	0.152981	0	0.00102894	-0.0648842	0.0198747	0.00102894				0.00102894	-0.0648842	0.0198747	0.00102894
rs2999241	SNP_A-2035839	10	43341775	A	G	0.33277	0	0.00103302	-0.0494777	0.0151611	0.00103302				0.00103302	-0.0494777	0.0151611	0.00103302
rs12626622	SNP_A-1960596	21	31981460	C	T	0.455418	0	0.00103482	0.0476555	0.0145431	0.00103482				0.00103482	0.0476555	0.0145431	0.00103482
rs12452363	SNP_A-8446303	17	12107064	C	T	0.314286	0.00114416	0.00103572	0.0577305	0.0157717	0.000247408	0.186211181	0.295003721	0.527024064	0.00103572	0.0577305	0.0157717	0.000247408	0.186211181	0.295003721	0.527024064
rs13096920	SNP_A-8672071	3	181186037	C	G	0.0918246	0	0.00103727	0.0885742	0.0271557	0.00103727				0.00103727	0.0885742	0.0271557	0.00103727
rs7544659	SNP_A-4260401	1	173913664	C	T	0.459505	0	0.00103756	0.0475155	0.0145222	0.00103756				0.00103756	0.0475155	0.0145222	0.00103756
rs10952038	SNP_A-2176040	7	7143380	G	T	0.210141	0.00112613	0.00103868	-0.0316864	0.0175505	0.0678383	1.893051411	0.585844171	0.00118064	0.00103868	-0.0316864	0.0175505	0.0678383	1.893051411	0.585844171	0.00118064
rs4331881	SNP_A-2095262	5	156877053	G	T	0.414607	0.00112486	0.00103905	0.0457187	0.0149336	0.00214569	0.626408907	0.306737184	0.040480481	0.00103905	0.0457187	0.0149336	0.00214569	0.626408907	0.306737184	0.040480481
rs7105671	SNP_A-8359100	11	85778882	A	G	0.221035	0	0.00104014	-0.0568053	0.017414	0.00104014				0.00104014	-0.0568053	0.017414	0.00104014
rs10947661	SNP_A-1945423	6	12042950	A	G	0.194257	0	0.00104573	-0.0598332	0.0183271	0.00104573				0.00104573	-0.0598332	0.0183271	0.00104573
rs4501824	SNP_A-1780612	1	190856041	C	G	0.492126	0	0.00105079	0.0463749	0.0142309	0.00105079				0.00105079	0.0463749	0.0142309	0.00105079
rs2205612	SNP_A-8398019	1	173443753	A	G	0.127672	0	0.00105098	0.0714537	0.0219171	0.00105098				0.00105098	0.0714537	0.0219171	0.00105098
rs12332862	SNP_A-8331248	6	16600286	C	G	0.179705	0	0.00105887	-0.0615168	0.0188918	0.00105887				0.00105887	-0.0615168	0.0188918	0.00105887
rs1335409	SNP_A-1997819	9	119040789	A	C	0.26153	0	0.00105967	0.0538908	0.0165486	0.00105967				0.00105967	0.0538908	0.0165486	0.00105967
rs12295321	SNP_A-8374731	11	45520153	A	G	0.0629921	0	0.00106055	0.0940633	0.0288866	0.00106055				0.00106055	0.0940633	0.0288866	0.00106055
rs7738188	SNP_A-8669993	6	162733654	A	G	0.325254	0.00225225	0.0010616	0.0414764	0.0156471	0.00805462	-1.145436358	0.43931729	0.00881724	0.0010616	0.0414764	0.0156471	0.00805462	-1.145436358	0.43931729	0.00881724
rs3846218	SNP_A-2008755	3	63033689	C	G	0.108108	0	0.00106257	0.0772335	0.0234114	0.00106257				0.00106257	0.0772335	0.0234114	0.00106257
rs1261101	SNP_A-1809632	18	51022226	A	G	0.312999	0	0.00106305	0.0511086	0.0157009	0.00106305				0.00106305	0.0511086	0.0157009	0.00106305
rs10865836	SNP_A-8517335	3	31750758	C	T	0.282095	0	0.00106404	-0.0516522	0.0158679	0.00106404				0.00106404	-0.0516522	0.0158679	0.00106404
rs10912910	SNP_A-8697856	1	173443009	A	T	0.131194	0	0.00106412	0.0709491	0.0217849	0.00106412				0.00106412	0.0709491	0.0217849	0.00106412
rs17073593	SNP_A-4239129	13	28993301	A	G	0.0686937	0	0.00106751	-0.0913608	0.0280713	0.00106751				0.00106751	-0.0913608	0.0280713	0.00106751
rs16870339	SNP_A-2210761	5	2758170	A	G	0.389859	0.00112613	0.00106881	0.0515262	0.0143873	0.000327561	0.436335392	0.581658507	0.447952488	0.00106881	0.0515262	0.0143873	0.000327561	0.436335392	0.581658507	0.447952488
rs17565505	SNP_A-2291867	5	152044626	A	G	0.0489314	0	0.00107701	0.11466	0.0352617	0.00107701				0.00107701	0.11466	0.0352617	0.00107701
rs1930435	SNP_A-4247929	1	204814081	A	G	0.212838	0	0.00107764	-0.0569555	0.0175121	0.00107764				0.00107764	-0.0569555	0.0175121	0.00107764
rs3843550	SNP_A-2134324	8	97911345	A	C	0.386824	0	0.00107889	-0.0498694	0.015317	0.00107889				0.00107889	-0.0498694	0.015317	0.00107889
rs7233597	SNP_A-2104196	18	44086522	C	T	0.177928	0	0.00107903	-0.0603884	0.0185233	0.00107903				0.00107903	-0.0603884	0.0185233	0.00107903
rs4678202	SNP_A-2178852	3	123797064	A	C	0.366404	0	0.0010803	0.0496065	0.0151794	0.0010803				0.0010803	0.0496065	0.0151794	0.0010803
rs1974412	SNP_A-8346076	21	45243586	A	G	0.229684	0	0.00108642	0.0552103	0.0169764	0.00108642				0.00108642	0.0552103	0.0169764	0.00108642
rs1929854	SNP_A-1814458	1	225337768	A	G	0.0370995	0.00112486	0.00108689	0.135225	0.0393473	0.000551169	0.487711348	0.610767177	0.42297042	0.00108689	0.135225	0.0393473	0.000551169	0.487711348	0.610767177	0.42297042
rs2745763	SNP_A-8482011	20	8227044	A	T	0.392897	0	0.00108724	-0.0488949	0.0150246	0.00108724				0.00108724	-0.0488949	0.0150246	0.00108724
rs11066476	SNP_A-1932578	12	111949750	A	G	0.357305	0	0.00108839	0.048304	0.0147775	0.00108839				0.00108839	0.048304	0.0147775	0.00108839
rs221636	SNP_A-8410700	6	105636657	A	T	0.239302	0	0.0010892	-0.0552964	0.0170186	0.0010892				0.0010892	-0.0552964	0.0170186	0.0010892
rs5759415	SNP_A-8432629	22	21392890	C	T	0.121068	0.0829545	0.0010899	-0.0575012	0.0233105	0.0133781	0.233652952	0.071094654	0.000964361	0.0010899	-0.0575012	0.0233105	0.0133781	0.233652952	0.071094654	0.000964361
rs16906494	SNP_A-8491317	8	137961748	C	G	0.193367	0.00112486	0.00108997	0.0512115	0.0178463	0.00432143	1.300461499	0.592614627	0.026824016	0.00108997	0.0512115	0.0178463	0.00432143	1.300461499	0.592614627	0.026824016
rs1774963	SNP_A-8292494	1	21575795	A	G	0.327897	0	0.00109183	-0.0501316	0.0154045	0.00109183				0.00109183	-0.0501316	0.0154045	0.00109183
rs1105335	SNP_A-8575802	2	130721639	C	T	0.0656852	0	0.00109904	0.0918771	0.0282737	0.00109904				0.00109904	0.0918771	0.0282737	0.00109904
rs12580754	SNP_A-8369741	12	69509873	A	T	0.00791855	0	0.00110147	-0.261818	0.0806649	0.00110147				0.00110147	-0.261818	0.0806649	0.00110147
rs9602375	SNP_A-8392140	13	35647756	C	T	0.171928	0	0.00110218	0.0632199	0.0194062	0.00110218				0.00110218	0.0632199	0.0194062	0.00110218
rs11742124	SNP_A-1864001	5	2067989	C	G	0.105174	0	0.0011029	-0.0752934	0.0231906	0.0011029				0.0011029	-0.0752934	0.0231906	0.0011029
rs41415548	SNP_A-2082024	12	68117902	C	T	0.200225	0	0.00110577	0.0586644	0.0179652	0.00110577				0.00110577	0.0586644	0.0179652	0.00110577
rs16950101	SNP_A-8331432	12	119299887	A	G	0.0523649	0	0.0011074	0.106129	0.0326573	0.0011074				0.0011074	0.106129	0.0326573	0.0011074
rs17027999	SNP_A-2100635	3	31708949	C	G	0.215116	0	0.00110763	-0.0584534	0.018001	0.00110763				0.00110763	-0.0584534	0.018001	0.00110763
rs17125068	SNP_A-8392313	14	51628338	C	T	0.0529876	0	0.00110997	-0.10934	0.0334987	0.00110997				0.00110997	-0.10934	0.0334987	0.00110997
rs889838	SNP_A-2123689	2	222543301	C	T	0.355293	0	0.00111238	0.0496544	0.0153096	0.00111238				0.00111238	0.0496544	0.0153096	0.00111238
rs2838774	SNP_A-2020557	21	45334744	A	C	0.12036	0	0.00111703	-0.0728195	0.0224663	0.00111703				0.00111703	-0.0728195	0.0224663	0.00111703
rs1944829	SNP_A-8352119	11	126553500	C	G	0.30315	0	0.00111787	-0.0504516	0.0155602	0.00111787				0.00111787	-0.0504516	0.0155602	0.00111787
rs10885102	SNP_A-1894553	10	112919743	C	T	0.246344	0	0.00112512	0.0544979	0.016824	0.00112512				0.00112512	0.0544979	0.016824	0.00112512
rs12137383	SNP_A-8550953	1	112408905	C	T	0.125	0	0.00112633	0.0707697	0.0218486	0.00112633				0.00112633	0.0707697	0.0218486	0.00112633
rs10487026	SNP_A-1990482	7	88083277	A	G	0.212706	0.00113379	0.00112777	0.0346145	0.017862	0.0508906	1.846033379	0.588045148	0.001671141	0.00112777	0.0346145	0.017862	0.0508906	1.846033379	0.588045148	0.001671141
rs11058683	SNP_A-8417278	12	125537620	A	G	0.11205	0	0.0011354	-0.0758278	0.0234246	0.0011354				0.0011354	-0.0758278	0.0234246	0.0011354
rs7873611	SNP_A-8513189	9	73437226	C	T	0.0163288	0	0.00113654	-0.189207	0.0581244	0.00113654				0.00113654	-0.189207	0.0581244	0.00113654
rs17094169	SNP_A-2055108	12	42843146	A	G	0.19774	0	0.00114396	0.0609392	0.018714	0.00114396				0.00114396	0.0609392	0.018714	0.00114396
rs16934591	SNP_A-4234573	9	119175907	C	T	0.114994	0	0.00114473	-0.0744801	0.0229959	0.00114473				0.00114473	-0.0744801	0.0229959	0.00114473
rs11576162	SNP_A-8605519	1	47053137	C	G	0.0506757	0	0.00114541	0.106673	0.0329044	0.00114541				0.00114541	0.106673	0.0329044	0.00114541
rs11192688	SNP_A-4290295	10	107800240	C	T	0.0551181	0	0.00114688	0.105038	0.0324758	0.00114688				0.00114688	0.105038	0.0324758	0.00114688
rs12709237	SNP_A-8462174	16	3203938	A	G	0.489314	0	0.00114958	0.0473901	0.0146577	0.00114958				0.00114958	0.0473901	0.0146577	0.00114958
rs11954018	SNP_A-8496175	5	53865285	A	C	0.0687711	0	0.00115334	-0.0903304	0.0278798	0.00115334				0.00115334	-0.0903304	0.0278798	0.00115334
rs7224019	SNP_A-8288443	17	66520011	A	G	0.479753	0.00225225	0.001156	0.0544118	0.0149519	0.000255579	-0.226830179	0.442171976	0.608867406	0.001156	0.0544118	0.0149519	0.000255579	-0.226830179	0.442171976	0.608867406
rs2209675	SNP_A-8507536	14	93217707	A	G	0.00338219	0	0.00115702	-0.393532	0.121773	0.00115702				0.00115702	-0.393532	0.121773	0.00115702
rs16948141	SNP_A-1794158	18	5403815	C	T	0.119932	0	0.00115843	0.0726726	0.0224447	0.00115843				0.00115843	0.0726726	0.0224447	0.00115843
rs7262768	SNP_A-8611361	20	11650778	A	G	0.0166858	0	0.00115916	0.187437	0.0578759	0.00115916				0.00115916	0.187437	0.0578759	0.00115916
rs6091737	SNP_A-2174719	20	51783299	A	G	0.230293	0	0.00116664	-0.0551129	0.0170661	0.00116664				0.00116664	-0.0551129	0.0170661	0.00116664
rs17125687	SNP_A-8599469	14	88863516	A	G	0.2	0	0.001174	-0.0599139	0.0184875	0.001174				0.001174	-0.0599139	0.0184875	0.001174
rs1652507	SNP_A-2093156	6	161002451	C	T	0.0714286	0	0.00117578	0.0900945	0.0278336	0.00117578				0.00117578	0.0900945	0.0278336	0.00117578
rs7541297	SNP_A-2125784	1	150491665	A	T	0.0851184	0	0.00117634	0.0833306	0.0256919	0.00117634				0.00117634	0.0833306	0.0256919	0.00117634
rs2407103	SNP_A-8634094	8	37071072	C	T	0.0873732	0	0.00117844	0.0836493	0.0259163	0.00117844				0.00117844	0.0836493	0.0259163	0.00117844
rs487077	SNP_A-2143402	10	97339482	C	T	0.011811	0	0.00117849	-0.218893	0.0676724	0.00117849				0.00117849	-0.218893	0.0676724	0.00117849
rs16945344	SNP_A-2205069	15	60671425	C	G	0.131609	0	0.00117937	-0.0694188	0.0215154	0.00117937				0.00117937	-0.0694188	0.0215154	0.00117937
rs11642829	SNP_A-8415984	16	5793761	A	C	0.447279	0	0.00118051	-0.0476619	0.0147223	0.00118051				0.00118051	-0.0476619	0.0147223	0.00118051
rs16894325	SNP_A-2194617	6	27222001	A	T	0.056243	0	0.00118388	0.101254	0.0313624	0.00118388				0.00118388	0.101254	0.0313624	0.00118388
rs6959700	SNP_A-1864224	7	88013461	A	C	0.181559	0.00113766	0.00118497	0.03576	0.0183645	0.0501839	1.909555026	0.590848607	0.001209578	0.00118497	0.03576	0.0183645	0.0501839	1.909555026	0.590848607	0.001209578
rs10150333	SNP_A-2311210	14	55667070	C	T	0.278716	0	0.00118583	0.053266	0.0164617	0.00118583				0.00118583	0.053266	0.0164617	0.00118583
rs1072130	SNP_A-2018402	21	34504573	G	T	0.257883	0	0.0011893	0.0543339	0.0167285	0.0011893				0.0011893	0.0543339	0.0167285	0.0011893
rs7605970	SNP_A-1888387	2	29629992	A	G	0.0297143	0	0.00119119	0.137688	0.0426337	0.00119119				0.00119119	0.137688	0.0426337	0.00119119
rs1888659	SNP_A-8299380	10	12984585	A	G	0.0815523	0	0.00119322	-0.0835348	0.0259088	0.00119322				0.00119322	-0.0835348	0.0259088	0.00119322
rs11595157	SNP_A-8471846	10	5516375	A	G	0.282902	0.00112613	0.00119327	-0.01245	0.0158545	0.43014	1.046618313	0.299560579	0.000449444	0.00119327	-0.01245	0.0158545	0.43014	1.046618313	0.299560579	0.000449444
rs1990985	SNP_A-8666466	5	58753779	C	T	0.0388076	0	0.00119397	-0.122947	0.0380625	0.00119397				0.00119397	-0.122947	0.0380625	0.00119397
rs17056753	SNP_A-8292592	8	26998277	C	T	0.14229	0.00340522	0.00119477	-0.0706723	0.0212161	0.000861839	-0.345113336	0.17214959	0.046063988	0.00119477	-0.0706723	0.0212161	0.000861839	-0.345113336	0.17214959	0.046063988
rs7659133	SNP_A-2228764	4	37228342	C	T	0.334646	0	0.00120058	-0.0490035	0.0151798	0.00120058				0.00120058	-0.0490035	0.0151798	0.00120058
rs17062609	SNP_A-2032382	3	60210296	A	G	0.127684	0	0.0012016	-0.0703337	0.0217696	0.0012016				0.0012016	-0.0703337	0.0217696	0.0012016
rs1392128	SNP_A-2277460	1	55839140	C	T	0.0618673	0	0.001202	-0.100464	0.0310543	0.001202				0.001202	-0.100464	0.0310543	0.001202
rs2012619	SNP_A-8671656	7	88015221	C	T	0.0911649	0.00112486	0.00120463	0.0476963	0.0249856	0.0542987	1.867582052	0.588033484	0.001473135	0.00120463	0.0476963	0.0249856	0.0542987	1.867582052	0.588033484	0.001473135
rs6450394	SNP_A-4244238	5	55911470	C	T	0.236364	0.00227015	0.00120558	-0.0519854	0.0167214	0.00175787	0.746934966	0.410853725	0.066606769	0.00120558	-0.0519854	0.0167214	0.00175787	0.746934966	0.410853725	0.066606769
rs870144	SNP_A-2020556	21	45330407	G	T	0.493236	0	0.00120947	-0.0476722	0.0148093	0.00120947				0.00120947	-0.0476722	0.0148093	0.00120947
rs6602601	SNP_A-2000937	10	6379246	G	T	0.33821	0.00112486	0.00120973	-0.0555247	0.0153985	0.000293432	-0.415215277	0.58869134	0.476117677	0.00120973	-0.0555247	0.0153985	0.000293432	-0.415215277	0.58869134	0.476117677
rs2731065	SNP_A-8494032	12	47179190	C	T	0.435883	0	0.00121081	-0.0475576	0.0147776	0.00121081				0.00121081	-0.0475576	0.0147776	0.00121081
rs17310434	SNP_A-2226859	3	63251694	A	G	0.0899888	0	0.00121322	-0.0808689	0.0251209	0.00121322				0.00121322	-0.0808689	0.0251209	0.00121322
rs4890620	SNP_A-2191302	18	41885856	A	G	0.164229	0	0.00121643	-0.0630661	0.0195411	0.00121643				0.00121643	-0.0630661	0.0195411	0.00121643
rs1995614	SNP_A-1804468	4	16333901	C	G	0.154106	0	0.00121829	-0.0648265	0.0201443	0.00121829				0.00121829	-0.0648265	0.0201443	0.00121829
rs693856	SNP_A-2132227	13	40627632	C	T	0.0963923	0	0.00122111	-0.080907	0.0249837	0.00122111				0.00122111	-0.080907	0.0249837	0.00122111
rs6766480	SNP_A-8622403	3	197498470	C	T	0.422297	0	0.00122525	0.0479817	0.0148816	0.00122525				0.00122525	0.0479817	0.0148816	0.00122525
rs41348748	SNP_A-2047270	13	69855312	C	G	0.110423	0.00680272	0.00122631	-0.0828528	0.0229821	0.000300398	0.116821171	0.139883698	0.396439769	0.00122631	-0.0828528	0.0229821	0.000300398	0.116821171	0.139883698	0.396439769
rs6033323	SNP_A-2270817	20	12073993	A	G	0.151464	0	0.0012284	0.067092	0.0207716	0.0012284				0.0012284	0.067092	0.0207716	0.0012284
rs12287250	SNP_A-8614561	11	125263496	A	G	0.0743243	0	0.00123376	0.0883636	0.0274946	0.00123376				0.00123376	0.0883636	0.0274946	0.00123376
rs6742084	SNP_A-4220298	2	30429225	C	G	0.106529	0	0.00123487	-0.0777226	0.0241931	0.00123487				0.00123487	-0.0777226	0.0241931	0.00123487
rs10235865	SNP_A-4198027	7	88078789	C	G	0.248444	0.00113122	0.00123547	0.0330185	0.017249	0.0540953	1.838152497	0.588891164	0.001778151	0.00123547	0.0330185	0.017249	0.0540953	1.838152497	0.588891164	0.001778151
rs9551705	SNP_A-2053344	13	29070495	A	G	0.0422297	0	0.00124057	-0.114861	0.0356988	0.00124057				0.00124057	-0.114861	0.0356988	0.00124057
rs159322	SNP_A-1813643	2	200891704	C	G	0.104115	0	0.0012448	0.079665	0.0248197	0.0012448				0.0012448	0.079665	0.0248197	0.0012448
rs7817624	SNP_A-2244941	8	31678918	A	G	0.119186	0	0.00124546	0.0731119	0.0227352	0.00124546				0.00124546	0.0731119	0.0227352	0.00124546
rs6449959	SNP_A-2180131	5	67553319	C	T	0.386261	0	0.00124606	-0.0477512	0.0148169	0.00124606				0.00124606	-0.0477512	0.0148169	0.00124606
rs16934016	SNP_A-8501192	9	118692193	A	T	0.174916	0	0.00124669	0.0623415	0.019343	0.00124669				0.00124669	0.0623415	0.019343	0.00124669
rs366304	SNP_A-8558409	16	84502301	A	C	0.107345	0	0.00125113	-0.0759409	0.0236518	0.00125113				0.00125113	-0.0759409	0.0236518	0.00125113
rs6787902	SNP_A-8561154	3	64414206	A	C	0.0975197	0	0.00125151	0.0817945	0.0253933	0.00125151				0.00125151	0.0817945	0.0253933	0.00125151
rs6835844	SNP_A-8360551	4	15940565	A	C	0.151856	0	0.00125228	0.0649816	0.020251	0.00125228				0.00125228	0.0649816	0.020251	0.00125228
rs2739737	SNP_A-8293758	8	18050841	A	G	0.454802	0	0.00125517	0.0476234	0.0148453	0.00125517				0.00125517	0.0476234	0.0148453	0.00125517
rs30126	SNP_A-8306297	16	14263266	C	T	0.440878	0	0.00125538	-0.0478273	0.0148952	0.00125538				0.00125538	-0.0478273	0.0148952	0.00125538
rs2821384	SNP_A-2308985	1	198298339	C	T	0.058427	0.00225225	0.00126179	-0.110069	0.0305422	0.000293768	0.224498411	0.213210337	0.287013696	0.00126179	-0.110069	0.0305422	0.000293768	0.224498411	0.213210337	0.287013696
rs11066435	SNP_A-8456077	12	111782078	G	T	0.00619369	0	0.00126239	-0.294335	0.0914384	0.00126239				0.00126239	-0.294335	0.0914384	0.00126239
rs12774970	SNP_A-8698811	10	13492750	C	T	0.0722348	0	0.00126301	0.0910817	0.0283245	0.00126301				0.00126301	0.0910817	0.0283245	0.00126301
rs6782687	SNP_A-1795013	3	55204815	C	T	0.411136	0	0.00126419	0.0471094	0.0146664	0.00126419				0.00126419	0.0471094	0.0146664	0.00126419
rs17101164	SNP_A-8545582	10	84727384	G	T	0.218468	0	0.00126571	-0.0582716	0.018089	0.00126571				0.00126571	-0.0582716	0.018089	0.00126571
rs10208516	SNP_A-8690259	2	81428269	A	G	0.115298	0	0.00127149	-0.0736072	0.0229432	0.00127149				0.00127149	-0.0736072	0.0229432	0.00127149
rs4508415	SNP_A-8508095	16	80392610	C	G	0.275551	0.00112994	0.00127188	0.046911	0.0165245	0.00424338	-1.23616792	0.588656745	0.034507269	0.00127188	0.046911	0.0165245	0.00424338	-1.23616792	0.588656745	0.034507269
rs995829	SNP_A-8618173	3	69684170	A	G	0.0332957	0	0.00127888	0.127595	0.039714	0.00127888				0.00127888	0.127595	0.039714	0.00127888
rs1034143	SNP_A-8553855	13	103137969	C	T	0.314752	0	0.00128312	-0.0507046	0.0158007	0.00128312				0.00128312	-0.0507046	0.0158007	0.00128312
rs16831873	SNP_A-4206872	2	190265143	C	T	0.0461712	0	0.00128584	-0.105976	0.0329082	0.00128584				0.00128584	-0.105976	0.0329082	0.00128584
rs16983006	SNP_A-2256159	20	21758285	A	G	0.079865	0	0.00129134	-0.0871041	0.0272094	0.00129134				0.00129134	-0.0871041	0.0272094	0.00129134
rs9370355	SNP_A-8456304	6	54972715	C	T	0.140967	0	0.00129864	-0.0662268	0.0205627	0.00129864				0.00129864	-0.0662268	0.0205627	0.00129864
rs2974276	SNP_A-8468275	8	88184463	C	T	0.0101351	0	0.0013	-0.230202	0.0718788	0.0013				0.0013	-0.230202	0.0718788	0.0013
rs9870829	SNP_A-8428921	3	22376617	A	C	0.135622	0.00112613	0.00130806	-0.0730394	0.0215838	0.000675079	0.889028397	0.604508365	0.140838151	0.00130806	-0.0730394	0.0215838	0.000675079	0.889028397	0.604508365	0.140838151
rs4871338	SNP_A-4231461	8	124101440	C	T	0.410574	0	0.0013084	-0.0485279	0.0151818	0.0013084				0.0013084	-0.0485279	0.0151818	0.0013084
rs11982104	SNP_A-8454849	7	130321928	A	T	0.250281	0	0.0013102	-0.0530893	0.0166068	0.0013102				0.0013102	-0.0530893	0.0166068	0.0013102
rs11883015	SNP_A-4207794	19	61131427	A	G	0.231116	0	0.00131095	0.0554043	0.0172548	0.00131095				0.00131095	0.0554043	0.0172548	0.00131095
rs4425024	SNP_A-8627910	19	20293930	A	G	0.288549	0.00227015	0.00131107	0.0399823	0.0162822	0.0133304	1.214287354	0.437492997	0.005270784	0.00131107	0.0399823	0.0162822	0.0133304	1.214287354	0.437492997	0.005270784
rs2291442	SNP_A-8694956	5	175950061	C	T	0.295608	0	0.00131284	-0.0500856	0.0156748	0.00131284				0.00131284	-0.0500856	0.0156748	0.00131284
rs7808673	SNP_A-2064348	7	95370904	A	T	0.157775	0	0.00132292	-0.063719	0.0199551	0.00132292				0.00132292	-0.063719	0.0199551	0.00132292
rs4760084	SNP_A-1927761	12	129209439	C	T	0.187852	0	0.00132566	0.0580213	0.0181524	0.00132566				0.00132566	0.0580213	0.0181524	0.00132566
rs8040826	SNP_A-8294909	15	76404141	A	G	0.256324	0.00112486	0.00132578	0.0564881	0.016141	0.000434615	0.55693056	0.588478603	0.332686517	0.00132578	0.0564881	0.016141	0.000434615	0.55693056	0.588478603	0.332686517
rs4389656	SNP_A-1800233	5	6806728	A	G	0.109234	0	0.00132705	0.0729213	0.0228457	0.00132705				0.00132705	0.0729213	0.0228457	0.00132705
rs10417711	SNP_A-8397235	19	34620552	A	G	0.264374	0	0.00133998	-0.0527931	0.0164836	0.00133998				0.00133998	-0.0527931	0.0164836	0.00133998
rs199582	SNP_A-8680610	20	19908166	A	C	0.144544	0	0.00134165	-0.0645358	0.0202229	0.00134165				0.00134165	-0.0645358	0.0202229	0.00134165
rs2441968	SNP_A-2186742	11	57626964	A	C	0.272216	0	0.00134168	-0.0523838	0.0164272	0.00134168				0.00134168	-0.0523838	0.0164272	0.00134168
rs6584044	SNP_A-2168508	10	97757376	A	G	0.356018	0	0.00134589	-0.0490994	0.0153975	0.00134589				0.00134589	-0.0490994	0.0153975	0.00134589
rs4149070	SNP_A-8391183	12	21261150	C	G	0.369344	0	0.00135023	0.0489835	0.0153239	0.00135023				0.00135023	0.0489835	0.0153239	0.00135023
rs1057028	SNP_A-8452837	1	157269013	A	T	0.412627	0	0.00135139	-0.0473702	0.0148574	0.00135139				0.00135139	-0.0473702	0.0148574	0.00135139
rs7287402	SNP_A-2055993	22	29984823	A	G	0.154063	0	0.00135175	0.0655964	0.0205809	0.00135175				0.00135175	0.0655964	0.0205809	0.00135175
rs720010	SNP_A-1967602	20	7174248	A	G	0.108549	0	0.00135415	-0.0760899	0.0238295	0.00135415				0.00135415	-0.0760899	0.0238295	0.00135415
rs441902	SNP_A-8513526	20	15013374	A	G	0.150901	0	0.0013559	-0.0650115	0.0203297	0.0013559				0.0013559	-0.0650115	0.0203297	0.0013559
rs6785736	SNP_A-4218328	3	109147021	A	G	0.334459	0	0.00135694	-0.0486095	0.0152596	0.00135694				0.00135694	-0.0486095	0.0152596	0.00135694
rs10815538	SNP_A-2181585	9	7169885	C	T	0.234533	0	0.00135947	-0.0540248	0.0168763	0.00135947				0.00135947	-0.0540248	0.0168763	0.00135947
rs4535613	SNP_A-8357164	7	67721504	A	G	0.372328	0	0.00136053	0.0478153	0.0150062	0.00136053				0.00136053	0.0478153	0.0150062	0.00136053
rs3015689	SNP_A-8687111	8	37067775	C	T	0.175936	0	0.00136237	0.0603221	0.0189342	0.00136237				0.00136237	0.0603221	0.0189342	0.00136237
rs4336225	SNP_A-2031557	4	9520970	A	G	0.185039	0	0.00136741	-0.0591711	0.0185878	0.00136741				0.00136741	-0.0591711	0.0185878	0.00136741
rs6541833	SNP_A-8337275	2	123019052	C	T	0.374859	0	0.0013677	0.0483715	0.0151941	0.0013677				0.0013677	0.0483715	0.0151941	0.0013677
rs16905531	SNP_A-2276469	8	137333621	C	G	0.124297	0	0.00137169	-0.0709286	0.0221454	0.00137169				0.00137169	-0.0709286	0.0221454	0.00137169
rs488735	SNP_A-2299054	1	180876084	C	T	0.119235	0	0.00137465	0.0722244	0.0226054	0.00137465				0.00137465	0.0722244	0.0226054	0.00137465
rs1331863	SNP_A-4222121	1	56513280	A	G	0.369932	0	0.00137817	0.0490443	0.0152315	0.00137817				0.00137817	0.0490443	0.0152315	0.00137817
rs563765	SNP_A-1809442	13	56601020	A	C	0.248447	0.00112994	0.00138088	0.058904	0.0168202	0.000431108	-0.516266426	0.582515709	0.370524165	0.00138088	0.058904	0.0168202	0.000431108	-0.516266426	0.582515709	0.370524165
rs1124314	SNP_A-4208890	20	42227375	C	T	0.418172	0	0.00138175	-0.0456532	0.0143128	0.00138175				0.00138175	-0.0456532	0.0143128	0.00138175
rs6108692	SNP_A-1856720	20	10672491	C	G	0.280158	0	0.00138225	0.0508767	0.0159479	0.00138225				0.00138225	0.0508767	0.0159479	0.00138225
rs6986364	SNP_A-4290427	8	121014621	C	T	0.36333	0	0.00138499	0.0495769	0.0155847	0.00138499				0.00138499	0.0495769	0.0155847	0.00138499
rs2075516	SNP_A-8673941	16	15777026	C	T	0.262655	0.0045045	0.00141359	-0.0496805	0.0165336	0.00257158	0.59062326	0.294124018	0.043088485	0.00141359	-0.0496805	0.0165336	0.00257158	0.59062326	0.294124018	0.043088485
rs11599464	SNP_A-8530761	10	5516158	A	G	0.0568694	0.0011274	0.00142094	0.0143427	0.0313987	0.65529	1.085261275	0.300821858	0.000292953	0.00142094	0.0143427	0.0313987	0.65529	1.085261275	0.300821858	0.000292953
rs2505435	SNP_A-1850343	10	26154980	A	G	0.0264342	0	0.0014239	-0.146173	0.0457506	0.0014239				0.0014239	-0.146173	0.0457506	0.0014239
rs10787374	SNP_A-1950293	10	113277586	C	T	0.222535	0.0011274	0.00142667	-0.0568918	0.0172097	0.0008893	0.741815414	0.588160921	0.203917314	0.00142667	-0.0568918	0.0172097	0.0008893	0.741815414	0.588160921	0.203917314
rs11741039	SNP_A-2173037	5	80322126	C	T	0.0854893	0	0.00142696	-0.0829198	0.0261497	0.00142696				0.00142696	-0.0829198	0.0261497	0.00142696
rs2731235	SNP_A-4227772	12	89090831	A	G	0.395189	0.00114679	0.0014289	0.0502668	0.0148967	0.00069331	0.456791485	0.30299793	0.131066246	0.0014289	0.0502668	0.0148967	0.00069331	0.456791485	0.30299793	0.131066246
rs9860628	SNP_A-1809667	3	72125690	A	G	0.311374	0	0.00143121	0.0503838	0.0158699	0.00143121				0.00143121	0.0503838	0.0158699	0.00143121
rs10994499	SNP_A-2144386	10	62186551	C	G	0.407865	0.00225225	0.00143597	-0.0531188	0.0148679	0.000330221	0.094647194	0.210464571	0.645623102	0.00143597	-0.0531188	0.0148679	0.000330221	0.094647194	0.210464571	0.645623102
rs10828184	SNP_A-4247563	10	21409010	A	T	0.254218	0	0.00143946	-0.0542661	0.0171143	0.00143946				0.00143946	-0.0542661	0.0171143	0.00143946
rs17799481	SNP_A-2128480	5	149851964	A	G	0.0450958	0	0.00144445	0.112392	0.0349378	0.00144445				0.00144445	0.112392	0.0349378	0.00144445
rs11787622	SNP_A-2051398	9	7169840	C	T	0.232846	0	0.00144499	0.0540064	0.0169735	0.00144499				0.00144499	0.0540064	0.0169735	0.00144499
rs1350790	SNP_A-8618769	3	99738082	A	C	0.399775	0	0.00144503	-0.0479107	0.015116	0.00144503				0.00144503	-0.0479107	0.015116	0.00144503
rs2232613	SNP_A-1923091	20	36431069	C	T	0.0878685	0.00226501	0.00144861	0.0648667	0.0260898	0.0122504	-1.19340207	0.436965132	0.006043978	0.00144861	0.0648667	0.0260898	0.0122504	-1.19340207	0.436965132	0.006043978
rs7154511	SNP_A-8632035	14	56471612	A	G	0.283784	0	0.00144942	0.0509968	0.0160521	0.00144942				0.00144942	0.0509968	0.0160521	0.00144942
rs3122656	SNP_A-1822381	8	60291212	A	G	0.337838	0	0.00146423	0.0492692	0.015483	0.00146423				0.00146423	0.0492692	0.015483	0.00146423
rs4385169	SNP_A-2296759	5	180410079	C	T	0.042503	0.00236407	0.00147287	0.0557946	0.0276041	0.0414396	-1.185272013	0.420711167	0.004651986	0.00147287	0.0557946	0.0276041	0.0414396	-1.185272013	0.420711167	0.004651986
rs12281146	SNP_A-8689735	11	125301069	C	T	0.117548	0	0.00147415	0.0689267	0.0217325	0.00147415				0.00147415	0.0689267	0.0217325	0.00147415
rs2849714	SNP_A-2020026	21	42081667	C	T	0.175676	0.00338983	0.00147826	-0.0678044	0.0188981	0.000311373	0.043532051	0.180397687	0.797701131	0.00147826	-0.0678044	0.0188981	0.000311373	0.043532051	0.180397687	0.797701131
rs7957763	SNP_A-8428830	12	28071575	A	G	0.116648	0	0.00148252	0.0743434	0.0234146	0.00148252				0.00148252	0.0743434	0.0234146	0.00148252
rs2494624	SNP_A-8688334	1	2444790	C	G	0.331834	0	0.00148897	-0.0500075	0.015731	0.00148897				0.00148897	-0.0500075	0.015731	0.00148897
rs10175092	SNP_A-2050904	2	68811526	C	G	0.330709	0	0.00149178	0.0488137	0.0153283	0.00149178				0.00149178	0.0488137	0.0153283	0.00149178
rs16830399	SNP_A-4258835	1	43382726	C	G	0.164229	0	0.0014942	0.0623428	0.0197433	0.0014942				0.0014942	0.0623428	0.0197433	0.0014942
rs2510143	SNP_A-8482692	11	118721441	C	T	0.155968	0	0.00149847	0.0655485	0.0207529	0.00149847				0.00149847	0.0655485	0.0207529	0.00149847
rs2834022	SNP_A-2018219	21	33240741	C	T	0.0254237	0	0.00149916	0.140191	0.0443086	0.00149916				0.00149916	0.140191	0.0443086	0.00149916
rs4488884	SNP_A-8389728	4	4956726	C	T	0.141732	0	0.00150039	0.0669819	0.0212044	0.00150039				0.00150039	0.0669819	0.0212044	0.00150039
rs4974372	SNP_A-2293452	3	109145891	A	G	0.329955	0	0.00150861	-0.0491295	0.0155731	0.00150861				0.00150861	-0.0491295	0.0155731	0.00150861
rs10033637	SNP_A-1908395	4	125052757	C	T	0.374437	0	0.00151067	-0.0462114	0.0146283	0.00151067				0.00151067	-0.0462114	0.0146283	0.00151067
rs4926771	SNP_A-2011928	1	49127298	A	G	0.185602	0	0.00151986	0.0612609	0.0191163	0.00151986				0.00151986	0.0612609	0.0191163	0.00151986
rs17162945	SNP_A-1840966	7	88084490	G	T	0.212718	0.00112486	0.00152713	-0.0316499	0.017745	0.0723417	1.842907021	0.587944441	0.001698863	0.00152713	-0.0316499	0.017745	0.0723417	1.842907021	0.587944441	0.001698863
rs2384666	SNP_A-8660947	12	114473964	A	C	0.483597	0	0.00152977	0.046982	0.0147858	0.00152977				0.00152977	0.046982	0.0147858	0.00152977
rs7902917	SNP_A-1998498	10	24457448	A	G	0.229471	0	0.00153098	-0.0534329	0.0169597	0.00153098				0.00153098	-0.0534329	0.0169597	0.00153098
rs10999965	SNP_A-2106604	10	73137463	A	G	0.0315671	0	0.0015341	0.132961	0.0421175	0.0015341				0.0015341	0.132961	0.0421175	0.0015341
rs34147990	SNP_A-8446555	11	71837760	C	T	0.499438	0	0.0015531	-0.0452265	0.014369	0.0015531				0.0015531	-0.0452265	0.014369	0.0015531
rs4457215	SNP_A-2272802	7	68474857	C	T	0.224972	0	0.00156408	0.0542269	0.0172464	0.00156408				0.00156408	0.0542269	0.0172464	0.00156408
rs12829374	SNP_A-8394074	12	109005751	A	C	0.0394144	0	0.00156732	0.119224	0.0375321	0.00156732				0.00156732	0.119224	0.0375321	0.00156732
rs11136976	SNP_A-4228061	8	5996980	A	G	0.0495495	0	0.00156795	0.103445	0.0328169	0.00156795				0.00156795	0.103445	0.0328169	0.00156795
rs10890244	SNP_A-8353988	1	43447604	A	T	0.211625	0	0.0015746	-0.0545948	0.0173245	0.0015746				0.0015746	-0.0545948	0.0173245	0.0015746
rs17020655	SNP_A-1797499	2	37482006	A	G	0.211725	0.0022805	0.00157567	-0.0581685	0.0176981	0.00101029	0.377622924	0.271321456	0.163253466	0.00157567	-0.0581685	0.0176981	0.00101029	0.377622924	0.271321456	0.163253466
rs2365734	SNP_A-8504965	1	62163822	C	T	0.0372461	0	0.00157973	-0.122593	0.0390005	0.00157973				0.00157973	-0.122593	0.0390005	0.00157973
rs720441	SNP_A-8617729	22	46569391	C	G	0.084276	0.00226501	0.00158925	-0.0561979	0.0263932	0.0317153	1.622147245	0.590623334	0.005916064	0.00158925	-0.0561979	0.0263932	0.0317153	1.622147245	0.590623334	0.005916064
rs203749	SNP_A-4277948	1	229501369	C	T	0.112309	0.00339751	0.00159878	-0.0731081	0.0224212	0.00108353	0.524043336	0.338480056	0.119272788	0.00159878	-0.0731081	0.0224212	0.00108353	0.524043336	0.338480056	0.119272788
rs669792	SNP_A-8347835	18	55312700	A	G	0.155793	0	0.00160692	0.0622731	0.0198427	0.00160692				0.00160692	0.0622731	0.0198427	0.00160692
rs9825577	SNP_A-4275071	3	55208344	A	G	0.260405	0	0.00161031	0.0523567	0.0166782	0.00161031				0.00161031	0.0523567	0.0166782	0.00161031
rs384441	SNP_A-8481297	3	64768581	C	T	0.186374	0	0.00161435	-0.0607015	0.0191618	0.00161435				0.00161435	-0.0607015	0.0191618	0.00161435
rs7814843	SNP_A-4231493	8	125999057	C	G	0.379155	0.00112613	0.00161614	-0.0514834	0.0146147	0.000398667	-0.349791856	0.587540307	0.550301212	0.00161614	-0.0514834	0.0146147	0.000398667	-0.349791856	0.587540307	0.550301212
rs750459	SNP_A-1915834	5	170874577	G	T	0.298561	0	0.0016167	-0.0516057	0.0164595	0.0016167				0.0016167	-0.0516057	0.0164595	0.0016167
rs10817160	SNP_A-2308807	9	98938615	C	G	0.198538	0	0.00161699	-0.0578315	0.0183745	0.00161699				0.00161699	-0.0578315	0.0183745	0.00161699
rs11724679	SNP_A-8462649	4	144019811	A	G	0.013173	0.0351076	0.00162013	-0.23384	0.0647248	0.00034225	0.207631837	0.121347654	0.089180431	0.00162013	-0.23384	0.0647248	0.00034225	0.207631837	0.121347654	0.089180431
rs507098	SNP_A-8444963	10	116052500	A	G	0.405436	0	0.00162149	0.0466125	0.0148289	0.00162149				0.00162149	0.0466125	0.0148289	0.00162149
rs1532869	SNP_A-8580596	3	72129172	C	T	0.417885	0	0.00162298	0.0471143	0.0149901	0.00162298				0.00162298	0.0471143	0.0149901	0.00162298
rs7003411	SNP_A-8676740	8	39919618	A	G	0.423034	0.00337838	0.0016277	0.0526245	0.0147652	0.000341875	-0.097624011	0.248791774	0.697439929	0.0016277	0.0526245	0.0147652	0.000341875	-0.097624011	0.248791774	0.697439929
rs1030687	SNP_A-1953770	19	35770059	C	T	0.279528	0	0.00163402	-0.0523253	0.0166308	0.00163402				0.00163402	-0.0523253	0.0166308	0.00163402
rs41326150	SNP_A-4271106	15	27502564	C	T	0.00544794	0	0.00164352	-0.308974	0.0984709	0.00164352				0.00164352	-0.308974	0.0984709	0.00164352
rs3769714	SNP_A-4247865	2	98517234	C	G	0.204955	0	0.00164891	-0.0563435	0.0179949	0.00164891				0.00164891	-0.0563435	0.0179949	0.00164891
rs239865	SNP_A-2073951	10	115675177	A	G	0.442373	0	0.00166213	0.0462055	0.0147746	0.00166213				0.00166213	0.0462055	0.0147746	0.00166213
rs272531	SNP_A-2261657	1	44761020	A	G	0.0382452	0	0.00166601	0.1175	0.0374262	0.00166601				0.00166601	0.1175	0.0374262	0.00166601
rs10244551	SNP_A-1831998	7	112139778	A	T	0.121485	0	0.00166743	0.0703413	0.0224992	0.00166743				0.00166743	0.0703413	0.0224992	0.00166743
rs4660249	SNP_A-8335082	1	43460907	C	T	0.352709	0	0.00166867	-0.0481414	0.0152795	0.00166867				0.00166867	-0.0481414	0.0152795	0.00166867
rs8097619	SNP_A-2049538	18	53871218	C	T	0.126547	0	0.00166999	0.0684241	0.0216417	0.00166999				0.00166999	0.0684241	0.0216417	0.00166999
rs1519252	SNP_A-1839565	17	12472410	A	G	0.379369	0	0.00167213	-0.0471238	0.0150603	0.00167213				0.00167213	-0.0471238	0.0150603	0.00167213
rs3861941	SNP_A-8404547	1	62597378	A	G	0.409347	0	0.00167444	0.0458348	0.014648	0.00167444				0.00167444	0.0458348	0.014648	0.00167444
rs6955346	SNP_A-8671567	7	32336078	C	T	0.391892	0	0.00167911	-0.047828	0.0152162	0.00167911				0.00167911	-0.047828	0.0152162	0.00167911
rs9291135	SNP_A-8525556	4	7630615	A	C	0.145051	0	0.00168391	-0.065021	0.0207895	0.00168391				0.00168391	-0.065021	0.0207895	0.00168391
rs672538	SNP_A-8286967	1	43414499	A	C	0.212275	0	0.00168522	-0.054277	0.0173495	0.00168522				0.00168522	-0.054277	0.0173495	0.00168522
rs7009988	SNP_A-4287616	8	30202005	A	G	0.168077	0.00112867	0.00169206	0.0301049	0.0197425	0.125209	-1.872666705	0.584475083	0.001296374	0.00169206	0.0301049	0.0197425	0.125209	-1.872666705	0.584475083	0.001296374
rs6691101	SNP_A-8552575	1	164724398	A	G	0.434685	0	0.00169768	-0.0454173	0.0144648	0.00169768				0.00169768	-0.0454173	0.0144648	0.00169768
rs10019046	SNP_A-8320302	4	82182984	A	C	0.395833	0	0.00170792	-0.0454186	0.0144911	0.00170792				0.00170792	-0.0454186	0.0144911	0.00170792
rs7460082	SNP_A-4248203	8	17283024	G	T	0.273292	0.00112867	0.00171204	-0.0422951	0.0166131	0.0112864	1.498136704	0.596420541	0.011463628	0.00171204	-0.0422951	0.0166131	0.0112864	1.498136704	0.596420541	0.011463628
rs6041101	SNP_A-8522573	20	12045831	A	G	0.498305	0.00113122	0.00171712	-0.0516505	0.0146153	0.000387625	0.210403277	0.297745617	0.475444552	0.00171712	-0.0516505	0.0146153	0.000387625	0.210403277	0.297745617	0.475444552
rs1415847	SNP_A-2221653	10	113526596	C	T	0.318335	0	0.00172135	-0.0491697	0.0156919	0.00172135				0.00172135	-0.0491697	0.0156919	0.00172135
rs11942966	SNP_A-8586704	4	77709168	A	C	0.303491	0	0.00173003	0.0493921	0.0157987	0.00173003				0.00173003	0.0493921	0.0157987	0.00173003
rs12553631	SNP_A-2193266	9	111024534	A	G	0.139483	0	0.00173219	-0.0662039	0.0211403	0.00173219				0.00173219	-0.0662039	0.0211403	0.00173219
rs17380912	SNP_A-2197810	12	17277690	C	G	0.0990213	0.00115207	0.00173897	0.0865286	0.0248332	0.000475583	-0.550766816	0.587606919	0.345299032	0.00173897	0.0865286	0.0248332	0.000475583	-0.550766816	0.587606919	0.345299032
rs11780003	SNP_A-8433580	8	79723950	A	T	0.0337648	0.00790961	0.00174617	0.102694	0.039252	0.00844937	0.430152396	0.232562779	0.063322788	0.00174617	0.102694	0.039252	0.00844937	0.430152396	0.232562779	0.063322788
rs6131288	SNP_A-8656014	20	11921291	C	T	0.0674916	0	0.00176669	0.091779	0.0293845	0.00176669				0.00176669	0.091779	0.0293845	0.00176669
rs235892	SNP_A-8611624	1	169839997	A	G	0.110294	0	0.00178221	-0.0749252	0.0241064	0.00178221				0.00178221	-0.0749252	0.0241064	0.00178221
rs1373516	SNP_A-2165309	7	152715434	A	T	0.131214	0	0.00179117	0.0658868	0.0210462	0.00179117				0.00179117	0.0658868	0.0210462	0.00179117
rs12609651	SNP_A-8565830	19	20312172	A	G	0.105081	0.00231214	0.0017923	0.058039	0.0241778	0.015889	1.238143073	0.438593391	0.004567178	0.0017923	0.058039	0.0241778	0.015889	1.238143073	0.438593391	0.004567178
rs169715	SNP_A-2244536	6	12046783	A	G	0.0320585	0	0.00180047	-0.121892	0.0392382	0.00180047				0.00180047	-0.121892	0.0392382	0.00180047
rs16893258	SNP_A-4235355	8	120953915	A	T	0.444194	0	0.001803	-0.0472402	0.0151687	0.001803				0.001803	-0.0472402	0.0151687	0.001803
rs10276239	SNP_A-8693641	7	7144152	C	G	0.0450704	0.00112613	0.00180845	0.0522397	0.035208	0.135629	1.83638665	0.586747656	0.001671086	0.00180845	0.0522397	0.035208	0.135629	1.83638665	0.586747656	0.001671086
rs368641	SNP_A-8683517	8	37300668	C	T	0.434047	0	0.00181007	0.0459114	0.0147078	0.00181007				0.00181007	0.0459114	0.0147078	0.00181007
rs4677073	SNP_A-8447787	3	72127599	C	T	0.467687	0	0.0018165	-0.0460624	0.0148257	0.0018165				0.0018165	-0.0460624	0.0148257	0.0018165
rs11871031	SNP_A-2140077	17	42771537	A	T	0.00675676	0	0.00182622	0.266948	0.0861098	0.00182622				0.00182622	0.266948	0.0861098	0.00182622
rs7289980	SNP_A-8439462	22	16452768	A	C	0.375566	0	0.00182718	0.0475188	0.0152819	0.00182718				0.00182718	0.0475188	0.0152819	0.00182718
rs16877816	SNP_A-2307897	5	59604473	C	T	0.026464	0	0.00183258	-0.143268	0.0458311	0.00183258				0.00183258	-0.143268	0.0458311	0.00183258
rs17344804	SNP_A-4290346	1	203388859	A	G	0.150127	0	0.00186234	-0.0686102	0.0220445	0.00186234				0.00186234	-0.0686102	0.0220445	0.00186234
rs182922	SNP_A-8448496	5	16228842	A	G	0.363739	0	0.00187143	0.0471436	0.0151967	0.00187143				0.00187143	0.0471436	0.0151967	0.00187143
rs17002208	SNP_A-2281483	4	77926400	A	G	0.15973	0	0.00188732	-0.0610044	0.0196036	0.00188732				0.00188732	-0.0610044	0.0196036	0.00188732
rs11043067	SNP_A-8440148	11	11032593	A	G	0.0552392	0	0.00188901	-0.100173	0.0323299	0.00188901				0.00188901	-0.100173	0.0323299	0.00188901
rs4809814	SNP_A-8314626	20	48946910	A	T	0.0302511	0	0.00190102	-0.13268	0.0429453	0.00190102				0.00190102	-0.13268	0.0429453	0.00190102
rs10893658	SNP_A-8506835	11	126626740	C	T	0.176836	0	0.00190323	0.0584399	0.0189053	0.00190323				0.00190323	0.0584399	0.0189053	0.00190323
rs2451877	SNP_A-2006085	10	122901221	A	G	0.264108	0	0.00192551	-0.0530968	0.0171901	0.00192551				0.00192551	-0.0530968	0.0171901	0.00192551
rs454100	SNP_A-4196188	8	17600016	C	T	0.263724	0.00113122	0.00193807	-0.0418241	0.0169731	0.013223	1.407922341	0.594349867	0.017086825	0.00193807	-0.0418241	0.0169731	0.013223	1.407922341	0.594349867	0.017086825
rs2770734	SNP_A-2129524	9	7172720	A	C	0.344808	0	0.00194689	0.0483563	0.0156268	0.00194689				0.00194689	0.0483563	0.0156268	0.00194689
rs6661035	SNP_A-8311071	1	43445733	C	G	0.208896	0	0.00194845	0.0539276	0.0174668	0.00194845				0.00194845	0.0539276	0.0174668	0.00194845
rs235900	SNP_A-4209388	1	169845155	C	T	0.114736	0	0.00195309	0.0715123	0.0232149	0.00195309				0.00195309	0.0715123	0.0232149	0.00195309
rs16943276	SNP_A-8457754	12	112741817	C	T	0.0567215	0.00339751	0.00196192	-0.108163	0.0307345	0.000421213	0.021919664	0.347197891	0.941386571	0.00196192	-0.108163	0.0307345	0.000421213	0.021919664	0.347197891	0.941386571
rs2958757	SNP_A-1906603	8	30247582	C	T	0.281373	0.00112613	0.00196803	0.023226	0.0164119	0.152153	-1.846745318	0.586692012	0.001579125	0.00196803	0.023226	0.0164119	0.152153	-1.846745318	0.586692012	0.001579125
rs4733159	SNP_A-2308624	8	30179402	A	G	0.141804	0.00113507	0.00198653	-0.0297849	0.021347	0.162363	-1.875518979	0.58468047	0.001279134	0.00198653	-0.0297849	0.021347	0.162363	-1.875518979	0.58468047	0.001279134
rs8038562	SNP_A-8496516	15	31862372	C	T	0.188297	0	0.00198922	-0.0582722	0.0189525	0.00198922				0.00198922	-0.0582722	0.0189525	0.00198922
rs6784112	SNP_A-1953791	3	186381925	A	G	0.448256	0	0.0019937	0.046101	0.0147301	0.0019937				0.0019937	0.046101	0.0147301	0.0019937
rs315810	SNP_A-4297590	5	169684937	C	T	0.119951	0	0.00200017	-0.0707785	0.0229414	0.00200017				0.00200017	-0.0707785	0.0229414	0.00200017
rs2246732	SNP_A-2088240	1	2440254	A	G	0.331644	0	0.0020076	0.0486481	0.0157384	0.0020076				0.0020076	0.0486481	0.0157384	0.0020076
rs17208214	SNP_A-4215535	21	14699368	G	T	0.0011217	0.0124434	0.00200848	0.692337	0.209433	0.000932177	0.859179929	0.25004807	0.000592076	0.00200848	0.692337	0.209433	0.000932177	0.859179929	0.25004807	0.000592076
rs11129874	SNP_A-2109312	3	40301169	C	T	0.0883015	0	0.00201899	-0.0810574	0.0263235	0.00201899				0.00201899	-0.0810574	0.0263235	0.00201899
rs10503866	SNP_A-1992885	8	30175995	G	T	0.0123944	0.0011274	0.00202527	-0.0919115	0.0653245	0.156399	-1.749127494	0.594129171	0.003061765	0.00202527	-0.0919115	0.0653245	0.156399	-1.749127494	0.594129171	0.003061765
rs11211483	SNP_A-4205137	1	47480022	C	G	0.024239	0	0.00202825	0.147022	0.0477864	0.00202825				0.00202825	0.147022	0.0477864	0.00202825
rs10233278	SNP_A-8689468	7	117283380	A	G	0.445383	0	0.00204318	-0.0441914	0.0143736	0.00204318				0.00204318	-0.0441914	0.0143736	0.00204318
rs7966852	SNP_A-1891030	12	126405917	C	T	0.196267	0	0.00206882	-0.0556529	0.0181438	0.00206882				0.00206882	-0.0556529	0.0181438	0.00206882
rs845984	SNP_A-4224069			C	T	0.00190658	0.00574713	0.00207871	0.532314	0.152805	0.000447791	0.501692108	0.258935142	0.049454452	0.00207871	0.532314	0.152805	0.000447791	0.501692108	0.258935142	0.049454452
rs2585462	SNP_A-2065680	8	26385433	A	G	0.326014	0	0.0020891	0.0473358	0.0153587	0.0020891				0.0020891	0.0473358	0.0153587	0.0020891
rs629533	SNP_A-2213491	6	4053861	A	G	0.00282167	0	0.00208974	0.403485	0.131924	0.00208974				0.00208974	0.403485	0.131924	0.00208974
rs2091407	SNP_A-8489081	1	53805286	A	G	0.0106862	0	0.00209161	0.201343	0.0653805	0.00209161				0.00209161	0.201343	0.0653805	0.00209161
rs11850871	SNP_A-8539576	14	92402059	C	T	0.0720721	0	0.00209276	-0.0849164	0.0276925	0.00209276				0.00209276	-0.0849164	0.0276925	0.00209276
rs7004626	SNP_A-2293343	8	17287631	C	T	0.0939786	0.00112486	0.00210299	0.0620614	0.0253034	0.0144529	1.461756273	0.59654921	0.013633183	0.00210299	0.0620614	0.0253034	0.0144529	1.461756273	0.59654921	0.013633183
rs7527318	SNP_A-1801702	1	150491572	C	T	0.0850225	0	0.00211961	0.0791661	0.0257644	0.00211961				0.00211961	0.0791661	0.0257644	0.00211961
rs1233730	SNP_A-8626111	20	15471138	C	T	0.235658	0	0.0021267	-0.0540262	0.0176514	0.0021267				0.0021267	-0.0540262	0.0176514	0.0021267
rs1454932	SNP_A-8324201	12	32801113	A	G	0.137233	0	0.00216237	0.0650282	0.0212801	0.00216237				0.00216237	0.0650282	0.0212801	0.00216237
rs4742978	SNP_A-2014441	9	107765388	C	T	0.015411	0	0.00219577	-0.179633	0.05891	0.00219577				0.00219577	-0.179633	0.05891	0.00219577
rs8090359	SNP_A-8453561	18	21710220	C	T	0.123589	0	0.00220792	0.0684158	0.0223765	0.00220792				0.00220792	0.0684158	0.0223765	0.00220792
rs10773391	SNP_A-2185020	12	126405732	C	G	0.18573	0	0.00222487	0.0565045	0.0185592	0.00222487				0.00222487	0.0565045	0.0185592	0.00222487
rs5992751	SNP_A-2214347	22	16460154	A	G	0.218223	0	0.00225993	0.0541136	0.0176432	0.00225993				0.00225993	0.0541136	0.0176432	0.00225993
rs7659948	SNP_A-8467052	4	82199017	C	T	0.277903	0	0.00231601	0.0473135	0.0155702	0.00231601				0.00231601	0.0473135	0.0155702	0.00231601
rs2958759	SNP_A-1893744	8	30247097	G	T	0.287802	0.00112486	0.00237312	0.0207018	0.0162203	0.196225	-1.851015812	0.586459935	0.001533565	0.00237312	0.0207018	0.0162203	0.196225	-1.851015812	0.586459935	0.001533565
rs16994069	SNP_A-8340224	21	36711192	A	C	0.104551	0	0.00249714	-0.0759864	0.0252707	0.00249714				0.00249714	-0.0759864	0.0252707	0.00249714
rs17564300	SNP_A-2255043	10	119704981	A	G	0.0101695	0	0.00262131	-0.215696	0.0719461	0.00262131				0.00262131	-0.215696	0.0719461	0.00262131
rs16892297	SNP_A-2306529	8	120352194	A	C	0.259615	0.00226757	0.00264208	0.0446588	0.0165842	0.00676825	-0.457388118	0.205348433	0.025169191	0.00264208	0.0446588	0.0165842	0.00676825	-0.457388118	0.205348433	0.025169191
rs2179851	SNP_A-8638232	1	55642936	G	T	0.0848791	0.00112486	0.00275465	-0.0369739	0.0256945	0.15228	-1.789975638	0.589200611	0.002338223	0.00275465	-0.0369739	0.0256945	0.15228	-1.789975638	0.589200611	0.002338223

## Sheet: Homa_IR Model 2
RS_ID	AFFY_SNP_ID	Chromosome	Base_Pair	A1* (modeled alllele)	A2	Minor_Allele_Frequency	CNV_Frequency	Full_Model_Combined_P_Value	Full_Model_SNP_beta	Full_Model_SNP_SE	Full_Model_SNP_P_Value	Full_Model_CNV_beta	Full_Model_CNV_SE	Full_Model_CNV_P_Value	Screening_Model_Combined_P_Value	Screening_Model_SNP_beta	Screening_Model_SNP_SE	Screening_Model_SNP_P_Value	Screening_Model_CNV_beta	_Screening_Model_CNV_SE	_Screening_Model_CNV_P_Value
rs7613439	SNP_A-8304600	3	74525213	C	T	0.155968	0	1.89e-06	0.105768	0.0222054	1.89e-06				6.25e-06	0.0846307	0.0186188	6.25e-06
rs1866732	SNP_A-2223360	18	71062175	C	T	0.414124	0	2.33e-06	-0.0767163	0.0162393	2.33e-06				6.94e-06	-0.0612637	0.0135457	6.94e-06
rs41422546	SNP_A-2214570	11	108273203	A	G	0.0613739	0	2.93e-06	-0.155976	0.0333527	2.93e-06				1.86e-05	-0.120453	0.0279792	1.86e-05
rs818477	SNP_A-2086529	7	104899725	A	C	0.436099	0.00449944	3.06e-06	-0.0792756	0.01599	6.92e-07	-0.335158299	0.218698409	0.121312188	1.2e-05	-0.0634068	0.0134118	2.64e-06	-0.254232123	0.178252594	0.154151075
rs7043482	SNP_A-8331929	9	84325735	G	T	0.194005	0	3.83e-06	0.0944903	0.0204452	3.83e-06				1.9e-05	0.0724883	0.0168576	1.9e-05
rs17589516	SNP_A-2203869	6	38144398	C	T	0.0157658	0	3.93e-06	0.307782	0.0668031	3.93e-06				5.04e-05	0.218623	0.0536675	5.04e-05
rs2639974	SNP_A-2212153	18	71057723	A	C	0.450057	0	5.56e-06	0.0749554	0.0165072	5.56e-06				1.49e-05	0.0601036	0.0138006	1.49e-05
rs10988805	SNP_A-2262959	9	97416547	A	T	0.113048	0	7.69e-06	-0.11148	0.0249372	7.69e-06				3.72e-05	-0.0856218	0.0206545	3.72e-05
rs17072701	SNP_A-1809619	3	65246895	A	G	0.0383315	0	9.64e-06	-0.182781	0.0413924	9.64e-06				4.75e-05	-0.141999	0.0347347	4.75e-05
rs16962734	SNP_A-8503024	13	103045970	C	T	0.0793919	0	1e-05	-0.12978	0.0294487	1e-05				8.56e-05	-0.0971189	0.0246091	8.56e-05
rs10987971	SNP_A-8344374	9	97411093	A	G	0.127696	0	1.21e-05	0.103821	0.0237247	1.21e-05				4.54e-05	0.0809534	0.0197515	4.54e-05
rs10988997	SNP_A-1929399	9	97424308	C	G	0.357705	0	1.28e-05	-0.0717283	0.0164764	1.28e-05				6.24e-05	-0.055495	0.0137951	6.24e-05
rs17589955	SNP_A-2229972	6	38168857	C	T	0.0174353	0	1.5e-05	-0.274967	0.0636687	1.5e-05				0.000143741	-0.195241	0.0511324	0.000143741
rs4743091	SNP_A-2046085	9	97417012	A	G	0.393138	0	1.74e-05	0.0690539	0.0161128	1.74e-05				8.85e-05	0.0531719	0.013501	8.85e-05
rs9560800	SNP_A-4236661	13	90906701	G	T	0.330125	0	2.05e-05	-0.0732846	0.017155	2.05e-05				7.26e-05	-0.0568199	0.0142525	7.26e-05
rs16960303	SNP_A-8546680	16	81954238	C	T	0.40699	0	2.32e-05	-0.0683782	0.0161834	2.32e-05				9.66e-05	-0.0528443	0.0134909	9.66e-05
rs7818288	SNP_A-8632438	8	18198778	A	G	0.315998	0.00454029	2.33e-05	-0.0726109	0.016561	1.1e-05	-0.263462738	0.178800321	0.135818822	4.23e-05	-0.059631	0.013923	2.05e-05	-0.237622166	0.154442144	0.1242679
rs10795641	SNP_A-2226954	10	8569821	C	G	0.274466	0	2.37e-05	0.0750501	0.0178029	2.37e-05				6.07e-05	0.0605948	0.0150381	6.07e-05
rs2639993	SNP_A-2156953	18	71055066	A	G	0.486947	0	2.41e-05	-0.0688674	0.0163304	2.41e-05				5.72e-05	-0.0551746	0.0136435	5.72e-05
rs13354432	SNP_A-8408194	5	78556800	C	T	0.011811	0	2.57e-05	0.303758	0.0723755	2.57e-05				5e-05	0.251439	0.0616949	5e-05
rs13039035	SNP_A-8648453	20	12081935	C	T	0.297572	0.00112867	2.61e-05	-0.0798219	0.0173909	4.35e-06	-0.174663649	0.648119526	0.788939316	0.000115861	-0.061624	0.0144004	2.08e-05	-0.135274619	0.559642249	0.809056424
rs10795640	SNP_A-2181207	10	8569758	A	G	0.273903	0	2.67e-05	0.0745975	0.0178128	2.67e-05				6.79e-05	0.0601925	0.0150378	6.79e-05
rs16962638	SNP_A-8583692	13	102984920	C	T	0.109481	0	2.75e-05	0.108591	0.0259573	2.75e-05				0.000233058	0.0798106	0.021597	0.000233058
rs12072370	SNP_A-8403578	1	24839752	A	G	0.0405405	0	2.84e-05	0.172045	0.0412029	2.84e-05				7.13e-05	0.138029	0.0345864	7.13e-05
rs9871415	SNP_A-8303663	3	72127820	C	T	0.384181	0	2.86e-05	-0.0695374	0.0166517	2.86e-05				8.56e-05	-0.0538938	0.0136558	8.56e-05
rs1330830	SNP_A-8546325	9	84325463	A	G	0.29209	0	2.88e-05	0.0721767	0.0172429	2.88e-05				7.59e-05	0.0569723	0.0143299	7.59e-05
rs7610766	SNP_A-8480138	3	108598007	C	T	0.284884	0	2.91e-05	0.0766702	0.0183895	2.91e-05				7.86e-05	0.0606946	0.0152967	7.86e-05
rs4772583	SNP_A-2302091	13	103147374	A	G	0.112302	0	3.14e-05	0.104542	0.0251826	3.14e-05				9.07e-05	0.0831179	0.0211364	9.07e-05
rs12217463	SNP_A-4301722	10	16358700	C	T	0.00506187	0	3.68e-05	-0.451465	0.109709	3.68e-05				6.28e-05	-0.376459	0.0936156	6.28e-05
rs7922109	SNP_A-8298281	10	30870226	G	T	0.0917793	0	3.7e-05	0.113724	0.0276427	3.7e-05				6.53e-05	0.0938154	0.0233844	6.53e-05
rs961765	SNP_A-4237395	13	103167114	A	G	0.0760992	0.00225225	3.77e-05	0.134609	0.0299716	6.73e-06	-0.057901071	0.48037662	0.906802172	0.000110231	0.108785	0.025389	2.03e-05	-0.018358432	0.395715098	0.963007487
rs8123426	SNP_A-8509807	20	7778355	A	T	0.048478	0	3.77e-05	-0.154054	0.03735	3.77e-05				8.53e-05	-0.123498	0.0312859	8.53e-05
rs16960714	SNP_A-2244567	16	12801320	C	T	0.338583	0	3.92e-05	0.0689894	0.0167009	3.92e-05				0.000105302	0.0542145	0.0139164	0.000105302
rs484395	SNP_A-8574195	1	115747261	A	T	0.0646651	0	3.98e-05	-0.141038	0.0342694	3.98e-05				0.000189792	-0.105475	0.0281381	0.000189792
rs13166311	SNP_A-8386278	5	12834480	A	G	0.410532	0	4e-05	0.0655079	0.0159677	4e-05				9.72e-05	0.0524517	0.0133957	9.72e-05
rs17032517	SNP_A-1884041	4	156281415	A	G	0.0568694	0	4.19e-05	-0.138148	0.0338079	4.19e-05				0.00015201	-0.108956	0.0286402	0.00015201
rs12284008	SNP_A-8633527	11	114932518	A	G	0.0795195	0	4.42e-05	-0.119693	0.0293532	4.42e-05				0.000180787	-0.0922627	0.0245333	0.000180787
rs17074826	SNP_A-8316515	5	164656251	A	G	0.137714	0.00683371	4.45e-05	0.0940725	0.0234857	5.82e-05	-0.646653778	0.263023486	0.013312928	0.000122553	0.0737919	0.0197198	0.000194511	-0.574876608	0.229910188	0.012586692
rs6041137	SNP_A-1958417	20	12074072	C	G	0.433633	0	4.58e-05	-0.0652381	0.0160375	4.58e-05				9.49e-05	-0.0526918	0.0134369	9.49e-05
rs6566869	SNP_A-2169449	18	53007145	A	G	0.414414	0	4.72e-05	-0.0670359	0.0165279	4.72e-05				0.000226483	-0.0508725	0.0137389	0.000226483
rs4749765	SNP_A-4279167	10	8569121	C	T	0.336333	0	4.81e-05	-0.0683913	0.0168327	4.81e-05				0.000121917	-0.0543002	0.0140694	0.000121917
rs2581652	SNP_A-1889578	18	71055533	A	G	0.468397	0	4.82e-05	-0.0659575	0.0162732	4.82e-05				0.000151308	-0.051811	0.0136147	0.000151308
rs410631	SNP_A-1968750	20	53684012	C	G	0.230293	0	4.88e-05	0.078933	0.0194966	4.88e-05				0.000151259	0.0621337	0.0163271	0.000151259
rs12333884	SNP_A-1934259	7	157145615	C	T	0.226097	0	5.06e-05	-0.0770185	0.0190649	5.06e-05				0.000153933	-0.060245	0.0158493	0.000153933
rs1996396	SNP_A-1890518	8	26918290	C	T	0.0355731	0.00112994	5.11e-05	0.110367	0.0435528	0.0109277	-2.228258042	0.645303094	0.00052987	9.46e-05	0.0866253	0.0365547	0.0180158	-1.9268283	0.561007356	0.000621258
rs6576507	SNP_A-2166133	15	23839487	A	G	0.129359	0	5.14e-05	0.0950124	0.0235326	5.14e-05				0.000138747	0.0742565	0.0194023	0.000138747
rs8026527	SNP_A-1903097	15	23839419	A	G	0.129921	0	5.26e-05	0.0943366	0.0233898	5.26e-05				0.0001387	0.0738186	0.0192875	0.0001387
rs13039261	SNP_A-8567164	20	12095751	A	T	0.486991	0	5.37e-05	0.0650704	0.0161633	5.37e-05				0.000120674	0.0521763	0.0135098	0.000120674
rs13224682	SNP_A-2278737	7	106550454	C	T	0.0123735	0	5.61e-05	0.283555	0.0704689	5.61e-05				0.000179324	0.217327	0.0577613	0.000179324
rs17431357	SNP_A-8491597	12	119364817	C	T	0.0101237	0	5.61e-05	-0.328098	0.0816595	5.61e-05				0.000214511	-0.247633	0.0666263	0.000214511
rs6531240	SNP_A-8334993	2	20528842	C	T	0.493806	0	5.75e-05	-0.0634899	0.0158053	5.75e-05				0.00014668	-0.0498106	0.0130624	0.00014668
rs7899257	SNP_A-1890887	10	2685158	C	T	0.355667	0.0134983	5.76e-05	-0.0710287	0.0165463	1.84e-05	-0.257754432	0.175488485	0.138729029	0.000206202	-0.0556063	0.0138638	6.56e-05	-0.199168648	0.145760645	0.172158884
rs12067801	SNP_A-8575299	1	116798032	A	G	0.350649	0.00112867	5.95e-05	0.0736616	0.0171327	1.62e-05	-0.521860332	0.638484834	0.408765426	0.000273356	0.0562473	0.0142388	8.43e-05	-0.458395555	0.560040087	0.413290782
rs353747	SNP_A-8395998	8	57869460	C	G	0.0748874	0	5.98e-05	-0.122702	0.030625	5.98e-05				0.000120222	-0.0982506	0.0254341	0.000120222
rs12605509	SNP_A-1793714	18	52998303	G	T	0.413851	0	6.24e-05	0.0641045	0.0160539	6.24e-05				0.000240314	0.0494134	0.0134002	0.000240314
rs10508115	SNP_A-4289293	13	102986616	C	T	0.134202	0	6.38e-05	0.0930874	0.0233589	6.38e-05				0.000389347	0.0697091	0.0195758	0.000389347
rs17110111	SNP_A-8598460	1	93814795	C	T	0.153107	0	6.39e-05	0.0880563	0.0220744	6.39e-05				0.000184117	0.0696718	0.0185501	0.000184117
rs1896091	SNP_A-8553112	12	106999132	G	T	0.131194	0	6.54e-05	-0.0970779	0.0241639	6.54e-05				9.12e-05	-0.0800291	0.0203587	9.12e-05
rs431529	SNP_A-8346091	21	45356165	A	G	0.21195	0	6.57e-05	-0.0788313	0.0198035	6.57e-05				0.000157235	-0.063631	0.0167635	0.000157235
rs13044874	SNP_A-1967784	20	12098580	A	G	0.419482	0	6.89e-05	-0.0648478	0.0163372	6.89e-05				0.000155528	-0.0517832	0.0136324	0.000155528
rs13042372	SNP_A-8483169	20	12080323	C	T	0.297908	0.00112994	6.95e-05	0.07667	0.0175541	1.21e-05	-0.165194379	0.64834636	0.800233058	0.000269085	0.0593349	0.0145658	5.05e-05	-0.132025446	0.559766796	0.813597909
rs572387	SNP_A-8533910	13	50264716	C	G	0.0537939	0	7.01e-05	-0.145781	0.0367945	7.01e-05				0.000443474	-0.107749	0.0305569	0.000443474
rs1875960	SNP_A-8558923	19	1488467	C	T	0.440544	0	7.09e-05	-0.0647389	0.0163504	7.09e-05				0.000299834	-0.0494726	0.0136288	0.000299834
rs885211	SNP_A-2199804	3	56422909	C	T	0.469595	0	7.29e-05	-0.0632095	0.0159909	7.29e-05				0.000278373	-0.0492468	0.0134948	0.000278373
rs11595968	SNP_A-8616713	10	103306641	C	T	0.0134907	0.00112486	7.95e-05	0.188734	0.070501	0.00724971	-2.002116448	0.646785273	0.001933351	9.79e-05	0.152679	0.057778	0.00837537	-1.74801615	0.561995509	0.001928574
rs6854421	SNP_A-2219216	4	134245759	A	G	0.0772727	0	8.39e-05	0.11575	0.0295357	8.39e-05				0.000390959	0.0887316	0.0249251	0.000390959
rs878359	SNP_A-2310428	16	63618318	A	G	0.0556805	0	8.47e-05	-0.131602	0.0334229	8.47e-05				0.000287769	-0.101929	0.0279974	0.000287769
rs6719712	SNP_A-8525091	2	56641843	A	G	0.236486	0	8.67e-05	0.0735277	0.0187982	8.67e-05				0.000206624	0.0584581	0.0156877	0.000206624
rs7999877	SNP_A-4283408	13	56565654	A	C	0.0818284	0	8.93e-05	0.114821	0.0294105	8.93e-05				0.000200139	0.0899471	0.024085	0.000200139
rs4939841	SNP_A-8300040	18	43301668	C	T	0.104423	0	8.98e-05	-0.108819	0.0276504	8.98e-05				9.64e-05	-0.0907078	0.0231451	9.64e-05
rs16962675	SNP_A-8551734	13	103007334	A	G	0.0674419	0.00116414	9.06e-05	0.137745	0.0321578	1.75e-05	0.034268606	0.322342395	0.92369014	0.000609622	0.10361	0.0269729	0.00013148	-0.000169678	0.279890075	0.999516439
rs8000204	SNP_A-1855329	13	56565708	A	G	0.0818284	0	9.45e-05	0.114382	0.0294013	9.45e-05				0.000202593	0.0898732	0.0240853	0.000202593
rs1982353	SNP_A-8460345	3	135863919	C	T	0.402137	0	0.000100183	0.0618949	0.0159072	0.000100183				0.000476093	0.0468594	0.0133618	0.000476093
rs16863413	SNP_A-8619308	3	189743767	C	T	0.0648253	0	0.000101254	-0.12308	0.0317775	0.000101254				0.000371886	-0.0937197	0.0262291	0.000371886
rs17080705	SNP_A-1932755	6	151382147	A	G	0.210586	0	0.000102207	-0.0779042	0.020095	0.000102207				0.000202247	-0.0631344	0.0169177	0.000202247
rs12797627	SNP_A-2280613	11	113854997	A	G	0.190423	0.00112613	0.000102997	-0.0849363	0.0201008	2.24e-05	-0.437391775	0.642224598	0.494491423	0.00031442	-0.0677392	0.0170113	7.4e-05	-0.379547353	0.559530825	0.497739693
rs13044579	SNP_A-8292019	20	6722420	A	G	0.0131429	0	0.000103188	0.288718	0.0746325	0.000103188				0.00100124	0.196336	0.0594703	0.00100124
rs12698712	SNP_A-1810587	7	67744725	A	G	0.0895692	0	0.000104725	-0.104817	0.0270827	0.000104725				0.000298804	-0.0826053	0.0227506	0.000298804
rs9818188	SNP_A-8709296	3	135865645	A	G	0.399662	0	0.000105151	-0.0616587	0.0158995	0.000105151				0.000454496	-0.0470395	0.0133654	0.000454496
rs17504446	SNP_A-4219752	2	40284115	A	C	0.16601	0.00112486	0.000107623	-0.0851015	0.02228	0.000125758	1.282044799	0.644684978	0.044659215	0.000388967	-0.064801	0.0184288	0.000459935	1.065599394	0.559593135	0.057204136
rs2889092	SNP_A-8497031	2	137896046	C	T	0.0517435	0	0.000109088	-0.140116	0.0362589	0.000109088				0.000184799	-0.11485	0.030587	0.000184799
rs2581651	SNP_A-2073498	18	71055030	A	G	0.468856	0	0.000112499	0.0626598	0.0162763	0.000112499				0.000312151	0.04935	0.0136347	0.000312151
rs6033305	SNP_A-8392157	20	12027061	A	G	0.451577	0	0.00011355	0.0623112	0.0161636	0.00011355				0.000221617	0.0499678	0.0134743	0.000221617
rs1116864	SNP_A-2221952	14	39654898	A	G	0.00618673	0	0.000115926	-0.397685	0.10321	0.000115926				0.000355635	-0.304477	0.0849322	0.000355635
rs1541296	SNP_A-4257277	18	59173095	C	T	0.473003	0	0.000116454	0.0600884	0.0156493	0.000116454				0.000350998	0.0468658	0.0130603	0.000350998
rs698708	SNP_A-8504342	18	59146241	C	G	0.42312	0.00224972	0.000116709	0.066766	0.0157325	2.09e-05	-0.038325989	0.230413837	0.85156945	0.000414822	0.0522816	0.013189	7.97e-05	-0.016355622	0.198013041	0.934189367
rs2094326	SNP_A-2227702	14	67717384	G	T	0.0506757	0	0.000117164	-0.144315	0.0375692	0.000117164				0.00046209	-0.108683	0.0309196	0.00046209
rs11580965	SNP_A-1818507	1	93902252	A	T	0.135135	0	0.000117869	0.0891977	0.0232529	0.000117869				0.000256131	0.0715066	0.0194788	0.000256131
rs4535751	SNP_A-2238760	8	19553115	C	T	0.0721533	0	0.000120606	-0.118047	0.030821	0.000120606				0.000295749	-0.0947307	0.0260713	0.000295749
rs17049537	SNP_A-1979077	4	138513750	A	C	0.0788288	0	0.000121187	-0.112725	0.0294371	0.000121187				0.000371851	-0.0884709	0.02476	0.000371851
rs11570877	SNP_A-8485640	14	49868606	C	G	0.0219348	0	0.000123695	-0.20945	0.0547697	0.000123695				0.000279793	-0.167205	0.0458349	0.000279793
rs42807	SNP_A-8653914	2	40688789	G	T	0.442568	0	0.000126082	-0.0617223	0.0161541	0.000126082				0.000418561	-0.0472186	0.0133326	0.000418561
rs11858911	SNP_A-1890780	15	36655206	A	G	0.376769	0	0.000127563	0.0665828	0.0174255	0.000127563				0.000413485	0.0515224	0.0145318	0.000413485
rs12517410	SNP_A-2181380	5	137764510	A	C	0.382835	0.00112994	0.000129236	0.0140416	0.0165819	0.386951	2.661054829	0.63122082	2.69E-05	9.37e-05	0.010997	0.0139088	0.429359	2.420692217	0.561734203	1.82E-05
rs256177	SNP_A-1923429	12	95070180	C	G	0.171364	0	0.000132611	-0.0801472	0.020987	0.000132611				0.000189875	-0.0663173	0.0176941	0.000189875
rs2070930	SNP_A-2084900	1	47456051	A	G	0.0134983	0	0.000132958	0.261296	0.0685673	0.000132958				0.000247272	0.213113	0.0579095	0.000247272
rs14541	SNP_A-8485154	12	8691833	A	G	0.0431328	0	0.000133255	0.149344	0.0392119	0.000133255				0.000378407	0.116395	0.0326164	0.000378407
rs7145487	SNP_A-1894080	14	75352567	A	C	0.250985	0.00112613	0.000134916	0.0526676	0.0191458	0.00558606	1.909481913	0.641574046	0.002797389	0.000142431	0.0438177	0.0160066	0.00631601	1.715027067	0.560077744	0.002264478
rs2419037	SNP_A-2085969	18	26180575	C	T	0.213964	0	0.000136532	-0.0732126	0.0192672	0.000136532				0.000355577	-0.0579099	0.0161534	0.000355577
rs13263953	SNP_A-2191265	8	6788410	A	G	0.032167	0	0.000136569	0.169093	0.0444746	0.000136569				0.000309224	0.136471	0.0376797	0.000309224
rs12719304	SNP_A-1807196	5	121762292	C	G	0.0620767	0	0.000137269	-0.125631	0.0330483	0.000137269				0.000693546	-0.0909148	0.0267066	0.000693546
rs7854560	SNP_A-4298981	9	97422771	C	T	0.407199	0	0.00014146	-0.0617339	0.0162821	0.00014146				0.00052632	-0.0473485	0.0136066	0.00052632
rs6951447	SNP_A-2039518	7	103679852	C	T	0.264755	0.00112486	0.00014171	-0.0131887	0.0177638	0.457462	2.587906693	0.628207163	4.12E-05	0.000102936	-0.00914328	0.0147939	0.536707	2.362972956	0.559547763	2.66E-05
rs9695457	SNP_A-8471742	9	95783066	C	T	0.12261	0	0.000143953	0.0922615	0.0243487	0.000143953				0.000424978	0.0711481	0.0201125	0.000424978
rs12251865	SNP_A-8511195	10	30873416	A	G	0.192177	0	0.000144176	-0.0784267	0.0207111	0.000144176				0.00020969	-0.0651788	0.0175085	0.00020969
rs3902881	SNP_A-2124513	15	84798526	C	T	0.343838	0.00112486	0.000144405	0.0117277	0.0164741	0.473232	-2.622790981	0.627572968	3.18E-05	9.58e-05	0.010041	0.0138456	0.468511	-2.398174468	0.559125849	1.99E-05
rs2044351	SNP_A-8282539	8	123819137	C	T	0.445824	0	0.000145005	-0.0629068	0.0166173	0.000145005				0.000330982	-0.0498527	0.0138327	0.000330982
rs501432	SNP_A-8457546	15	32044405	A	C	0.0951577	0	0.000148583	0.104069	0.0275174	0.000148583				0.000227	0.085605	0.0231227	0.000227
rs17105102	SNP_A-2227704	14	67717418	A	G	0.0512387	0	0.000152391	0.141027	0.0373513	0.000152391				0.000564676	0.106509	0.0307769	0.000564676
rs11015231	SNP_A-2078639	10	27025155	C	G	0.0219842	0	0.000152655	0.205385	0.0544551	0.000152655				0.000685334	0.152383	0.0447201	0.000685334
rs13309815	SNP_A-8389919	7	45258571	A	C	0.193348	0	0.000153688	0.0767077	0.0203422	0.000153688				0.000276425	0.0620106	0.0169837	0.000276425
rs4924281	SNP_A-1878207	15	36742939	C	T	0.0399325	0	0.000154486	0.148577	0.0394182	0.000154486				0.0004175	0.114287	0.032264	0.0004175
rs6951291	SNP_A-2185312	7	103679775	C	G	0.2552	0.00112486	0.000155452	0.0109623	0.018044	0.54465	2.592897283	0.628237423	3.98E-05	0.000110393	0.00739687	0.0150353	0.622865	2.366856945	0.55958761	2.59E-05
rs6593807	SNP_A-1950056	1	145680578	A	G	0.482002	0	0.000157113	-0.0616148	0.0163673	0.000157113				0.000395269	-0.0485947	0.0136622	0.000395269
rs13246285	SNP_A-2288659	7	45259854	C	T	0.194476	0	0.000157236	0.0765622	0.0203394	0.000157236				0.000255158	0.0625566	0.0170361	0.000255158
rs430801	SNP_A-8414740	8	37305399	A	G	0.127815	0	0.000158171	-0.0895973	0.023686	0.000158171				0.000248922	-0.0721472	0.0196138	0.000248922
rs9641538	SNP_A-8554535	7	114818811	C	T	0.41875	0.00684151	0.000158279	0.0663994	0.015956	3.13e-05	0.119506986	0.269682841	0.658001629	0.000518384	0.0522353	0.0134116	0.000105814	0.069843711	0.229815659	0.761267689
rs964437	SNP_A-8286214	8	66390989	C	T	0.0468397	0	0.000159444	0.137912	0.0366714	0.000159444				0.000415687	0.108774	0.030697	0.000415687
rs953334	SNP_A-2041100	12	24363082	C	T	0.159502	0	0.000159902	0.0794349	0.0211063	0.000159902				0.000316066	0.0641344	0.0177356	0.000316066
rs41415548	SNP_A-2082024	12	68117902	C	T	0.200225	0	0.000161231	0.0744399	0.0197023	0.000161231				0.000365102	0.0596033	0.0166584	0.000365102
rs13114936	SNP_A-8648940	4	156282205	C	T	0.275591	0	0.000164028	-0.0666203	0.0177411	0.000164028				0.000397841	-0.0529898	0.0149051	0.000397841
rs2480270	SNP_A-4256715	10	131964925	A	C	0.158043	0	0.000164878	-0.0822534	0.0219037	0.000164878				0.000373886	-0.0660675	0.0184976	0.000373886
rs4850820	SNP_A-2087726	2	198690456	C	G	0.32171	0	0.000165188	-0.0659644	0.0175818	0.000165188				0.00045928	-0.0519787	0.0147807	0.00045928
rs12214079	SNP_A-8608980	6	21013210	A	G	0.153543	0	0.000166246	-0.0837835	0.0223358	0.000166246				0.000489043	-0.0649562	0.0185604	0.000489043
rs11866435	SNP_A-1897580	16	12801935	C	T	0.332958	0	0.00016639	-0.0637325	0.0168416	0.00016639				0.000387785	-0.0499225	0.0140154	0.000387785
rs10031773	SNP_A-2243043	4	61331806	C	T	0.0433071	0	0.000170368	-0.148316	0.0394643	0.000170368				0.000489725	-0.116871	0.033398	0.000489725
rs2902103	SNP_A-2060953	1	175608425	G	T	0.172103	0	0.000170375	-0.0788415	0.0210575	0.000170375				0.000378234	-0.0632778	0.0177319	0.000378234
rs4619071	SNP_A-8597994	10	74946499	A	G	0.00960452	0.00226244	0.000171418	-0.226944	0.0803055	0.00460373	1.128045366	0.455721522	0.012706563	0.000233398	-0.183441	0.0684827	0.00753054	1.043126436	0.402225004	0.009661868
rs1997255	SNP_A-2310957	4	10942408	A	G	0.430899	0.00225225	0.000174335	-0.0683466	0.0165169	3.62e-05	0.105691416	0.230391189	0.638452998	0.000641615	-0.0525465	0.0137593	0.000143398	0.090118494	0.198159076	0.649380613
rs17501123	SNP_A-8296552	5	152498310	C	T	0.00563698	0	0.0001744	0.39443	0.105487	0.0001744				0.000349239	0.31981	0.089089	0.000349239
rs606063	SNP_A-4215127	11	63959305	A	G	0.274854	0	0.000175362	0.071601	0.0190526	0.000175362				0.000292377	0.0580874	0.0159709	0.000292377
rs490876	SNP_A-8434682	1	43373518	C	T	0.478065	0	0.000175666	-0.0579103	0.015499	0.000175666				0.000382283	-0.045992	0.0128982	0.000382283
rs11135970	SNP_A-1959625	8	26919513	A	G	0.0547095	0.00112867	0.000176309	0.0693653	0.035063	0.0461864	-2.429845012	0.645823088	0.000161085	0.000335856	0.0509828	0.0291388	0.0805272	-2.088711696	0.561395494	0.000211396
rs7120858	SNP_A-2217040	11	43250100	C	T	0.387514	0	0.000177753	0.0600995	0.0160977	0.000177753				0.000316362	0.0489569	0.0135397	0.000316362
rs1265270	SNP_A-8471793	6	4415377	C	T	0.175399	0	0.000180609	-0.07521	0.0200861	0.000180609				0.000493293	-0.0584801	0.0167203	0.000493293
rs175886	SNP_A-4295426	14	75360712	A	G	0.0507042	0.0011274	0.000181566	-0.0969455	0.0366633	0.00772589	2.15144918	0.641525758	0.000765017	0.000242079	-0.0774303	0.0305184	0.0113468	1.896057323	0.560992306	0.000757211
rs2716640	SNP_A-8569210	2	11905383	C	T	0.0574972	0	0.000182709	-0.129979	0.0348557	0.000182709				0.000435088	-0.101956	0.0288725	0.000435088
rs2821384	SNP_A-2308985	1	198298339	C	T	0.058427	0.00225225	0.000184069	-0.137208	0.0334798	3.91e-05	0.275459363	0.233437509	0.23267322	0.000393349	-0.111631	0.0282838	8.55e-05	0.222695799	0.20045384	0.266889527
rs13288296	SNP_A-2234039	9	119222511	A	G	0.410936	0	0.00018451	0.0611408	0.0164151	0.00018451				0.00076728	0.0462992	0.0137137	0.00076728
rs723212	SNP_A-2001564	10	61395919	A	G	0.270833	0	0.000185212	-0.0647547	0.0173754	0.000185212				0.00052549	-0.0502449	0.0144371	0.00052549
rs4535613	SNP_A-8357164	7	67721504	A	G	0.372328	0	0.000185531	0.0613002	0.0164637	0.000185531				0.000341787	0.0499311	0.0138873	0.000341787
rs2865895	SNP_A-1786737	16	12798783	C	G	0.332396	0	0.000186274	0.0632023	0.0168284	0.000186274				0.000457375	0.0492914	0.0140121	0.000457375
rs10487026	SNP_A-1990482	7	88083277	A	G	0.212706	0.00113379	0.00018732	0.0456829	0.0196007	0.0190716	2.214395511	0.643561763	0.000575745	0.000279844	0.0361473	0.0164032	0.0278072	1.915784343	0.559484643	0.000645278
rs12739747	SNP_A-2279833	1	93849835	A	T	0.122322	0	0.000189534	-0.0898145	0.0241064	0.000189534				0.000479359	-0.0712551	0.0203287	0.000479359
rs16934016	SNP_A-8501192	9	118692193	A	T	0.174916	0	0.000189647	0.0792715	0.0212316	0.000189647				0.000497023	0.060972	0.0174438	0.000497023
rs10258980	SNP_A-2249613	7	109662965	C	T	0.346501	0	0.000190137	-0.0625681	0.0168008	0.000190137				0.000337455	-0.0508427	0.0141274	0.000337455
rs7543809	SNP_A-1951444	1	14105516	A	G	0.128378	0	0.000190229	0.0871257	0.023435	0.000190229				0.000321107	0.0702413	0.0194471	0.000321107
rs12135534	SNP_A-8496624	1	231473800	A	C	0.0311086	0.00454546	0.000192424	-0.183678	0.0445586	3.65e-05	-0.141036862	0.176289849	0.424196856	0.000475313	-0.147083	0.037563	9.72e-05	-0.110751698	0.145851597	0.44785112
rs10020861	SNP_A-8662204	4	87996269	C	T	0.290109	0	0.000194901	-0.0661027	0.0178117	0.000194901				0.000583221	-0.05152	0.0149214	0.000583221
rs11579674	SNP_A-8687346	1	82609145	C	T	0.0551802	0	0.000195177	0.127455	0.0343316	0.000195177				0.000366516	0.103649	0.0289768	0.000366516
rs13031336	SNP_A-8682915	2	119481735	C	T	0.0380898	0.00113766	0.000198548	-0.179574	0.0435112	3.65e-05	0.218270081	0.662167195	0.730448516	0.000743091	-0.133363	0.0349908	0.000147904	0.181637064	0.561030625	0.746200358
rs150858	SNP_A-8474877	17	3479419	A	G	0.0355932	0	0.000200665	-0.162603	0.04384	0.000200665				0.000467764	-0.127416	0.0362822	0.000467764
rs16937089	SNP_A-8516159	11	19639536	A	T	0.0388514	0	0.000201016	-0.152152	0.0410842	0.000201016				0.000255282	-0.128898	0.0351044	0.000255282
rs12694232	SNP_A-8473408	2	211902467	A	G	0.332393	0	0.000202116	0.0638645	0.0172306	0.000202116				0.000499362	0.0500129	0.0143135	0.000499362
rs10408131	SNP_A-1833913	19	20326101	A	G	0.493799	0.00225734	0.000204353	-0.0574088	0.0162547	0.000385553	1.02275862	0.475526088	0.030323163	0.000542092	-0.0448938	0.0136125	0.0010129	0.822748374	0.396553538	0.038300438
rs545220	SNP_A-8353554	1	43378457	C	T	0.335771	0	0.000204861	0.0613531	0.0165927	0.000204861				0.000470742	0.0487787	0.013897	0.000470742
rs1401492	SNP_A-8323887	3	53655164	C	T	0.0707014	0	0.000207843	-0.116172	0.0313108	0.000207843				0.000459059	-0.0910952	0.0259024	0.000459059
rs11501211	SNP_A-8433431	11	124930983	A	G	0.0894263	0	0.000208845	0.101192	0.0273933	0.000208845				0.000360228	0.082853	0.0231333	0.000360228
rs12286126	SNP_A-8452580	11	114910905	C	T	0.144068	0	0.000209379	-0.0831611	0.0225249	0.000209379				0.000592969	-0.0657437	0.0190708	0.000592969
rs3788156	SNP_A-2215146	21	45334870	A	G	0.140766	0	0.000211882	-0.08502	0.0230472	0.000211882				0.000507437	-0.0676741	0.0193923	0.000507437
rs2072619	SNP_A-8497715	16	15777302	A	G	0.399325	0.0045045	0.000212236	0.0616141	0.016453	0.00016851	0.516112722	0.321866434	0.104951548	0.000636212	0.0477583	0.0137065	0.000517649	0.450857991	0.280039385	0.107760301
rs17648524	SNP_A-4192643	16	7399684	C	G	0.170621	0	0.000213554	0.0786978	0.0213084	0.000213554				0.000755382	0.0604705	0.017888	0.000755382
rs7179520	SNP_A-8356069	15	89972904	C	G	0.145598	0	0.000213779	0.0832061	0.0225545	0.000213779				0.000792335	0.0629977	0.0187094	0.000792335
rs1261078	SNP_A-4274165	18	51017789	A	G	0.453318	0	0.000215647	-0.0592934	0.016092	0.000215647				0.000739362	-0.0459431	0.0135668	0.000739362
rs9474851	SNP_A-8487549	6	54384339	C	T	0.0939258	0.00112613	0.000216977	-0.108491	0.0269374	5.66e-05	-0.277408924	0.326455439	0.382738237	0.00143853	-0.0804313	0.0225662	0.000384516	-0.179631676	0.280381332	0.521904249
rs13287406	SNP_A-8385503	9	36190678	A	G	0.111612	0	0.000223176	0.0967544	0.0263205	0.000223176				0.00085915	0.0734474	0.0219607	0.00085915
rs6498482	SNP_A-1936115	16	13895220	C	T	0.390326	0	0.000225703	0.0603866	0.0164296	0.000225703				0.000790927	0.0459579	0.0136469	0.000790927
rs318934	SNP_A-2311445	10	131977850	C	G	0.154668	0	0.000226209	-0.0815876	0.0221932	0.000226209				0.00047737	-0.0657788	0.0187605	0.00047737
rs17114548	SNP_A-4206758	1	57139629	A	T	0.127672	0	0.000226319	-0.090518	0.0246445	0.000226319				0.000579727	-0.0707741	0.0204936	0.000579727
rs3957240	SNP_A-1809455	6	37262201	C	T	0.405846	0.00112486	0.000229049	0.0557025	0.0162521	0.000569062	-1.579278451	0.649997014	0.014440047	0.000582246	0.0432941	0.0133945	0.00127381	-1.311304383	0.560919597	0.019621629
rs10277702	SNP_A-2041234	7	141901402	C	T	0.494886	0.019209	0.000230143	-0.0356621	0.0160542	0.0249659	-0.483964251	0.148831435	0.001098647	0.000461563	-0.0281537	0.0134338	0.036392	-0.401487349	0.125934973	0.00148305
rs4781471	SNP_A-2162045	16	13428820	A	G	0.0368481	0	0.000234921	0.158134	0.0430084	0.000234921				0.000440134	0.126374	0.0358181	0.000440134
rs7359758	SNP_A-1918005	18	43296514	C	T	0.0945946	0	0.000236133	-0.0996869	0.0269818	0.000236133				0.000351556	-0.081637	0.0227527	0.000351556
rs744854	SNP_A-2008258	11	19626051	C	T	0.0568054	0	0.000236495	-0.126535	0.0345271	0.000236495				0.000385231	-0.104315	0.0292713	0.000385231
rs2663963	SNP_A-8535774	12	61398349	C	T	0.0124575	0	0.000237796	-0.268376	0.0730033	0.000237796				0.000446046	-0.213299	0.0605169	0.000446046
rs11942966	SNP_A-8586704	4	77709168	A	C	0.303491	0	0.00023794	0.0635587	0.0173216	0.00023794				0.000366722	0.0517233	0.0144607	0.000366722
rs1364363	SNP_A-2084932	16	13894228	C	G	0.358268	0	0.000239945	-0.0608914	0.0166403	0.000239945				0.000765556	-0.0466424	0.0138129	0.000765556
rs4716069	SNP_A-2195131	6	16535243	C	T	0.142857	0	0.000241895	0.0775314	0.0212109	0.000241895				0.00046277	0.0628608	0.0178855	0.00046277
rs6091737	SNP_A-2174719	20	51783299	A	G	0.230293	0	0.000241921	-0.0684203	0.0187202	0.000241921				0.000492182	-0.0548067	0.015668	0.000492182
rs10794929	SNP_A-8463552	10	2643147	A	G	0.253672	0	0.00024282	-0.0687463	0.0187384	0.00024282				0.000800237	-0.0529107	0.0157265	0.000800237
rs3787207	SNP_A-8699726	20	49489826	C	T	0.00393701	0	0.000242832	-0.481525	0.131526	0.000242832				0.00121517	-0.345236	0.106363	0.00121517
rs2439945	SNP_A-8505558	17	5065186	A	G	0.0644068	0	0.000248988	-0.124182	0.0339673	0.000248988				0.00126237	-0.0901841	0.0278786	0.00126237
rs9650215	SNP_A-8329836	8	66387545	A	G	0.159526	0	0.000249525	-0.0793849	0.021768	0.000249525				0.000743723	-0.0621345	0.0183568	0.000743723
rs6497576	SNP_A-1840613	16	22089994	A	G	0.243135	0	0.000251381	0.0685667	0.0187686	0.000251381				0.000943495	0.0517718	0.0156021	0.000943495
rs11133637	SNP_A-8505637	5	11140563	A	G	0.425592	0	0.000252051	0.0586067	0.0160349	0.000252051				0.00122699	0.04377	0.0134965	0.00122699
rs13297375	SNP_A-8302029	9	98934438	A	G	0.144707	0	0.000252528	-0.0828456	0.0226674	0.000252528				0.000532579	-0.0659889	0.0189808	0.000532579
rs12573209	SNP_A-2117162	10	67482867	C	G	0.0265537	0	0.000255647	0.179804	0.0493817	0.000255647				0.000509571	0.143502	0.041134	0.000509571
rs2357014	SNP_A-2182932	2	53124079	A	G	0.422686	0	0.000255878	0.0575905	0.0158195	0.000255878				0.000718706	0.0451005	0.013287	0.000718706
rs10456131	SNP_A-8430192	6	48116858	G	T	0.0894263	0	0.000258504	-0.10268	0.0281732	0.000258504				0.000622284	-0.0800356	0.0233064	0.000622284
rs2702662	SNP_A-8439740	11	19370867	A	G	0.445824	0	0.000259806	0.0597641	0.0164204	0.000259806				0.000788679	0.0459791	0.0136498	0.000788679
rs4878610	SNP_A-2227866	9	27862054	C	T	0.115861	0	0.000259982	-0.090323	0.0248299	0.000259982				0.000909261	-0.0670465	0.0201431	0.000909261
rs998025	SNP_A-2271404	11	79495013	C	T	0.451412	0	0.000261259	-0.0611641	0.0168042	0.000261259				0.000734381	-0.0471815	0.0139246	0.000734381
rs12317868	SNP_A-1934030	12	28684596	A	T	0.0787402	0	0.000263738	-0.109299	0.0300728	0.000263738				0.000952114	-0.0819657	0.024722	0.000952114
rs876178	SNP_A-8311591	2	80533462	A	G	0.114661	0.0022779	0.000264296	0.0349442	0.0241503	0.14347	1.106114845	0.286007742	0.000104	0.000373466	0.0279122	0.0203744	0.171051	0.951890607	0.248960814	0.000140967
rs7022118	SNP_A-8541607	9	84376871	G	T	0.250282	0	0.000265152	0.0666466	0.0183534	0.000265152				0.000946163	0.0511591	0.015422	0.000946163
rs9938320	SNP_A-1868535	16	81948981	A	G	0.435883	0	0.00026552	0.0574175	0.0158136	0.00026552				0.000696714	0.0452369	0.0132936	0.000696714
rs1635136	SNP_A-4300077	12	111939126	C	T	0.371204	0	0.00026754	0.0585078	0.0160726	0.00026754				0.000553916	0.0469866	0.0135568	0.000553916
rs11085914	SNP_A-8377795	19	14839191	A	C	0.172007	0.00112486	0.00026841	0.0366454	0.020902	0.0787401	-2.408342688	0.644697	0.000179561	0.000400343	0.0283202	0.0173497	0.102969	-2.074855107	0.5603451	0.000226466
rs11787149	SNP_A-8612299	8	18197420	A	G	0.447383	0.00565611	0.000270811	-0.0636583	0.0159076	5.98e-05	0.151404817	0.156779538	0.33154168	0.000617876	-0.0506229	0.013247	0.000142027	0.125362005	0.136000071	0.356897381
rs7349405	SNP_A-8673560	2	55244798	A	C	0.0789177	0	0.000271013	0.113842	0.0313994	0.000271013				0.00080924	0.0860935	0.0256134	0.00080924
rs17448782	SNP_A-8352578	4	20807213	G	T	0.160654	0	0.000271605	-0.0779181	0.0214946	0.000271605				0.000968328	-0.0593365	0.0179225	0.000968328
rs7586225	SNP_A-2214614	2	237920425	G	T	0.239595	0	0.000274054	-0.0687503	0.018965	0.000274054				0.00072232	-0.0540801	0.0159392	0.00072232
rs17162945	SNP_A-1840966	7	88084490	G	T	0.212718	0.00112486	0.000274109	-0.042108	0.0194637	0.0295428	2.21239502	0.643352518	0.000580029	0.000418033	-0.0328535	0.0163031	0.0441893	1.91381641	0.559609968	0.000655154
rs11876567	SNP_A-8403209	18	45673988	A	G	0.260405	0	0.000277945	0.0673474	0.0185474	0.000277945				0.000729579	0.0530234	0.0156405	0.000729579
rs7583139	SNP_A-8323559	2	236500396	C	T	0.193953	0.00341297	0.000278129	-0.0775206	0.0198937	9.18e-05	-0.271605476	0.219426302	0.214109524	0.000960888	-0.0602084	0.0167945	0.000355773	-0.235538313	0.187637354	0.209711688
rs12238007	SNP_A-8356975	9	137414008	A	G	0.0578231	0.00452489	0.000279433	0.125276	0.0347204	0.000288114	0.483460337	0.328288266	0.139171613	0.000684556	0.100065	0.0292191	0.000644199	0.407424031	0.281979564	0.148851376
rs2079316	SNP_A-8498496	7	45280500	A	G	0.0726351	0	0.000282361	0.111595	0.0308397	0.000282361				0.000873454	0.086871	0.0260106	0.000873454
rs585655	SNP_A-2151136	1	43369601	C	T	0.33502	0.00112486	0.000282679	0.066035	0.0168815	8.7e-05	0.776839766	0.63999328	0.223047303	0.000505439	0.0522829	0.0139822	0.000196487	0.768202412	0.560687642	0.171001955
rs7732882	SNP_A-2126977	5	163518847	A	G	0.0996622	0	0.000283739	-0.100132	0.0276191	0.000283739				0.000652986	-0.0770188	0.0225147	0.000652986
rs11192688	SNP_A-4290295	10	107800240	C	T	0.0551181	0	0.000285931	0.12879	0.0356573	0.000285931				0.000701624	0.101349	0.0298	0.000701624
rs13268730	SNP_A-8500651	8	26919350	A	G	0.0231246	0.00112867	0.000286961	0.0926381	0.0540012	0.0832357	-2.24942182	0.647539736	0.000491811	0.000461048	0.0697667	0.0447953	0.119722	-1.950241923	0.562605213	0.000552938
rs13396312	SNP_A-8359568	2	198201948	A	T	0.348732	0.0011274	0.000287647	-0.0686649	0.0170857	5.97e-05	0.227479073	0.645864024	0.718045195	0.000640622	-0.0547718	0.0143178	0.000139763	0.226485535	0.560439148	0.686221533
rs12633699	SNP_A-8322475	3	45897739	A	G	0.00450958	0	0.000289359	0.429931	0.119043	0.000289359				0.000434222	0.351567	0.0995444	0.000434222
rs142092	SNP_A-1967600	20	7041432	A	G	0.472973	0	0.000290381	0.0570965	0.0158234	0.000290381				0.000605802	0.0459592	0.0133546	0.000605802
rs7204501	SNP_A-2069496	16	14183556	A	G	0.389201	0	0.000291198	-0.0604126	0.016748	0.000291198				0.000761776	-0.0475231	0.0140679	0.000761776
rs2012619	SNP_A-8671656	7	88015221	C	T	0.0911649	0.00112486	0.000291826	0.058513	0.0274583	0.031778	2.241698324	0.643706242	0.000493093	0.000352955	0.0483704	0.0230571	0.0362019	1.939845738	0.559690833	0.000553915
rs9567177	SNP_A-2293246	13	42886843	G	T	0.307779	0	0.000295474	-0.0632022	0.0175291	0.000295474				0.000622907	-0.0501376	0.0146011	0.000622907
rs4885099	SNP_A-1806394	13	72871133	C	T	0.138262	0	0.000302373	-0.0815998	0.02266	0.000302373				0.000858266	-0.0633216	0.0189314	0.000858266
rs1169848	SNP_A-2176020	9	88671816	G	T	0.0186441	0	0.000304128	0.215723	0.0599933	0.000304128				0.00106947	0.163415	0.0497835	0.00106947
rs550840	SNP_A-4202551	11	63958215	C	T	0.439977	0	0.000305996	0.0587429	0.0163192	0.000305996				0.00060854	0.0469967	0.0136607	0.00060854
rs10888965	SNP_A-8700765	1	56522669	A	G	0.423986	0	0.000307295	-0.0589896	0.0162188	0.000307295				0.000649861	-0.0458705	0.013404	0.000649861
rs16827916	SNP_A-8680917	2	198716688	G	T	0.306524	0	0.000307477	0.0635888	0.0176904	0.000307477				0.000810543	0.0495012	0.014729	0.000810543
rs9984766	SNP_A-8341705	21	42420681	C	T	0.0256703	0.0022779	0.000307656	-0.19706	0.0492698	5.98e-05	0.1074899	0.307659056	0.730376352	0.00081481	-0.158492	0.0418654	0.000163747	0.123660879	0.253610583	0.625954895
rs10142230	SNP_A-8368657	14	101543002	A	G	0.0496054	0	0.000309507	-0.126701	0.0352196	0.000309507				0.000539765	-0.102315	0.0294604	0.000539765
rs2818969	SNP_A-8637160	1	93758805	C	T	0.133635	0	0.000311851	0.0839233	0.0233814	0.000311851				0.001053	0.0643406	0.0195745	0.001053
rs10821295	SNP_A-2135457	9	95908968	C	T	0.114237	0.00112613	0.000312163	0.0989371	0.0247273	5.92e-05	-0.050140204	0.652130206	0.948769713	0.00117554	0.0748733	0.0203173	0.000242473	-0.040215782	0.560897018	0.942857687
rs10846721	SNP_A-8365235	12	123770094	C	T	0.292463	0	0.000313473	0.0630559	0.017556	0.000313473				0.000677141	0.0502878	0.0147437	0.000677141
rs16893898	SNP_A-8585059	4	16342495	A	G	0.115861	0	0.000314235	-0.0903009	0.0251736	0.000314235				0.000733471	-0.071469	0.0210907	0.000733471
rs9519026	SNP_A-8542439	13	102832714	C	G	0.00675676	0	0.000316446	-0.344686	0.0958695	0.000316446				0.000446639	-0.286742	0.0813642	0.000446639
rs4409068	SNP_A-8434451	5	34575164	G	T	0.427365	0	0.000317454	-0.0589612	0.0164495	0.000317454				0.00128374	-0.0445517	0.0137931	0.00128374
rs7317127	SNP_A-1866601	13	38368642	C	T	0.263217	0	0.000318753	-0.0643641	0.0179365	0.000318753				0.00159227	-0.0470219	0.0148467	0.00159227
rs12662237	SNP_A-2218363	6	148150583	C	T	0.494927	0	0.000319477	0.0581097	0.0162178	0.000319477				0.000576349	0.0473049	0.0136913	0.000576349
rs10235865	SNP_A-4198027	7	88078789	C	G	0.248444	0.00113122	0.000320747	0.0398516	0.0189193	0.0341783	2.205235022	0.644535358	0.000618692	0.000530071	0.0301469	0.0158179	0.0569932	1.908117877	0.560680931	0.000696144
rs1321999	SNP_A-2238602	1	183791541	A	G	0.132171	0	0.000324017	-0.084718	0.0236506	0.000324017				0.00129631	-0.0642675	0.0199146	0.00129631
rs12857276	SNP_A-8561942	13	33520773	A	C	0.149606	0	0.000327451	0.0823195	0.0228784	0.000327451				0.00070237	0.0645136	0.0189709	0.00070237
rs7832516	SNP_A-8293167	8	18194281	A	C	0.416058	0.00677966	0.000330514	-0.0643242	0.0162454	7.21e-05	-0.042645796	0.142834053	0.762074514	0.000658567	-0.0517926	0.0136283	0.000154455	-0.043601465	0.122182445	0.721285805
rs3759423	SNP_A-8593011	13	93243178	A	G	0.240991	0	0.000331913	0.0681683	0.0190394	0.000331913				0.000424462	0.0564075	0.015944	0.000424462
rs11847920	SNP_A-8380838	14	104921090	A	G	0.153933	0.0011325	0.000332019	-0.0796467	0.0230536	0.000515187	-1.296485446	0.640201148	0.041766823	0.0013111	-0.0583855	0.019006	0.00219238	-1.135069846	0.560774944	0.043261958
rs2366645	SNP_A-2254137	7	157150776	C	T	0.230596	0	0.000336654	0.0671916	0.0188262	0.000336654				0.00081827	0.0524285	0.0156124	0.00081827
rs7980156	SNP_A-8495375	12	24367129	A	C	0.250844	0	0.000337165	-0.0650263	0.0182205	0.000337165				0.000827636	-0.050885	0.0151672	0.000827636
rs16824004	SNP_A-1913588	2	183694214	A	G	0.384702	0	0.000338215	0.0566499	0.0158689	0.000338215				0.000590041	0.0461298	0.0133762	0.000590041
rs6674543	SNP_A-8379394	1	227088570	G	T	0.442568	0	0.000339129	-0.0564224	0.0158138	0.000339129				0.000492241	-0.0464846	0.013289	0.000492241
rs4148594	SNP_A-2230809	3	185123078	C	T	0.00618673	0	0.000339163	0.380395	0.106535	0.000339163				0.00147594	0.271289	0.0850595	0.00147594
rs10768020	SNP_A-8590202	11	33664266	C	T	0.325084	0	0.000340264	-0.0602138	0.0167432	0.000340264				0.000812356	-0.0472072	0.0140491	0.000812356
rs41408750	SNP_A-1964652	2	119381934	A	G	0.0191441	0	0.000343666	0.213373	0.0597328	0.000343666				0.000755547	0.16566	0.0490059	0.000755547
rs4800623	SNP_A-8445298	18	20950063	A	C	0.183202	0	0.000344879	0.073697	0.0206238	0.000344879				0.00118348	0.0562377	0.0172855	0.00118348
rs4743090	SNP_A-8294427	9	97416188	C	T	0.124709	0	0.000345547	-0.0893308	0.0250426	0.000345547				0.000983594	-0.067715	0.0204783	0.000983594
rs601504	SNP_A-2142475	1	43376302	C	G	0.322635	0	0.000358673	-0.059971	0.0168701	0.000358673				0.0007368	-0.0473748	0.0139856	0.0007368
rs412626	SNP_A-2008155	21	45370468	C	T	0.287402	0	0.000358999	0.0644019	0.018102	0.000358999				0.0010554	0.0502135	0.0152799	0.0010554
rs3738154	SNP_A-8663690	1	203330572	C	T	0.359955	0	0.000359644	0.0588667	0.01651	0.000359644				0.000599845	0.0475612	0.0138093	0.000599845
rs9874354	SNP_A-8566962	3	149585638	C	T	0.213443	0	0.000359882	0.0704341	0.0198185	0.000359882				0.000639796	0.0565611	0.0165044	0.000639796
rs1036820	SNP_A-8401988	8	135715753	C	T	0.328442	0	0.000360067	-0.0607642	0.0170236	0.000360067				0.000589515	-0.0494062	0.0143251	0.000589515
rs333713	SNP_A-2242680	1	183830041	C	T	0.347191	0.00112486	0.000360332	0.0640991	0.0161601	6.87e-05	0.13639704	0.326089495	0.676808397	0.00131781	0.0491117	0.0134421	0.000273861	0.117572676	0.281090121	0.67584865
rs10759734	SNP_A-2061814	9	116536471	A	G	0.234234	0	0.000360343	-0.0670279	0.0188539	0.000360343				0.000597913	-0.054637	0.0158596	0.000597913
rs11633375	SNP_A-1957775	15	32716663	A	G	0.0311086	0	0.000360753	0.163723	0.0460942	0.000360753				0.000959435	0.128192	0.038689	0.000959435
rs385674	SNP_A-2020566	21	45367098	C	T	0.480315	0	0.000362714	-0.0579209	0.0162979	0.000362714				0.000584633	-0.0476433	0.013805	0.000584633
rs11993071	SNP_A-1932630	8	125997087	A	C	0.372394	0.00112613	0.000367025	-0.0622978	0.0159275	8.59e-05	-0.425566356	0.642896291	0.505707031	0.000630276	-0.050935	0.0134032	0.000154503	-0.388205827	0.559873665	0.488253167
rs6959700	SNP_A-1864224	7	88013461	A	C	0.181559	0.00113766	0.000367304	0.0413872	0.0201657	0.0391537	2.28888823	0.64701693	0.000399662	0.000467277	0.0335203	0.0169655	0.048493	1.986030185	0.562765706	0.000438857
rs9396937	SNP_A-8409568	6	19233659	C	T	0.126769	0.0011325	0.000368177	-0.0941774	0.0243423	0.000104612	-0.437340126	0.637880842	0.488570715	0.00099884	-0.0734885	0.0202108	0.000292942	-0.360114831	0.56104936	0.521132365
rs6055258	SNP_A-8306017	20	7619888	A	C	0.25	0	0.000368429	0.0661565	0.0186358	0.000368429				0.000653322	0.0527852	0.015431	0.000653322
rs913504	SNP_A-8285237	9	82445304	G	T	0.0670045	0	0.000368688	-0.10926	0.0308168	0.000368688				0.000986436	-0.085685	0.0259222	0.000986436
rs971564	SNP_A-4280233	6	69993900	C	T	0.137288	0	0.000371772	0.0832614	0.0233356	0.000371772				0.000797251	0.0654808	0.0194567	0.000797251
rs762769	SNP_A-2174013	16	14157497	C	G	0.388732	0.0011274	0.000371871	0.0593143	0.0167678	0.000377139	-1.039955213	0.632049492	0.095951618	0.000820573	0.0466352	0.0141078	0.000985938	-0.964378878	0.560039901	0.085424095
rs2211843	SNP_A-4269237	21	38106055	G	T	0.123735	0	0.000373414	-0.0862608	0.0243549	0.000373414				0.0011348	-0.0659999	0.0202113	0.0011348
rs315808	SNP_A-1918580	5	169682736	G	T	0.116554	0	0.000375445	0.0879163	0.0247795	0.000375445				0.000795853	0.0676333	0.0200936	0.000795853
rs4816463	SNP_A-8343092	21	33921848	C	T	0.0664789	0.0011274	0.00037639	-0.123801	0.0313051	7.19e-05	0.219925357	0.652919634	0.734755425	0.00197832	-0.0920313	0.0260046	0.000422617	0.184724203	0.561955782	0.742448101
rs1441914	SNP_A-4204165	4	77415524	A	G	0.144225	0.00112613	0.000379003	-0.0330109	0.0219696	0.127542	2.291292825	0.644611364	0.000367376	0.000684145	-0.0225764	0.0182825	0.217211	1.973618132	0.560639212	0.000453156
rs6719904	SNP_A-1963447	2	58613673	A	T	0.383446	0.0090703	0.000380524	0.038413	0.016178	0.01699	0.508580534	0.156290425	0.001100455	0.000972988	0.0295525	0.0135622	0.0295953	0.391303482	0.12572076	0.001915492
rs1874021	SNP_A-1833899	16	11298691	C	G	0.054115	0	0.000380658	-0.127415	0.0358272	0.000380658				0.000830529	-0.0974593	0.0290577	0.000830529
rs12092869	SNP_A-1928715	1	116761018	C	G	0.253093	0	0.000383851	-0.0649664	0.0183792	0.000383851				0.00112045	-0.0503473	0.0154008	0.00112045
rs9882797	SNP_A-8535898	3	123798583	C	T	0.381222	0	0.000384151	-0.0576589	0.0162564	0.000384151				0.000602219	-0.0468077	0.0135945	0.000602219
rs12420369	SNP_A-8681230	11	39955627	C	T	0.00169014	0.0011274	0.000385249	0.417367	0.192664	0.02979	-1.697774861	0.669478936	0.010713385	0.000460705	0.340172	0.161815	0.0358167	-1.521340926	0.583125933	0.009236409
rs6041088	SNP_A-8358106	20	12022811	C	G	0.440045	0	0.000386091	-0.0572721	0.0161914	0.000386091				0.000503415	-0.0473089	0.013548	0.000503415
rs17530211	SNP_A-8689499	13	39281783	A	C	0.0259301	0.00225734	0.000386362	0.118218	0.0503316	0.0178909	1.924604671	0.641848218	0.002614051	0.000400102	0.0974871	0.0418525	0.0200689	1.714997659	0.561221777	0.002312198
rs6978685	SNP_A-8415943	7	45290642	C	T	0.160028	0	0.000386474	0.0857592	0.0242029	0.000386474				0.00104083	0.0655409	0.0199024	0.00104083
rs6475428	SNP_A-8540708	9	20293594	C	T	0.150997	0.00113895	0.000386872	-0.041963	0.0201196	0.0358741	-2.25023482	0.642226219	0.000439187	0.000710848	-0.0310091	0.0167031	0.0637212	-1.950099169	0.562593635	0.000553516
rs16918616	SNP_A-1997365	9	101312259	A	G	0.00787402	0	0.000390643	0.315638	0.0893114	0.000390643				0.00058194	0.260497	0.0754532	0.00058194
rs11191929	SNP_A-4195183	10	105879324	A	T	0.132469	0.00112867	0.000391106	0.0546008	0.0232911	0.0180576	1.079743979	0.321223016	0.00074162	0.000514443	0.0423273	0.0191186	0.0270895	0.954602436	0.280784946	0.000704804
rs13382088	SNP_A-8360919	19	58911651	A	G	0.0484234	0	0.00039143	-0.125124	0.0351453	0.00039143				0.000457327	-0.105185	0.0299007	0.000457327
rs12427008	SNP_A-8489965	12	21249215	C	T	0.0461192	0	0.000391864	-0.13187	0.0373554	0.000391864				0.000528862	-0.110595	0.0317938	0.000528862
rs7536590	SNP_A-2168151	1	14105478	A	G	0.125	0	0.000392843	-0.083261	0.0235878	0.000392843				0.000651295	-0.0670672	0.0196015	0.000651295
rs6903672	SNP_A-2285111	6	17070692	A	G	0.399325	0	0.000393729	-0.059224	0.0166578	0.000393729				0.000797745	-0.0466663	0.0138672	0.000797745
rs4769585	SNP_A-8684040	13	27448578	C	T	0.203409	0	0.000395654	-0.0719254	0.02039	0.000395654				0.00142713	-0.0534726	0.0167137	0.00142713
rs273961	SNP_A-8554833	7	137246687	C	T	0.443567	0	0.000396992	0.0576964	0.0163576	0.000396992				0.000838867	0.0458856	0.0136923	0.000838867
rs973687	SNP_A-4206981	12	28702585	A	G	0.0748031	0	0.000397528	-0.108277	0.0306988	0.000397528				0.00124057	-0.081682	0.0252115	0.00124057
rs7606550	SNP_A-8715053	2	80533735	C	G	0.0840432	0.00226757	0.000398967	-0.0329507	0.0276614	0.229183	1.104299396	0.287438121	0.000115352	0.000515292	-0.0262401	0.0234068	0.262575	0.954882425	0.25014669	0.000144431
rs16892971	SNP_A-8477841	6	162077148	A	G	0.0463801	0	0.000400284	0.135943	0.0384949	0.000400284				0.00096146	0.105966	0.0319869	0.00096146
rs1566524	SNP_A-8379103	1	21610053	A	G	0.131119	0	0.00040119	-0.0861937	0.0244342	0.00040119				0.00179646	-0.0633614	0.0202313	0.00179646
rs331377	SNP_A-8550693	9	94283370	C	T	0.0731159	0	0.00040273	-0.109396	0.0310325	0.00040273				0.00164741	-0.0811796	0.0257131	0.00164741
rs9860628	SNP_A-1809667	3	72125690	A	G	0.311374	0	0.000402957	0.0615092	0.0174394	0.000402957				0.000660539	0.0484006	0.0141619	0.000660539
rs7808673	SNP_A-2064348	7	95370904	A	T	0.157775	0	0.000406566	-0.0770998	0.0219082	0.000406566				0.00068276	-0.0628857	0.0184491	0.00068276
rs10246503	SNP_A-8453546	7	95367265	A	G	0.0996622	0	0.000406748	0.0961978	0.0272739	0.000406748				0.000694326	0.0781519	0.0229597	0.000694326
rs927512	SNP_A-1841566	1	96705527	C	T	0.0603837	0	0.000408778	0.121156	0.0344227	0.000408778				0.00206867	0.0884596	0.0286333	0.00206867
rs4239561	SNP_A-8416370	19	35759494	C	T	0.124432	0	0.000408896	0.0879353	0.0249973	0.000408896				0.000820463	0.070749	0.0210719	0.000820463
rs13178437	SNP_A-8552661	5	95907918	A	G	0.027027	0	0.000409862	0.175368	0.0496499	0.000409862				0.00114963	0.132869	0.0407352	0.00114963
rs6041101	SNP_A-8522573	20	12045831	A	G	0.498305	0.00113122	0.000410316	-0.0628895	0.0160564	8.51e-05	0.247110044	0.325580186	0.442757713	0.000662008	-0.0514787	0.0134872	0.000144655	0.226672746	0.281774739	0.421357076
rs12439130	SNP_A-2312716	15	36738198	C	T	0.0658043	0	0.000410475	-0.113744	0.0323294	0.000410475				0.00153036	-0.0862395	0.0271296	0.00153036
rs2833448	SNP_A-2018019	21	31865286	C	T	0.115688	0	0.000411401	-0.0854493	0.0242904	0.000411401				0.00103554	-0.0674302	0.020485	0.00103554
rs9394412	SNP_A-8640724	6	12039873	A	C	0.255172	0	0.000411907	0.0659276	0.0186918	0.000411907				0.000982184	0.0507039	0.0153326	0.000982184
rs17110518	SNP_A-8633237	14	39903092	A	G	0.0342697	0.00338219	0.00041242	0.166774	0.0428195	9.19e-05	-0.153836886	0.190556966	0.409774292	0.00125012	0.128067	0.035108	0.000280048	-0.117039608	0.162674338	0.472041259
rs823220	SNP_A-1934798	2	2806283	C	T	0.252531	0	0.000412732	-0.0650393	0.0184883	0.000412732				0.000918969	-0.0516726	0.0155383	0.000918969
rs10505992	SNP_A-8363241	12	26149556	C	T	0.0981941	0	0.000413778	-0.093579	0.0266235	0.000413778				0.00104418	-0.0730464	0.0222072	0.00104418
rs11604871	SNP_A-2261205	11	98384320	C	T	0.0112486	0.0136364	0.000414042	0.302099	0.0784193	0.000112372	-0.411961266	0.150533393	0.006011018	0.0021509	0.220422	0.0635057	0.000544158	-0.285192149	0.122053101	0.019684134
rs4818858	SNP_A-2020348	21	43907525	C	T	0.0697413	0	0.000414935	-0.107846	0.0305783	0.000414935				0.000844416	-0.0868977	0.0259449	0.000844416
rs4344977	SNP_A-2268078	20	12064447	C	T	0.157044	0.00115607	0.000415673	-0.08922	0.0227801	8.65e-05	0.190535596	0.322681619	0.548842823	0.000515276	-0.0748416	0.0192669	0.000110439	0.172423157	0.280001489	0.538193991
rs4434872	SNP_A-2297823	1	152040900	A	G	0.470754	0	0.00041855	0.0568538	0.0161768	0.00041855				0.00125397	0.0436932	0.013499	0.00125397
rs4800966	SNP_A-8545044	18	53023336	C	T	0.383747	0	0.000418948	0.0571602	0.0162701	0.000418948				0.00151773	0.0429265	0.0134935	0.00151773
rs10503079	SNP_A-4257266	18	59063346	C	T	0.236301	0	0.000419635	0.0687992	0.0194944	0.000419635				0.000812642	0.0545407	0.0162312	0.000812642
rs8016575	SNP_A-8623766	14	81240696	C	T	0.0603497	0.0011274	0.000421073	-0.127969	0.0329861	9.93e-05	-0.302135015	0.644400108	0.63854429	0.00177343	-0.0965841	0.0274941	0.000465813	-0.29088905	0.561528489	0.604566992
rs10733533	SNP_A-2279191	9	7257702	C	T	0.405968	0	0.000421903	0.0559887	0.0159539	0.000421903				0.00128424	0.0433699	0.0134277	0.00128424
rs11963553	SNP_A-8507964	6	148174196	G	T	0.186727	0	0.0004234	0.0702866	0.0200334	0.0004234				0.00141846	0.0541184	0.0169067	0.00141846
rs626971	SNP_A-4302615	1	110632854	A	G	0.456644	0	0.000425064	-0.0546244	0.015574	0.000425064				0.00142062	-0.0416289	0.0130067	0.00142062
rs7329974	SNP_A-8385773	13	46031123	A	C	0.0267045	0	0.000425761	-0.17222	0.0489019	0.000425761				0.000874394	-0.140629	0.042109	0.000874394
rs2092324	SNP_A-1857548	1	15605981	A	G	0.411331	0.00339367	0.000428666	-0.0615497	0.0160711	0.000119967	0.339049014	0.383648436	0.380235014	0.00123286	-0.0483612	0.0135079	0.000362159	0.26856183	0.324093372	0.407524703
rs331379	SNP_A-8280430	9	94300925	A	G	0.0723982	0	0.000428799	-0.110422	0.0314771	0.000428799				0.00146898	-0.0834524	0.0261537	0.00146898
rs2423760	SNP_A-2074054	20	13769604	A	G	0.326209	0	0.000432464	-0.059256	0.0169043	0.000432464				0.000751219	-0.0485724	0.014362	0.000751219
rs1854239	SNP_A-8546129	6	167181698	C	G	0.236486	0	0.000432566	0.0658118	0.0186775	0.000432566				0.0011782	0.0508308	0.0156175	0.0011782
rs1412396	SNP_A-2285900	9	21458103	A	C	0.00619369	0	0.000433939	0.345785	0.0987332	0.000433939				0.000382509	0.302578	0.0848599	0.000382509
rs12136954	SNP_A-8556249	1	214122116	C	T	0.160508	0	0.000434964	-0.0756495	0.0216093	0.000434964				0.00160214	-0.0571649	0.0180582	0.00160214
rs921003	SNP_A-8468561	5	67551650	C	T	0.349099	0	0.000435763	0.0597502	0.0170132	0.000435763				0.000695546	0.0486458	0.0142934	0.000695546
rs12590749	SNP_A-8655824	14	91938221	A	C	0.328636	0	0.000436145	-0.06011	0.0171709	0.000436145				0.00070079	-0.0491124	0.0144392	0.00070079
rs10929532	SNP_A-2244485	2	8601909	A	G	0.414124	0.00450958	0.00043967	-0.0660739	0.0168128	9.45e-05	0.193833808	0.329629183	0.554662703	0.00188505	-0.0490163	0.0138725	0.000431699	0.126694162	0.28090864	0.652089459
rs11747454	SNP_A-8465014	5	138346057	A	G	0.0404949	0	0.000440424	0.141602	0.0404742	0.000440424				0.00168804	0.105457	0.0334791	0.00168804
rs4760084	SNP_A-1927761	12	129209439	C	T	0.187852	0	0.000440514	0.0697333	0.0199252	0.000440514				0.000986835	0.0553846	0.0167561	0.000986835
rs16894325	SNP_A-2194617	6	27222001	A	T	0.056243	0	0.000441664	0.120625	0.0344401	0.000441664				0.000706549	0.0982495	0.0289052	0.000706549
rs618020	SNP_A-8291581	10	6543456	A	T	0.256471	0	0.000441802	-0.0625127	0.0178421	0.000441802				0.00102136	-0.0490132	0.0148701	0.00102136
rs12281146	SNP_A-8689735	11	125301069	C	T	0.117548	0	0.000443713	0.0834425	0.0238391	0.000443713				0.000923562	0.0666837	0.0200607	0.000923562
rs239865	SNP_A-2073951	10	115675177	A	G	0.442373	0	0.000445068	0.0567282	0.0162292	0.000445068				0.000742157	0.046372	0.0136975	0.000742157
rs2272535	SNP_A-2024466	2	153201532	C	T	0.202152	0	0.000446337	0.0713768	0.0203575	0.000446337				0.00141423	0.0538662	0.016823	0.00141423
rs524764	SNP_A-8636009	11	106800504	A	C	0.272042	0.00232288	0.000446401	0.0704452	0.0180713	9.19e-05	-0.260108705	0.460453269	0.566354185	0.00105095	0.0554018	0.0149559	0.000225576	-0.244642213	0.399697171	0.540655083
rs11006159	SNP_A-8634910	10	59912471	C	T	0.4375	0	0.0004477	-0.0557816	0.0159669	0.0004477				0.000935122	-0.0443581	0.0133585	0.000935122
rs563765	SNP_A-1809442	13	56601020	A	C	0.248447	0.00112994	0.000447923	0.0705192	0.0184863	0.000127676	-0.553577332	0.636963558	0.379838027	0.000775084	0.0566864	0.0152911	0.000222739	-0.46938516	0.560894456	0.402903964
rs2788212	SNP_A-1893628	6	643538	C	G	0.437923	0	0.000449474	0.0553603	0.0158519	0.000449474				0.00131095	0.0425879	0.0132099	0.00131095
rs352081	SNP_A-8555145	6	114280564	A	C	0.0213964	0	0.000451741	0.191691	0.054897	0.000451741				0.000830248	0.15592	0.0464868	0.000830248
rs626959	SNP_A-4241974	6	159551385	G	T	0.14819	0	0.00045278	-0.0776386	0.0222048	0.00045278				0.000770859	-0.0629707	0.0186586	0.000770859
rs6762476	SNP_A-2148522	3	64301272	A	G	0.177165	0	0.000461045	-0.071434	0.0204799	0.000461045				0.00168891	-0.0538598	0.0170995	0.00168891
rs4099423	SNP_A-2189516	2	222474353	C	T	0.00679117	0.0011325	0.000461628	0.373407	0.0956579	9.01e-05	0.464901788	0.658510821	0.479083923	0.000897485	0.305369	0.0812374	0.000181929	0.382191748	0.565480851	0.499301339
rs1799944	SNP_A-4272237	13	31809463	A	G	0.044457	0.021764	0.000463689	-0.13718	0.0373663	0.000225505	0.255306698	0.114144241	0.024570889	0.00134724	-0.110054	0.0315407	0.000508782	0.170809734	0.080657098	0.034482574
rs7006142	SNP_A-1992783	8	26924620	C	G	0.41389	0.00112994	0.00046383	-0.023191	0.0163992	0.1542	-2.286577146	0.646906022	0.000390428	0.000740773	-0.0165815	0.0136255	0.223952	-1.982279104	0.562014268	0.000441913
rs16949222	SNP_A-1878020	16	77607617	C	T	0.137795	0	0.000464225	-0.0833525	0.0239238	0.000464225				0.00151501	-0.0633497	0.0199103	0.00151501
rs4535106	SNP_A-8565624	20	53686301	A	C	0.141329	0	0.000465686	0.0817244	0.0234507	0.000465686				0.00100232	0.0654759	0.0198356	0.00100232
rs7306112	SNP_A-1919780	12	115443210	A	G	0.470754	0	0.000465964	-0.0549948	0.0157704	0.000465964				0.00154777	-0.0415075	0.0130713	0.00154777
rs3799570	SNP_A-1988502	6	166950610	A	G	0.249719	0	0.000466954	-0.0642033	0.0184344	0.000466954				0.00116022	-0.0504961	0.0154937	0.00116022
rs8114447	SNP_A-8645886	20	48228324	C	T	0.0743243	0	0.000467362	-0.101624	0.0291009	0.000467362				0.000998705	-0.0804953	0.024378	0.000998705
rs30126	SNP_A-8306297	16	14263266	C	T	0.440878	0	0.000468543	-0.0569878	0.0163577	0.000468543				0.000926267	-0.044733	0.0134605	0.000926267
rs4647473	SNP_A-2213542	9	96994891	C	T	0.106862	0	0.000469192	-0.0912359	0.0262056	0.000469192				0.00066553	-0.0759627	0.0222402	0.00066553
rs17002208	SNP_A-2281483	4	77926400	A	G	0.15973	0	0.000473192	-0.0754129	0.021528	0.000473192				0.000634301	-0.0620235	0.018089	0.000634301
rs17104004	SNP_A-8461154	10	86470645	C	T	0.3125	0	0.000474765	0.055186	0.0158637	0.000474765				0.0010904	0.0437425	0.0133486	0.0010904
rs9957614	SNP_A-8418137	18	54671845	A	G	0.0512387	0	0.000476314	0.125467	0.0360037	0.000476314				0.000632145	0.104288	0.0304068	0.000632145
rs11985044	SNP_A-4267188	8	120067390	C	T	0.167418	0	0.000476549	-0.076171	0.0218975	0.000476549				0.00124588	-0.0590171	0.0182227	0.00124588
rs1029652	SNP_A-8560461	19	14839284	C	T	0.246768	0.00112486	0.000477278	-0.02659	0.0191579	0.163717	-2.303757789	0.645138632	0.000340429	0.000753778	-0.0189953	0.016077	0.237712	-1.989259765	0.560888912	0.000410762
rs4733277	SNP_A-2025302	8	31801832	A	G	0.116016	0.0011325	0.000479076	-0.0955041	0.0253637	0.000155614	0.589433378	0.663386997	0.372076637	0.000881065	-0.0770654	0.0212552	0.000304792	0.458630981	0.562035181	0.414711512
rs11997461	SNP_A-2106308	8	26919554	A	T	0.0640105	0.00130719	0.000479138	-0.0435113	0.0363359	0.226063	-2.419953923	0.63705306	0.000139559	0.000675317	-0.0317333	0.0299624	0.28989	-2.075583642	0.552885715	0.000187279
rs10761556	SNP_A-2039899	10	62187769	A	T	0.407095	0	0.000479619	0.0568188	0.0163417	0.000479619				0.000747699	0.0462885	0.0136814	0.000747699
rs3889245	SNP_A-8644305	7	105981191	C	T	0.241497	0	0.000479965	0.0658459	0.0189469	0.000479965				0.00102981	0.0526766	0.015995	0.00102981
rs6992703	SNP_A-8282053	8	80831834	A	T	0.320339	0	0.000480143	0.0604094	0.0173369	0.000480143				0.00087125	0.0485818	0.0145429	0.00087125
rs10514523	SNP_A-1824586	16	80675265	C	T	0.113048	0	0.000482661	0.0874969	0.0251075	0.000482661				0.000828521	0.07098	0.0211587	0.000828521
rs6532316	SNP_A-2132252	4	77417780	C	T	0.232414	0.00112486	0.000483131	-0.0258497	0.0187929	0.16639	2.352017118	0.644300409	0.000250876	0.000560343	-0.0221359	0.0156908	0.158669	2.028595207	0.559791909	0.000306865
rs9821424	SNP_A-8493135	3	147216821	A	T	0.203178	0	0.00048446	0.0696218	0.0200439	0.00048446				0.00136184	0.0540453	0.0168211	0.00136184
rs1034392	SNP_A-8313491	16	13801918	A	G	0.20113	0	0.000485405	0.0676693	0.0194606	0.000485405				0.00104388	0.0534079	0.0162363	0.00104388
rs9827225	SNP_A-8296126	3	123824091	C	T	0.312711	0	0.000490233	0.0603243	0.017337	0.000490233				0.001499	0.0455686	0.0143078	0.001499
rs10500355	SNP_A-4192641	16	7399348	A	T	0.172297	0	0.000490508	-0.0739887	0.0213104	0.000490508				0.00134097	-0.0575988	0.0179025	0.00134097
rs2104212	SNP_A-2000497	1	175917833	C	T	0.28234	0	0.000491224	-0.0629616	0.0180875	0.000491224				0.00105555	-0.0499634	0.015204	0.00105555
rs2846626	SNP_A-4250425	11	113428521	C	T	0.0997732	0	0.000492482	0.0915126	0.0263882	0.000492482				0.000772872	0.0741152	0.0219654	0.000772872
rs9556151	SNP_A-2173233	13	91590915	C	G	0.277368	0.00340136	0.000493895	-0.0342323	0.0177722	0.052664	1.272232889	0.377115529	0.000773526	0.000706913	-0.0281905	0.0149053	0.0589127	1.073011451	0.323053364	0.000932544
rs6933822	SNP_A-1985220	6	16533349	C	G	0.138358	0	0.000494482	-0.0747124	0.0215496	0.000494482				0.000833878	-0.0609417	0.0181761	0.000833878
rs17138596	SNP_A-1934698	7	115742333	C	T	0.0913242	0	0.000497584	0.0926229	0.0266584	0.000497584				0.00197152	0.0687379	0.0221455	0.00197152
rs2003175	SNP_A-8502945	11	20948839	C	T	0.217587	0	0.00049845	-0.0666274	0.0192255	0.00049845				0.00149942	-0.0512044	0.0160777	0.00149942
rs11184158	SNP_A-8493525	1	104753698	C	T	0.394872	0.00342466	0.000499394	-0.0387068	0.0167006	0.0194665	1.123594324	0.364584177	0.002057406	0.000747637	-0.0283616	0.0139394	0.0421901	1.020910058	0.323793682	0.001671691
rs9566712	SNP_A-2107364	13	40659499	C	G	0.40991	0	0.000501213	-0.0573639	0.0165096	0.000501213				0.000569218	-0.0471909	0.0136449	0.000569218
rs6921677	SNP_A-1793669	6	16206923	A	G	0.0399325	0	0.000501495	-0.152181	0.0439424	0.000501495				0.00144955	-0.111549	0.0349172	0.00144955
rs2873014	SNP_A-1794831	8	135715042	C	T	0.328072	0	0.000502094	-0.059103	0.0169991	0.000502094				0.000656351	-0.0490033	0.0143309	0.000656351
rs2821378	SNP_A-8538712	1	198289764	C	T	0.0603157	0	0.000503273	-0.114464	0.0330555	0.000503273				0.00107134	-0.0910865	0.0277535	0.00107134
rs4678202	SNP_A-2178852	3	123797064	A	C	0.366404	0	0.000507536	0.057949	0.0166677	0.000507536				0.000785084	0.0469002	0.0139181	0.000785084
rs17107812	SNP_A-2013672	1	53305508	A	C	0.0275591	0	0.000508082	0.164747	0.0476185	0.000508082				0.00110408	0.129371	0.0395224	0.00110408
rs9362886	SNP_A-8511887	6	92313392	C	G	0.0646794	0	0.000508131	0.111307	0.0320733	0.000508131				0.000811089	0.090578	0.0269529	0.000811089
rs2838774	SNP_A-2020557	21	45334744	A	C	0.12036	0	0.000508367	-0.0854645	0.0247042	0.000508367				0.00111196	-0.0681082	0.0208198	0.00111196
rs9587783	SNP_A-1906471	13	108612636	A	C	0.0849269	0	0.00050942	0.0981243	0.0283626	0.00050942				0.00152809	0.0750013	0.023591	0.00152809
rs117979	SNP_A-8284593	8	17639580	C	G	0.208896	0	0.000511025	0.065	0.0187548	0.000511025				0.000743116	0.0535916	0.0158319	0.000743116
rs2028373	SNP_A-8676282	12	8648748	C	T	0.324401	0	0.000511786	0.0603993	0.0174667	0.000511786				0.00131597	0.0464573	0.0144146	0.00131597
rs13419109	SNP_A-1965025	2	138011398	C	T	0.335795	0	0.00051638	0.0572806	0.0165628	0.00051638				0.000888361	0.0458552	0.0137489	0.000888361
rs6862076	SNP_A-8708915	5	32105667	A	G	0.468997	0	0.000517108	0.0536408	0.0155047	0.000517108				0.00116857	0.0424634	0.0130372	0.00116857
rs269452	SNP_A-8444848	5	179222613	C	T	0.25	0	0.000517739	0.0621837	0.0180009	0.000517739				0.0011941	0.0490429	0.0150861	0.0011941
rs3769714	SNP_A-4247865	2	98517234	C	G	0.204955	0	0.000517756	-0.0682484	0.0197505	0.000517756				0.000864106	-0.0551824	0.0165075	0.000864106
rs1338567	SNP_A-1835931	10	43340473	A	G	0.342971	0	0.000518129	-0.0573079	0.016588	0.000518129				0.00118436	-0.0448426	0.0137837	0.00118436
rs12316536	SNP_A-8396983	12	2543483	A	T	0.111738	0	0.000519314	-0.087267	0.0252574	0.000519314				0.00150289	-0.0668249	0.0209868	0.00150289
rs2328019	SNP_A-2221883	20	16275825	A	G	0.164414	0	0.000519545	-0.0716023	0.0207077	0.000519545				0.00166388	-0.0547134	0.0173462	0.00166388
rs1480119	SNP_A-4266985	8	63936255	C	G	0.047929	0	0.000525934	0.129242	0.0373935	0.000525934				0.00134736	0.100885	0.0313648	0.00134736
rs3219487	SNP_A-1842139	1	45571142	A	G	0.0332582	0	0.000526568	0.156503	0.0452448	0.000526568				0.000945838	0.124106	0.0374108	0.000945838
rs570809	SNP_A-1785185	11	117940575	C	T	0.22097	0	0.000528763	-0.0648915	0.0187306	0.000528763				0.000895896	-0.0524554	0.0157396	0.000895896
rs331633	SNP_A-8364271	1	59453167	A	G	0.0309336	0	0.000529633	-0.153948	0.0444239	0.000529633				0.000553593	-0.130205	0.0375655	0.000553593
rs11583596	SNP_A-8599434	1	231476670	C	T	0.0343856	0.00339367	0.000530236	0.172042	0.0445914	0.000110046	-0.004458972	0.192857357	0.952994255	0.00126159	0.137209	0.0375091	0.000269319	-0.006641096	0.162591538	0.967428542
rs2628152	SNP_A-2095854	10	131953879	A	G	0.167604	0	0.000530513	0.0724278	0.0209857	0.000530513				0.00111404	0.0579001	0.0177022	0.00111404
rs10503805	SNP_A-4266877			C	T	0.414455	0.00112994	0.000530575	0.0216394	0.0164402	0.18446	-2.290903456	0.647011839	0.000381635	0.000824206	0.0153883	0.0136701	0.260606	-1.985414184	0.562091969	0.000433611
rs2791393	SNP_A-1880475	1	244026929	C	T	0.0601462	0.00112486	0.000530926	-0.130422	0.0337224	0.000103231	0.285506304	0.636232656	0.637119148	0.00179871	-0.100924	0.0282881	0.000379528	0.090350643	0.561631609	0.872231276
rs1875723	SNP_A-2142907	8	31755212	A	T	0.116949	0.00225989	0.000532372	-0.0965991	0.024985	0.00010337	-0.074298822	0.456814349	0.878642536	0.00101259	-0.0780058	0.0209241	0.000205338	-0.090961261	0.396784272	0.818731005
rs17059785	SNP_A-1939541	13	38864885	C	T	0.071991	0	0.000534435	-0.105425	0.0305357	0.000534435				0.000965786	-0.0848925	0.025636	0.000965786
rs12064551	SNP_A-8665834	1	202191386	C	T	0.0564334	0	0.000536491	0.118608	0.03443	0.000536491				0.000961998	0.0954518	0.0288147	0.000961998
rs487077	SNP_A-2143402	10	97339482	C	T	0.011811	0	0.000537256	-0.256206	0.0742551	0.000537256				0.000878795	-0.206573	0.0618832	0.000878795
rs9305055	SNP_A-2185131	19	14842367	A	T	0.248171	0.00112613	0.000537601	0.0250425	0.0191339	0.188901	-2.304721857	0.64539724	0.000340319	0.000823425	0.0178523	0.0160881	0.26745	-1.990943345	0.561078053	0.00040802
rs1861426	SNP_A-8355656	14	76301521	C	T	0.185102	0	0.000540736	-0.07122	0.0206858	0.000540736				0.00125267	-0.0565552	0.017471	0.00125267
rs12023710	SNP_A-1901367	1	150985942	A	G	0.220472	0	0.000546331	-0.0648245	0.0187787	0.000546331				0.000833702	-0.0526793	0.0157116	0.000833702
rs17475628	SNP_A-2063176	14	25645416	A	G	0.125705	0	0.000546723	-0.0824452	0.0239648	0.000546723				0.00177042	-0.0618141	0.0197121	0.00177042
rs9551801	SNP_A-8583919	13	29500582	A	G	0.0821147	0	0.000546779	-0.102129	0.0296639	0.000546779				0.000845416	-0.0829668	0.0247737	0.000845416
rs1559052	SNP_A-2061119	5	172624933	A	G	0.0383315	0	0.000546815	-0.147729	0.0429133	0.000546815				0.00155333	-0.112361	0.0353954	0.00155333
rs11943985	SNP_A-8710023	4	7640409	C	T	0.336177	0	0.000549578	0.0581469	0.0167497	0.000549578				0.00141151	0.0446901	0.0139546	0.00141151
rs12158362	SNP_A-8681758	22	23991376	C	G	0.139785	0.0125142	0.000554157	0.0903092	0.023501	0.000113756	0.092841109	0.197251863	0.630511702	0.00141704	0.0711839	0.0196194	0.000301958	0.065142799	0.168063989	0.698401391
rs10163683	SNP_A-1832170	18	53007600	C	T	0.380068	0	0.000554219	-0.0571535	0.0166072	0.000554219				0.00142447	-0.0442354	0.0138245	0.00142447
rs7830778	SNP_A-8435995	8	30179846	C	T	0.115712	0.00113507	0.000554867	-0.0490755	0.0247789	0.0455927	-2.034705984	0.644337167	0.001509521	0.000877907	-0.036323	0.0204394	0.0758986	-1.811925013	0.562356211	0.001319985
rs10850331	SNP_A-2304787	12	113291771	C	T	0.00843645	0	0.000555106	-0.303183	0.0864679	0.000555106				0.000800945	-0.24545	0.0729611	0.000800945
rs17069064	SNP_A-8286512	8	3973293	C	T	0.0724802	0	0.000555319	0.104617	0.0303984	0.000555319				0.00126085	0.0819015	0.0253153	0.00126085
rs4469409	SNP_A-2130595	8	31701038	A	G	0.110672	0.00112994	0.000556718	-0.096225	0.0254117	0.000142647	0.358040951	0.64807504	0.564575867	0.00115286	-0.0779525	0.0213963	0.000284984	0.224966467	0.561130639	0.68857923
rs4296872	SNP_A-8675025	6	168991744	C	T	0.408886	0	0.00056018	0.0547566	0.0159486	0.00056018				0.00153164	0.0423407	0.0133208	0.00153164
rs11800991	SNP_A-1956657	1	210961201	C	T	0.1431	0	0.000560871	0.0783993	0.0228122	0.000560871				0.00141411	0.0606935	0.0189551	0.00141411
rs11680487	SNP_A-1858296	2	8601991	G	T	0.413462	0.00451467	0.000561952	-0.0650331	0.0168166	0.000122472	0.192790067	0.329866796	0.55704513	0.00233643	-0.0481551	0.0138728	0.000543402	0.126639404	0.281131191	0.652487186
rs16867090	SNP_A-8297169	2	227137054	A	G	0.208239	0	0.000561972	-0.0668422	0.0192595	0.000561972				0.00124382	-0.0519247	0.0160304	0.00124382
rs41421345	SNP_A-4211724	6	69988477	C	T	0.129321	0	0.00056273	0.084874	0.024606	0.00056273				0.000832162	0.0691818	0.020626	0.000832162
rs6785581	SNP_A-1925786	3	64985877	G	T	0.416009	0	0.000563436	-0.0556457	0.0162053	0.000563436				0.000978927	-0.0448596	0.0135624	0.000978927
rs761828	SNP_A-4208924	20	53670492	G	T	0.180947	0	0.000564199	0.0699722	0.0203928	0.000564199				0.00112665	0.0559936	0.0171361	0.00112665
rs11024008	SNP_A-8706961	11	16624410	A	G	0.215775	0.0011274	0.000564448	-0.0430062	0.019808	0.0284246	1.969918867	0.642534783	0.002100758	0.000861096	-0.0325173	0.0164931	0.0489716	1.742250735	0.561494472	0.001977665
rs12657389	SNP_A-8593754	5	169711794	C	T	0.0237819	0	0.000565911	0.181792	0.0525131	0.000565911				0.000624434	0.15228	0.0443512	0.000624434
rs6815242	SNP_A-2086968	4	83408655	A	G	0.382452	0	0.000567309	0.056027	0.0163236	0.000567309				0.00156008	0.0435117	0.0137124	0.00156008
rs9657625	SNP_A-8550672	9	3883296	C	G	0.0124224	0.00338219	0.000567982	0.269987	0.0727152	0.000191768	0.151278241	0.404083959	0.70669129	0.00144156	0.211319	0.060483	0.000499837	0.119140634	0.329062989	0.717393918
rs11707506	SNP_A-8416385	3	44199677	A	C	0.153499	0.00225479	0.000572129	-0.0537894	0.0226429	0.0172622	-1.618826715	0.496014068	0.001025578	0.0021405	-0.0406677	0.0188437	0.031185	-1.19922227	0.399126622	0.002734462
rs1774963	SNP_A-8292494	1	21575795	A	G	0.327897	0	0.000572721	-0.0580929	0.0169281	0.000572721				0.0011271	-0.0458312	0.0140266	0.0011271
rs17101774	SNP_A-8712231	14	63863334	C	T	0.120159	0	0.000572907	0.0838509	0.0244446	0.000572907				0.00124291	0.0662445	0.0204493	0.00124291
rs12181252	SNP_A-1896888	6	150477916	A	G	0.106862	0.00225225	0.000573206	-0.0977895	0.0254138	0.000111623	0.120129506	0.47545019	0.801558016	0.00232282	-0.0744562	0.0213455	0.000510456	0.021123035	0.395792827	0.957450068
rs17048444	SNP_A-4294522	2	114970999	A	G	0.11493	0.0011274	0.000575432	-0.0315705	0.0249026	0.206447	-2.393492335	0.645397382	0.00020014	0.000729381	-0.0249945	0.0206962	0.227492	-2.063920279	0.560799607	0.000247114
rs4689186	SNP_A-2106712	4	4945966	C	G	0.176802	0	0.000575491	-0.0744835	0.0217399	0.000575491				0.00114835	-0.0595017	0.0182403	0.00114835
rs1992099	SNP_A-4211347	1	214234267	A	G	0.151294	0	0.000575494	0.0763082	0.0222664	0.000575494				0.00157922	0.0585395	0.0184692	0.00157922
rs7004465	SNP_A-1923497	8	31768766	A	G	0.117614	0.00112613	0.000575705	-0.0942371	0.0248844	0.000142723	0.328731741	0.647212286	0.595429379	0.00115537	-0.0759512	0.0208514	0.000285771	0.226279554	0.56139004	0.686994431
rs10833177	SNP_A-2041227	11	19785907	A	C	0.280854	0	0.000575952	0.0628027	0.0183325	0.000575952				0.00201026	0.0470291	0.0151795	0.00201026
rs7582338	SNP_A-2276606	2	15735492	A	G	0.147357	0	0.000576647	-0.0765609	0.0223142	0.000576647				0.00116917	-0.0604524	0.0185611	0.00116917
rs7211777	SNP_A-4244957	17	37787601	C	T	0.178853	0	0.000576968	0.0738472	0.0214904	0.000576968				0.00194415	0.055215	0.0177657	0.00194415
rs9370355	SNP_A-8456304	6	54972715	C	T	0.140967	0	0.0005773	-0.0778653	0.0225853	0.0005773				0.000950255	-0.0626697	0.0188975	0.000950255
rs7080844	SNP_A-1915670	10	86456498	A	T	0.223285	0	0.000577423	-0.0643787	0.0187944	0.000577423				0.00174521	-0.0496416	0.015809	0.00174521
rs484504	SNP_A-2080266	6	159561388	A	G	0.150169	0	0.000579887	0.075267	0.0219355	0.000579887				0.00108869	0.060246	0.0183824	0.00108869
rs1062923	SNP_A-2105291	17	595817	A	G	0.0281373	0.00112486	0.000579947	0.186602	0.049174	0.000139558	-0.580638877	0.644846444	0.365870104	0.00129689	0.14825	0.0411574	0.000333404	-0.495706672	0.561517349	0.377585693
rs16960306	SNP_A-1922671	16	81955608	C	G	0.287964	0	0.000580316	-0.057336	0.0167464	0.000580316				0.0011956	-0.0457691	0.0140806	0.0011956
rs2881374	SNP_A-2292544	4	159258556	A	C	0.116685	0	0.000580817	-0.0855001	0.0249688	0.000580817				0.00125343	-0.0675864	0.0208799	0.00125343
rs7593406	SNP_A-2168134	2	40328945	G	T	0.385698	0	0.000581943	-0.0574592	0.0167392	0.000581943				0.00130264	-0.0448297	0.0138974	0.00130264
rs4336225	SNP_A-2031557	4	9520970	A	G	0.185039	0	0.00058299	-0.0698593	0.0204123	0.00058299				0.00122085	-0.0553542	0.017061	0.00122085
rs2834247	SNP_A-8578512	21	33978599	A	G	0.0988166	0	0.00058386	0.0940724	0.0274619	0.00058386				0.00231358	0.0697045	0.0228085	0.00231358
rs8097202	SNP_A-1849093	18	10768785	A	C	0.29955	0	0.000583898	0.0589966	0.0172389	0.000583898				0.00173531	0.0450857	0.0143504	0.00173531
rs12083773	SNP_A-8684131	1	195610386	C	T	0.200787	0	0.000587543	0.0678943	0.0198248	0.000587543				0.00125999	0.0539288	0.0166685	0.00125999
rs9404641	SNP_A-4243182	6	58761241	C	T	0.0687831	0.00117647	0.000588069	0.0710204	0.0328645	0.0294873	1.942856031	0.641310688	0.002363893	0.000639085	0.0583261	0.0275733	0.0346963	1.726745786	0.5605708	0.002134792
rs8016502	SNP_A-8494339	14	84727510	A	C	0.163647	0	0.000590218	-0.073505	0.0214995	0.000590218				0.00140263	-0.0567308	0.0177044	0.00140263
rs2047848	SNP_A-2301576	8	31776404	C	T	0.126268	0.00338983	0.000594152	0.0916209	0.0238705	0.00011629	-0.087449872	0.273806183	0.755570208	0.001001	0.0746609	0.0200111	0.000202994	-0.088320399	0.230585204	0.701792328
rs11934863	SNP_A-8302189	4	77417815	C	T	0.190637	0.0011274	0.000594336	0.0230527	0.018948	0.215633	2.311284989	0.645831028	0.000333567	0.00098309	0.0148225	0.0157046	0.345515	1.993555346	0.561730637	0.000407238
rs1456557	SNP_A-8370176	2	198830539	A	G	0.226659	0	0.000595105	0.0639466	0.0186803	0.000595105				0.00133323	0.0504912	0.0156853	0.00133323
rs1877427	SNP_A-4301796	6	69984990	C	T	0.137698	0	0.000596938	-0.0804728	0.0233744	0.000596938				0.00130824	-0.062727	0.019453	0.00130824
rs7260675	SNP_A-8370291	20	45753145	C	T	0.280968	0	0.000597899	-0.0635022	0.01859	0.000597899				0.00140646	-0.0500854	0.0156347	0.00140646
rs12377308	SNP_A-8318482	9	85934846	A	C	0.00675676	0	0.000599842	0.340855	0.0998244	0.000599842				0.00184959	0.254669	0.0815503	0.00184959
rs1652507	SNP_A-2093156	6	161002451	C	T	0.0714286	0	0.000599937	0.104636	0.03057	0.000599937				0.00104395	0.0838816	0.025501	0.00104395
rs2585284	SNP_A-8315393	17	5079237	G	T	0.0929054	0	0.000600223	-0.0943441	0.0276246	0.000600223				0.00162981	-0.0728222	0.0230428	0.00162981
rs7145330	SNP_A-2219460	14	55686392	A	C	0.33802	0	0.000601797	-0.0579658	0.0169633	0.000601797				0.00112074	-0.0465398	0.0142364	0.00112074
rs6581515	SNP_A-1825109	12	62665710	C	T	0.362767	0	0.000605248	0.0569276	0.0166813	0.000605248				0.00132932	0.0452274	0.0140463	0.00132932
rs6790513	SNP_A-8617989	3	28009300	A	G	0.0663667	0	0.000605254	-0.112089	0.0328468	0.000605254				0.000942346	-0.0896727	0.0270228	0.000942346
rs1918043	SNP_A-2083399	2	6092621	A	T	0.182166	0	0.000605501	-0.0744112	0.021814	0.000605501				0.00100076	-0.0606772	0.0183712	0.00100076
rs484124	SNP_A-8544453	13	40620830	C	T	0.098536	0	0.000606525	0.0933899	0.027204	0.000606525				0.00112988	0.0742013	0.0227141	0.00112988
rs16965001	SNP_A-4236057	16	61231876	A	G	0.205549	0	0.000606687	-0.0672185	0.0197052	0.000606687				0.00146695	-0.0529775	0.0166008	0.00146695
rs1928991	SNP_A-8631192	9	118780666	C	T	0.24733	0.00112486	0.000607508	-0.0684618	0.0178661	0.000119048	-0.089131661	0.662110896	0.904297324	0.00173797	-0.0534913	0.0149513	0.000365505	-0.080274751	0.561295924	0.886309573
rs1928980	SNP_A-1806272	9	118769764	A	G	0.227734	0	0.000611748	-0.0624456	0.0183064	0.000611748				0.00185836	-0.0477489	0.0152971	0.00185836
rs17194161	SNP_A-8632393	3	2181173	A	G	0.146314	0.00225479	0.000618171	-0.086338	0.0225535	0.000121684	0.048136002	0.301360518	0.865556585	0.00143934	-0.0679607	0.0187231	0.000300039	0.061988174	0.251073368	0.805048875
rs10744079	SNP_A-1872668	12	15024987	C	T	0.463442	0	0.000619054	0.0539373	0.0158345	0.000619054				0.00157902	0.0417362	0.0131676	0.00157902
rs6111006	SNP_A-1967943	20	16205484	A	G	0.147357	0	0.00061972	-0.0780779	0.0228353	0.00061972				0.00199209	-0.0591058	0.0190623	0.00199209
rs9899504	SNP_A-8353309	17	12100715	A	G	0.491822	0.0011274	0.000620658	0.0596545	0.0157472	0.000149881	-0.46974581	0.6438237	0.464005418	0.0011255	0.0481164	0.0132115	0.000286327	-0.413268628	0.560820389	0.461379485
rs4677073	SNP_A-8447787	3	72127599	C	T	0.467687	0	0.000623605	-0.0556544	0.0163174	0.000623605				0.000903809	-0.0449031	0.0134832	0.000903809
rs167723	SNP_A-8666175	5	145952382	G	T	0.353541	0.0011325	0.000628304	0.0622904	0.0163316	0.000129425	-0.144628581	0.663096619	0.82974631	0.00198006	0.0479111	0.0135925	0.000445746	-0.112954828	0.560904956	0.840448498
rs606126	SNP_A-1935886	15	32058224	C	T	0.088964	0	0.00062946	-0.0966822	0.0283883	0.00062946				0.000998872	-0.0784269	0.023752	0.000998872
rs198202	SNP_A-1921094	16	24056542	A	G	0.380765	0	0.000630249	0.0572045	0.0168154	0.000630249				0.000933354	0.0468126	0.0140954	0.000933354
rs12445719	SNP_A-8536185	16	24121088	A	G	0.0252525	0.0112867	0.000630446	0.186314	0.052336	0.000352597	-0.500868065	0.212820948	0.01754198	0.00183086	0.142629	0.0433656	0.00104547	-0.401444784	0.18457453	0.029898024
rs6554914	SNP_A-2010692	5	16289711	A	G	0.126547	0	0.000632304	0.0809019	0.0237914	0.000632304				0.0011929	0.0643062	0.0197795	0.0011929
rs17162072	SNP_A-2103509	1	221661593	C	T	0.198646	0	0.000632924	-0.0700502	0.0205624	0.000632924				0.00145044	-0.0541848	0.0169617	0.00145044
rs11626106	SNP_A-8587292	14	91939396	C	T	0.302365	0	0.000633123	-0.0602711	0.0177226	0.000633123				0.00114351	-0.0481398	0.0147518	0.00114351
rs17118230	SNP_A-8515176	11	114687540	C	T	0.140607	0	0.000633378	-0.0754968	0.0222042	0.000633378				0.0016818	-0.0585922	0.0185946	0.0016818
rs12682049	SNP_A-8361818	8	22719472	A	G	0.380521	0	0.000634763	-0.0555625	0.0163461	0.000634763				0.00144545	-0.0435715	0.013635	0.00144545
rs12455109	SNP_A-8332272	18	6447227	A	C	0.318489	0	0.000635489	0.0612392	0.0180087	0.000635489				0.00197585	0.0473795	0.0152682	0.00197585
rs6043882	SNP_A-8461699	20	16243374	C	G	0.136261	0	0.000636204	-0.0789669	0.0232222	0.000636204				0.00217592	-0.0598073	0.0194549	0.00217592
rs10852359	SNP_A-1958791	16	12799537	C	T	0.448792	0	0.000638524	0.0543627	0.0158972	0.000638524				0.00113744	0.0434126	0.013296	0.00113744
rs17073593	SNP_A-4239129	13	28993301	A	G	0.0686937	0	0.000638614	-0.104852	0.0308553	0.000638614				0.00134746	-0.0825682	0.0256746	0.00134746
rs654272	SNP_A-1926762	11	106820521	C	G	0.35941	0.00227015	0.000639074	-0.0615912	0.0161524	0.000133618	-0.187926292	0.455941255	0.673679214	0.00139003	-0.0482985	0.0133147	0.00030281	-0.193597958	0.397581091	0.626423263
rs10911755	SNP_A-2292827	1	183792666	A	C	0.132883	0	0.000640038	-0.0803427	0.0236292	0.000640038				0.00237132	-0.0607134	0.0199182	0.00237132
rs13080171	SNP_A-8456627	3	55916478	G	T	0.248594	0	0.000640158	-0.0609131	0.0179301	0.000640158				0.00157261	-0.0469034	0.0147923	0.00157261
rs64827	SNP_A-8336017	5	145944760	A	G	0.275685	0	0.000640749	0.0580675	0.017061	0.000640749				0.00125221	0.0464412	0.0143455	0.00125221
rs10979785	SNP_A-4304021	9	111072041	A	G	0.00900901	0	0.000640864	0.289146	0.0850922	0.000640864				0.00191337	0.220202	0.0707424	0.00191337
rs1947504	SNP_A-2267955	12	62647729	A	G	0.386133	0	0.000641142	-0.0555332	0.0163504	0.000641142				0.00145732	-0.043903	0.0137492	0.00145732
rs11086194	SNP_A-2158323	20	45191992	C	G	0.0529876	0	0.000642357	0.12139	0.0356083	0.000642357				0.00139746	0.0969317	0.0302404	0.00139746
rs10079869	SNP_A-2261576	5	139574333	C	G	0.112676	0.0011274	0.000642647	0.0963057	0.0250594	0.000131777	0.037365795	0.665052624	0.958024318	0.000986644	0.0780686	0.0209876	0.000212052	0.076976871	0.561320854	0.890955265
rs2180442	SNP_A-8561088	20	16278934	C	G	0.162896	0	0.000643688	-0.0707813	0.0208261	0.000643688				0.00191508	-0.0543039	0.017447	0.00191508
rs7554295	SNP_A-2172879	1	212177025	A	G	0.418356	0	0.000645088	0.0546946	0.0161034	0.000645088				0.00108543	0.0433011	0.0132086	0.00108543
rs10220141	SNP_A-8679570	13	108616065	C	T	0.0320946	0	0.00064533	0.156201	0.0460118	0.00064533				0.00161067	0.121539	0.0384157	0.00161067
rs374982	SNP_A-8309451	1	101745638	A	G	0.49268	0	0.000645372	-0.0545449	0.0160503	0.000645372				0.0021496	-0.0409549	0.0133064	0.0021496
rs6072855	SNP_A-2198726	20	40817828	C	G	0.0590551	0	0.000646481	0.115485	0.0340225	0.000646481				0.00181474	0.0887175	0.028358	0.00181474
rs2152716	SNP_A-8639921	1	176228807	A	G	0.0776153	0	0.000647576	0.102821	0.0302423	0.000647576				0.00157899	0.0800959	0.0252699	0.00157899
rs630515	SNP_A-2268099	6	108732801	A	G	0.00396825	0	0.000648136	0.423739	0.124715	0.000648136				0.000973967	0.351434	0.106201	0.000973967
rs2724961	SNP_A-8387491	8	4547635	C	T	0.132171	0	0.000648239	-0.0797195	0.0234872	0.000648239				0.0015413	-0.061083	0.0192284	0.0015413
rs16882270	SNP_A-2247213	6	52230843	A	G	0.0146232	0	0.000649695	-0.234066	0.0687852	0.000649695				0.00168751	-0.179197	0.0568875	0.00168751
rs6835844	SNP_A-8360551	4	15940565	A	C	0.151856	0	0.000649956	0.0754556	0.0222375	0.000649956				0.00120667	0.059917	0.0184482	0.00120667
rs1974412	SNP_A-8346076	21	45243586	A	G	0.229684	0	0.000653426	0.0632892	0.0186502	0.000653426				0.00111078	0.0511799	0.0156434	0.00111078
rs402644	SNP_A-2184068	9	88673278	A	G	0.0191874	0	0.000654681	-0.200386	0.0590819	0.000654681				0.00184958	-0.153228	0.0490664	0.00184958
rs12407980	SNP_A-8473258	1	48993224	C	T	0.0838964	0	0.000659579	-0.0990488	0.0290695	0.000659579				0.00109233	-0.0782206	0.0238738	0.00109233
rs10468258	SNP_A-8616084	16	17316866	C	T	0.31721	0.00224972	0.000660256	-0.0589179	0.0171246	0.000545195	0.753051047	0.450675944	0.091956178	0.00151826	-0.046712	0.014459	0.00128084	0.643427137	0.396055481	0.104607566
rs8087329	SNP_A-2090599	18	3158637	A	G	0.282167	0	0.000660583	0.0607119	0.0178981	0.000660583				0.00163184	0.0471612	0.0149246	0.00163184
rs11583325	SNP_A-8551431	1	104760681	C	T	0.098017	0.00340522	0.000660656	0.0596311	0.0270711	0.0262928	1.103950661	0.365987292	0.002562364	0.000771804	0.045897	0.0227997	0.0444151	1.011047609	0.324292092	0.001882295
rs6858668	SNP_A-8310043	4	145482271	C	T	0.215831	0	0.000661158	-0.0644168	0.0190072	0.000661158				0.00156717	-0.0506209	0.0159589	0.00156717
rs35198	SNP_A-4203528	16	63581082	G	T	0.0513544	0	0.000662474	-0.117652	0.0346558	0.000662474				0.00150898	-0.0923342	0.029009	0.00150898
rs9301908	SNP_A-8469873	13	93229086	C	T	0.252252	0	0.000664275	0.0618944	0.0182684	0.000664275				0.00178574	0.0480149	0.0153242	0.00178574
rs6823078	SNP_A-1947312	4	77415872	A	G	0.208922	0.00112867	0.000665643	0.0216823	0.0192734	0.252286	2.310815496	0.645595278	0.000332263	0.000983692	0.015094	0.0159971	0.345662	1.993161689	0.561463198	0.000405756
rs6900593	SNP_A-8540903	6	112925754	C	T	0.0279883	0.00821596	0.000668084	-0.179283	0.0485263	0.000209775	0.331364021	0.164838397	0.042558578	0.00212968	-0.136963	0.0407365	0.000808097	0.280635677	0.136097122	0.039510605
rs1943402	SNP_A-8688303	18	53005048	A	G	0.433523	0	0.000668538	-0.0567104	0.0167537	0.000668538				0.00185005	-0.0437121	0.0139975	0.00185005
rs17005120	SNP_A-1863862	4	82523439	A	G	0.247608	0.00112486	0.000669901	0.0198478	0.0179065	0.26137	2.35391389	0.644573148	0.000249492	0.000782422	0.0172198	0.0149805	0.250672	2.02722636	0.56000272	0.000311349
rs870144	SNP_A-2020556	21	45330407	G	T	0.493236	0	0.000671265	-0.0550683	0.0162667	0.000671265				0.000981201	-0.0447824	0.0135417	0.000981201
rs435923	SNP_A-1962871	2	40231136	G	T	0.431229	0	0.000672	0.0542952	0.0160415	0.000672				0.00176463	0.0420285	0.0133984	0.00176463
rs7919159	SNP_A-4214078	10	115651323	A	T	0.153318	0	0.000673983	0.074897	0.0221247	0.000673983				0.000715948	0.0637932	0.0187872	0.000715948
rs1199349	SNP_A-8369297	6	21945229	A	G	0.239118	0.00113122	0.000678966	-0.0377795	0.0181583	0.0366393	2.025312051	0.639204157	0.001466988	0.000648906	-0.0320592	0.015258	0.0359131	1.803343281	0.558952565	0.001300532
rs1914011	SNP_A-8507703	3	2692559	A	C	0.133747	0	0.000679583	0.0815886	0.0241366	0.000679583				0.00158917	0.0640678	0.020225	0.00158917
rs10150333	SNP_A-2311210	14	55667070	C	T	0.278716	0	0.000681509	0.0612788	0.0180815	0.000681509				0.00149261	0.0477032	0.0149722	0.00149261
rs9841694	SNP_A-4196840	3	54095285	C	T	0.229167	0	0.000682037	-0.0640516	0.0189494	0.000682037				0.000861507	-0.0529212	0.0158271	0.000861507
rs1039843	SNP_A-8643545	3	44214730	A	C	0.0293123	0.00225225	0.000683309	0.111129	0.0489932	0.0222883	-1.401580772	0.492024448	0.004115607	0.00211537	0.0867101	0.0400612	0.0306984	-1.0258408	0.398338859	0.010177459
rs12581840	SNP_A-1790556	12	19725418	A	G	0.280652	0	0.000683939	-0.0616394	0.0182237	0.000683939				0.00196304	-0.0472316	0.0152111	0.00196304
rs1494186	SNP_A-8609778	7	24054193	A	T	0.281215	0	0.000687184	0.0604739	0.0179035	0.000687184				0.00140395	0.0480266	0.0149896	0.00140395
rs13163920	SNP_A-1980491	5	6812714	C	T	0.0776644	0	0.000688578	-0.0978073	0.0289037	0.000688578				0.00215248	-0.0741943	0.0241087	0.00215248
rs11025849	SNP_A-8385113	11	20959597	A	G	0.220272	0	0.000689894	0.0651997	0.0193106	0.000689894				0.0021922	0.0497936	0.016209	0.0021922
rs7002284	SNP_A-2245247	8	26918492	C	T	0.261165	0.00113122	0.00069028	-0.0211457	0.0188819	0.259965	-2.30224481	0.647129051	0.000357518	0.000911416	-0.0163881	0.0157442	0.29821	-1.992009235	0.562078049	0.000414914
rs10891813	SNP_A-4226033	11	114607493	A	C	0.0315789	0	0.000692495	-0.134392	0.0395931	0.000692495				0.00101125	-0.110118	0.0333808	0.00101125
rs7240934	SNP_A-8548680	18	43392171	C	T	0.499436	0	0.000693371	0.0553246	0.0163742	0.000693371				0.00177841	0.0429017	0.0136869	0.00177841
rs12553631	SNP_A-2193266	9	111024534	A	G	0.139483	0	0.000693487	-0.0786787	0.0232137	0.000693487				0.00106387	-0.0644272	0.0196188	0.00106387
rs16859594	SNP_A-2274042	1	231994491	A	G	0.0760135	0	0.000695259	0.103896	0.0307913	0.000695259				0.00176683	0.081106	0.0258592	0.00176683
rs584050	SNP_A-1911705	6	124279899	C	T	0.146396	0	0.000695442	0.0755798	0.0223998	0.000695442				0.00168799	0.0594619	0.0188771	0.00168799
rs8022740	SNP_A-1879730	14	97825286	C	G	0.0607424	0	0.000698545	-0.114418	0.0339149	0.000698545				0.00212139	-0.0881847	0.0286147	0.00212139
rs10952037	SNP_A-8368730	7	7143338	A	G	0.208216	0.00112486	0.000702155	-0.0356623	0.0192728	0.0613766	2.124316525	0.64105168	0.000878249	0.000845903	-0.0285621	0.0160216	0.0749752	1.860096387	0.560058296	0.00093295
rs17405784	SNP_A-1859573	8	55883620	C	T	0.103933	0.00224972	0.000702684	0.093726	0.0258154	0.000272596	0.374006393	0.454005144	0.404472129	0.00185103	0.0736252	0.0218574	0.000788726	0.352536354	0.397803856	0.375747832
rs7814843	SNP_A-4231493	8	125999057	C	G	0.379155	0.00112613	0.000702955	-0.0600057	0.0160385	0.00017105	-0.425616776	0.643362216	0.506009435	0.00110487	-0.049257	0.0135058	0.000280772	-0.388721762	0.560235503	0.487956545
rs6560001	SNP_A-2182539	9	89360051	A	G	0.0276212	0	0.000703962	0.167878	0.0497655	0.000703962				0.00220113	0.126704	0.0412624	0.00220113
rs28558284	SNP_A-8405152	5	57429073	C	T	0.268529	0	0.00070616	0.0630934	0.0187055	0.00070616				0.00126129	0.0505787	0.0156338	0.00126129
rs675581	SNP_A-8305798	18	11877234	A	G	0.0954003	0.00113636	0.000706562	0.103865	0.0277902	0.000174842	0.551903737	0.653108107	0.394987459	0.00155952	0.0827838	0.0232748	0.000395593	0.455714952	0.560816762	0.41667382
rs4695970	SNP_A-4275759	4	176013822	A	G	0.392576	0	0.000707602	-0.0542169	0.0160903	0.000707602				0.00131807	-0.0430032	0.0133453	0.00131807
rs11739108	SNP_A-2301090	5	57091723	A	G	0.320022	0	0.000709397	-0.0563409	0.0167114	0.000709397				0.00212116	-0.0431077	0.0139877	0.00212116
rs2144883	SNP_A-1967948	20	16273140	C	T	0.164792	0	0.000709832	-0.0701593	0.020815	0.000709832				0.00213649	-0.0537734	0.0174608	0.00213649
rs566472	SNP_A-8661785	11	30544159	A	G	0.011851	0	0.000713367	0.244292	0.0725427	0.000713367				0.00144387	0.196655	0.0615343	0.00144387
rs10433660	SNP_A-4283603	4	5499949	C	T	0.173121	0	0.00071699	0.0711752	0.0211479	0.00071699				0.00199707	0.0545846	0.0176077	0.00199707
rs245866	SNP_A-1944839	7	29145017	A	G	0.349718	0	0.000717766	-0.0566354	0.0168208	0.000717766				0.00180802	-0.0443761	0.0141793	0.00180802
rs12332862	SNP_A-8331248	6	16600286	C	G	0.179705	0	0.000721349	-0.0697953	0.0207453	0.000721349				0.00121194	-0.0567917	0.0174922	0.00121194
rs1206744	SNP_A-8707398	20	45006002	G	T	0.170814	0.00112994	0.000721635	0.0752069	0.0201349	0.000174915	-0.252304227	0.322038947	0.431694775	0.0024243	0.0579591	0.0169364	0.000649967	-0.219087171	0.280589386	0.435124353
rs4964174	SNP_A-8319846	12	105225552	A	G	0.0169014	0.0011274	0.00072366	0.228052	0.0617046	0.000218903	-0.34607674	0.655344728	0.594369861	0.000859507	0.184775	0.0520352	0.000404171	-0.516734567	0.563304363	0.359222398
rs16948141	SNP_A-1794158	18	5403815	C	T	0.119932	0	0.000723911	0.0830925	0.0246545	0.000723911				0.00129244	0.0668091	0.0206965	0.00129244
rs2217421	SNP_A-1920031	2	114966246	C	T	0.139668	0.00114547	0.000725318	0.025048	0.0230097	0.272906	-2.386809095	0.647828226	0.00021904	0.0010313	0.0183441	0.0193277	0.342829	-2.053416835	0.563181213	0.00028213
rs7949008	SNP_A-4302183	11	42960677	A	T	0.248594	0	0.000726147	0.0627411	0.0186486	0.000726147				0.00213891	0.0478872	0.0155512	0.00213891
rs17145407	SNP_A-2137233	6	9066140	C	T	0.0872748	0	0.000726229	0.0975374	0.0290001	0.000726229				0.00117846	0.0788833	0.0242369	0.00117846
rs12281661	SNP_A-8681968	11	95490556	C	T	0.0641531	0.00112486	0.000726763	-0.120326	0.0322257	0.000177374	-0.496122454	0.643840771	0.439262631	0.00139049	-0.0968427	0.0270334	0.000359175	-0.435756962	0.560726866	0.437291196
rs11958854	SNP_A-8395930	5	152186239	C	T	0.234533	0	0.000727472	0.0623542	0.018548	0.000727472				0.00162896	0.0490438	0.015518	0.00162896
rs17182762	SNP_A-8595280	14	73577073	A	G	0.0961538	0	0.000727804	0.0864908	0.0257198	0.000727804				0.00137421	0.0695185	0.0216549	0.00137421
rs891507	SNP_A-1912737	7	150382999	C	T	0.0517435	0	0.000728131	0.118844	0.0352562	0.000728131				0.00102819	0.099047	0.0300719	0.00102819
rs7541297	SNP_A-2125784	1	150491665	A	T	0.0851184	0	0.000728485	0.095451	0.0282337	0.000728485				0.000813879	0.079375	0.0236258	0.000813879
rs1649048	SNP_A-4248662	10	59994288	C	T	0.187571	0	0.000728619	0.0688545	0.020477	0.000728619				0.00163071	0.0537075	0.0169951	0.00163071
rs11883015	SNP_A-4207794	19	61131427	A	G	0.231116	0	0.000734244	0.0638467	0.01895	0.000734244				0.00102979	0.0523937	0.0159094	0.00102979
rs2551408	SNP_A-8558123	18	59152902	A	T	0.447517	0	0.00073526	0.0531922	0.0158353	0.00073526				0.00154571	0.0421381	0.0132681	0.00154571
rs2898074	SNP_A-8508942	5	57225752	A	G	0.0118644	0	0.000737795	-0.243551	0.0725283	0.000737795				0.000897435	-0.205981	0.0618145	0.000897435
rs6787902	SNP_A-8561154	3	64414206	A	C	0.0975197	0	0.000738306	0.0940893	0.0279244	0.000738306				0.00142835	0.0745194	0.0232946	0.00142835
rs13302718	SNP_A-2058763	9	106120181	C	T	0.350788	0	0.000738734	0.0544461	0.0162162	0.000738734				0.00196137	0.0417532	0.0134456	0.00196137
rs6938184	SNP_A-2117391	6	21026230	A	G	0.143982	0	0.000738977	0.0766642	0.0228343	0.000738977				0.00171648	0.0599085	0.0190489	0.00171648
rs7157296	SNP_A-4216856	14	49636632	C	T	0.375703	0	0.000741475	0.0545754	0.016258	0.000741475				0.00156384	0.0432309	0.013627	0.00156384
rs4885948	SNP_A-8403623	13	52207434	C	T	0.0457627	0	0.000742691	0.129163	0.0384607	0.000742691				0.0023312	0.0990416	0.0324371	0.0023312
rs1742848	SNP_A-8511310	1	119001219	C	T	0.252416	0.00113636	0.000744912	-0.0191511	0.0183685	0.297026	2.388795905	0.647224319	0.000213926	0.000946674	-0.0152741	0.0153806	0.320947	2.058749884	0.56228493	0.000265923
rs11998418	SNP_A-1940308	8	26920529	A	T	0.22617	0.00112867	0.000745048	0.0204467	0.0196706	0.29595	-2.306167133	0.646919304	0.00034769	0.0010064	0.0152162	0.0163939	0.353578	-1.997468856	0.561839832	0.000397799
rs11998409	SNP_A-4284138	8	26920465	G	T	0.22617	0.00112867	0.000745048	0.0204467	0.0196706	0.29595	-2.306167133	0.646919304	0.00034769	0.0010064	0.0152162	0.0163939	0.353578	-1.997468856	0.561839832	0.000397799
rs17049524	SNP_A-1979072	4	138480305	A	G	0.0664789	0.0011274	0.000747382	-0.115912	0.0318448	0.000255442	0.891874543	0.664186599	0.177888601	0.00200185	-0.0905028	0.0267103	0.000734455	0.685553527	0.562159864	0.222981515
rs8076453	SNP_A-8294805	17	1182067	A	T	0.44482	0	0.000748322	0.0526776	0.015686	0.000748322				0.00185397	0.0410062	0.013134	0.00185397
rs11592860	SNP_A-8460200	10	2692805	A	G	0.224398	0.0123874	0.000748592	0.065235	0.0182585	0.000374082	-0.214981062	0.20637004	0.289912117	0.00146207	0.0522363	0.0153027	0.000670497	-0.165689982	0.170415583	0.331183039
rs13432035	SNP_A-2285839	2	114971814	C	T	0.336153	0.00112867	0.000751251	-0.0166132	0.0164072	0.31482	-2.393148366	0.645952368	0.000203473	0.000904828	-0.0137002	0.0135738	0.313104	-2.060076084	0.560991699	0.000254989
rs1658469	SNP_A-8632171	10	59962408	C	T	0.178571	0	0.000751311	-0.0700122	0.0208748	0.000751311				0.0015662	-0.055296	0.0174321	0.0015662
rs483997	SNP_A-8579884	22	26068226	A	C	0.40904	0	0.000753404	-0.0575749	0.0171756	0.000753404				0.00166103	-0.0448923	0.0142301	0.00166103
rs7721147	SNP_A-4203532	5	8307598	G	T	0.0179977	0	0.000754687	-0.198474	0.059167	0.000754687				0.00134377	-0.157346	0.0489148	0.00134377
rs4896035	SNP_A-8373071	6	134624037	C	T	0.308087	0	0.000754777	-0.0589616	0.0175896	0.000754777				0.00152711	-0.0470731	0.014805	0.00152711
rs12033734	SNP_A-8384062	1	7489376	C	G	0.0965011	0	0.000755603	-0.0880352	0.0262691	0.000755603				0.00111195	-0.0730213	0.0223214	0.00111195
rs17045941	SNP_A-8370537	2	54591896	C	G	0.355293	0	0.000758212	0.0562467	0.0167757	0.000758212				0.00224766	0.0428755	0.0139916	0.00224766
rs11850801	SNP_A-8319532	14	75115897	A	G	0.116423	0	0.000759001	-0.0840689	0.0250767	0.000759001				0.00224443	-0.0640616	0.0209024	0.00224443
rs11888129	SNP_A-8701085	2	167657384	G	T	0.0827586	0.0126292	0.000759444	0.106519	0.0285254	0.000179336	-0.013707698	0.17848235	0.947161453	0.00205669	0.0832577	0.0240318	0.000557409	-0.034167812	0.151062559	0.821112436
rs7017039	SNP_A-1854882	8	26917217	A	G	0.224167	0.00112994	0.000761292	-0.0204038	0.0197757	0.299872	-2.304109146	0.646937756	0.000352069	0.000997857	-0.0155036	0.0164664	0.346693	-1.996399876	0.56182374	0.000400516
rs12103753	SNP_A-8604802	17	12111920	G	T	0.470418	0	0.000761417	0.0541194	0.016111	0.000761417				0.00127691	0.0436285	0.0134995	0.00127691
rs286833	SNP_A-1786388	7	153729410	C	G	0.168166	0	0.00076169	0.0722632	0.0215753	0.00076169				0.00191444	0.0562252	0.018064	0.00191444
rs2424382	SNP_A-2180136	20	21513207	C	T	0.38964	0	0.000763338	-0.0559061	0.0166509	0.000763338				0.00124284	-0.0455499	0.0140614	0.00124284
rs682848	SNP_A-2284848	11	63956955	C	G	0.306998	0	0.000764922	-0.0595733	0.0176626	0.000764922				0.00145132	-0.0471902	0.014773	0.00145132
rs131213	SNP_A-8326394	22	30083849	C	T	0.127973	0	0.000765736	0.0813377	0.0242695	0.000765736				0.00151529	0.0645016	0.0202723	0.00151529
rs9291135	SNP_A-8525556	4	7630615	A	C	0.145051	0	0.000767157	-0.0765504	0.0228387	0.000767157				0.00127701	-0.0627265	0.0194102	0.00127701
rs6684760	SNP_A-2026509	1	239524852	C	G	0.100679	0	0.000767861	-0.0902598	0.0269659	0.000767861				0.00123344	-0.0734533	0.0226597	0.00123344
rs6650297	SNP_A-8397238	13	103764646	A	C	0.0404098	0.00113895	0.000771994	0.0816228	0.0409631	0.044576	1.95562897	0.641268013	0.002213826	0.000948497	0.0663228	0.0346208	0.0557312	1.724132785	0.560977922	0.002181959
rs10999965	SNP_A-2106604	10	73137463	A	G	0.0315671	0	0.000773508	0.155299	0.0463024	0.000773508				0.00109241	0.128006	0.0390688	0.00109241
rs7320842	SNP_A-8708271	13	38039336	C	G	0.249156	0	0.000775181	0.0627864	0.0187536	0.000775181				0.00147116	0.0494435	0.0154978	0.00147116
rs1720971	SNP_A-2224566	2	7739669	C	T	0.264342	0	0.000778156	0.0603399	0.018049	0.000778156				0.00226704	0.0464051	0.0151564	0.00226704
rs4819288	SNP_A-8579293	21	43944601	C	G	0.0867117	0	0.000778601	0.0938024	0.0278712	0.000778601				0.00196164	0.0732985	0.0236044	0.00196164
rs6838706	SNP_A-1891735	4	125070960	A	G	0.499436	0	0.000780593	0.053562	0.0159766	0.000780593				0.00208441	0.0415762	0.0134676	0.00208441
rs17480179	SNP_A-8396813	10	91316367	G	T	0.0168729	0	0.000781144	-0.200559	0.0599699	0.000781144				0.00226527	-0.154291	0.0503889	0.00226527
rs2187664	SNP_A-8352638	16	14184379	C	T	0.202475	0	0.000784053	-0.0686986	0.0205412	0.000784053				0.00176462	-0.0538106	0.0171546	0.00176462
rs6675459	SNP_A-8457850	1	62590805	C	T	0.413191	0	0.000785926	-0.0542722	0.0161652	0.000785926				0.00138252	-0.0425306	0.0132556	0.00138252
rs1995614	SNP_A-1804468	4	16333901	C	G	0.154106	0	0.000787194	-0.0739067	0.0221275	0.000787194				0.00165784	-0.0586381	0.0185842	0.00165784
rs11760619	SNP_A-8694621	7	106165870	A	G	0.00510204	0	0.000787945	0.372375	0.111445	0.000787945				0.00156467	0.298725	0.0941647	0.00156467
rs1346866	SNP_A-4208149	2	67877950	C	T	0.283616	0	0.000788758	0.0592468	0.0177416	0.000788758				0.00193418	0.0459471	0.0147762	0.00193418
rs1076123	SNP_A-4229789	22	22426783	A	G	0.34009	0	0.000789567	0.0568325	0.0169945	0.000789567				0.00182208	0.0438091	0.0140086	0.00182208
rs10246131	SNP_A-8417573	7	137623145	A	G	0.480856	0	0.000789655	0.0552566	0.0165468	0.000789655				0.0016963	0.0439666	0.0139643	0.0016963
rs6859119	SNP_A-8524123	5	130384542	A	C	0.117647	0	0.000792556	0.0837797	0.0249983	0.000792556				0.00143085	0.067253	0.0210263	0.00143085
rs12127810	SNP_A-8443035	1	187793402	C	T	0.294218	0.00452489	0.000793356	0.0664044	0.0178884	0.000192528	0.156358637	0.326281787	0.62795803	0.00169592	0.0529271	0.0149961	0.000438185	0.132493044	0.280421415	0.636702951
rs234729	SNP_A-1970552	21	43322164	A	G	0.0422297	0	0.00079484	-0.131373	0.039366	0.00079484				0.00156653	-0.105833	0.0333654	0.00156653
rs13439445	SNP_A-8472856	8	29425598	C	T	0.0591216	0	0.000795806	0.116102	0.0347822	0.000795806				0.00184114	0.0905164	0.0289726	0.00184114
rs7317144	SNP_A-2128650	13	93253982	C	T	0.356018	0	0.000796484	-0.0544704	0.0163087	0.000796484				0.00175832	-0.0429573	0.01369	0.00175832
rs7632787	SNP_A-4232823	3	72311406	C	T	0.187923	0	0.00079954	-0.0655033	0.0196347	0.00079954				0.00170653	-0.0517408	0.0164426	0.00170653
rs2247656	SNP_A-8510349	3	57112130	C	T	0.241263	0	0.000799777	0.064667	0.0193719	0.000799777				0.00196852	0.0494333	0.0159244	0.00196852
rs12051182	SNP_A-8371277	16	86075545	C	T	0.000563063	0	0.000800966	-1.09524	0.328059	0.000800966				0.00107137	-0.920453	0.280458	0.00107137
rs7741707	SNP_A-4251849	6	69937498	C	T	0.140023	0.00227273	0.000803252	-0.0788917	0.0229364	0.000600377	-0.372089008	0.225422361	0.095178956	0.00146543	-0.0621968	0.0190934	0.00116734	-0.333744112	0.198667761	0.093332455
rs1822295	SNP_A-4290763	11	10189732	A	G	0.083991	0	0.000805669	0.0960801	0.0287511	0.000805669				0.00121054	0.0783594	0.0241332	0.00121054
rs596308	SNP_A-1934029	11	63967228	A	G	0.468504	0	0.000808478	0.0523686	0.015714	0.000808478				0.00198868	0.0409374	0.0132005	0.00198868
rs1800555	SNP_A-8566722	1	94236205	A	G	0.000563063	0	0.0008097	1.0946	0.328166	0.0008097				0.00106955	0.920866	0.280542	0.00106955
rs132250	SNP_A-8652235	22	47501445	A	G	0.116883	0.00112867	0.000809989	0.0932722	0.0248389	0.000161619	0.011578402	0.662528921	1	0.00214908	0.0727766	0.0206925	0.000458716	0.013266305	0.561544156	0.981157341
rs12874613	SNP_A-8398120	13	59689737	C	T	0.000563063	0	0.000810442	1.0942	0.328067	0.000810442				0.00106382	0.921001	0.280453	0.00106382
rs17249600	SNP_A-2229759	17	69193022	A	G	0.00168919	0	0.000810806	-0.68691	0.203337	0.000810806				0.00215556	-0.498937	0.16215	0.00215556
rs7088736	SNP_A-8682327	10	132430656	G	T	0.0429621	0.00563698	0.000812726	-0.141237	0.0377168	0.000174293	-0.001032276	0.301567416	0.9665041	0.00184691	-0.111208	0.0314582	0.000428881	-0.015335408	0.252808693	0.951643658
rs4794614	SNP_A-8378506	17	51481587	A	T	0.059752	0	0.00081289	-0.115461	0.0346582	0.00081289				0.00219209	-0.0883636	0.0287648	0.00219209
rs12432629	SNP_A-8631297	14	50975746	C	G	0.460586	0	0.000813449	0.0522961	0.0156985	0.000813449				0.00135574	0.0422257	0.0131373	0.00135574
rs2075516	SNP_A-8673941	16	15777026	C	T	0.262655	0.0045045	0.000814131	-0.0612453	0.0181498	0.000709434	0.534493754	0.322042345	0.093504034	0.00150589	-0.0491692	0.0152501	0.00130974	0.45915214	0.280300313	0.101763713
rs16830092	SNP_A-2275460	1	199090121	A	G	0.209236	0	0.000816555	-0.067045	0.0201343	0.000816555				0.00172269	-0.052449	0.0166819	0.00172269
rs6033323	SNP_A-2270817	20	12073993	A	G	0.151464	0	0.000817221	0.0763328	0.0228202	0.000817221				0.00103326	0.0632914	0.0192241	0.00103326
rs3087476	SNP_A-8547576	1	52627549	A	G	0.000563063	0	0.000817845	1.09383	0.328209	0.000817845				0.0010726	0.92074	0.280574	0.0010726
rs11363538	SNP_A-2270869	15	31774929	A	T	0.293919	0	0.000818406	0.0581723	0.0174579	0.000818406				0.00190711	0.0453007	0.0145488	0.00190711
rs10489016	SNP_A-8620772	4	27004084	C	G	0.160138	0	0.000819153	0.0751832	0.0225888	0.000819153				0.00195487	0.0587457	0.0189103	0.00195487
rs3850578	SNP_A-2041767	5	141515756	C	T	0.000563063	0	0.000820687	-1.09351	0.328206	0.000820687				0.00107055	-0.920833	0.280555	0.00107055
rs6685964	SNP_A-8627440	1	202172751	A	T	0.320022	0	0.000820803	-0.0581181	0.0173921	0.000820803				0.000817089	-0.0485449	0.0144542	0.000817089
rs12496828	SNP_A-2232760	3	160313239	A	G	0.164977	0	0.000827548	-0.071645	0.0215214	0.000827548				0.0023041	-0.0547369	0.0179062	0.0023041
rs6831079	SNP_A-8557779	4	70703757	C	T	0.0541761	0	0.000827687	-0.113967	0.0341712	0.000827687				0.00158254	-0.0896151	0.0282788	0.00158254
rs12580754	SNP_A-8369741	12	69509873	A	T	0.00791855	0	0.00082836	-0.294273	0.0884708	0.00082836				0.00113024	-0.245475	0.0751445	0.00113024
rs17163638	SNP_A-8346754	7	142105912	C	T	0.0646794	0	0.000830091	-0.108416	0.0325467	0.000830091				0.00133021	-0.0884778	0.0274803	0.00133021
rs1124314	SNP_A-4208890	20	42227375	C	T	0.418172	0	0.00083098	-0.0523934	0.0157243	0.00083098				0.00137396	-0.0422781	0.0131695	0.00137396
rs12572650	SNP_A-8676361	10	63263847	A	G	0.0510783	0	0.000832163	-0.122608	0.0368768	0.000832163				0.00148182	-0.0974414	0.0305619	0.00148182
rs4256311	SNP_A-8532965	5	57334951	G	T	0.185602	0	0.000832303	0.0695084	0.0209023	0.000832303				0.00152334	0.0558953	0.0175763	0.00152334
rs12104840	SNP_A-8694912	2	40273633	A	G	0.193002	0	0.000837969	0.0687053	0.0206774	0.000837969				0.00195915	0.0539589	0.0173742	0.00195915
rs10879218	SNP_A-2237171	12	69598037	C	T	0.0731982	0	0.000838177	-0.104239	0.0310226	0.000838177				0.00124268	-0.0842873	0.0260195	0.00124268
rs12549194	SNP_A-8644012	8	139896019	G	T	0.346284	0	0.000840641	-0.0549443	0.0165361	0.000840641				0.00159051	-0.0433233	0.0136775	0.00159051
rs6584044	SNP_A-2168508	10	97757376	A	G	0.356018	0	0.000840938	-0.0562092	0.0169089	0.000840938				0.00158637	-0.0449833	0.0141982	0.00158637
rs9911526	SNP_A-8392267	17	28977851	A	T	0.35158	0	0.00084423	0.0570608	0.017167	0.00084423				0.00169192	0.0450684	0.0143107	0.00169192
rs368047	SNP_A-1828012	16	83066869	C	G	0.104638	0	0.000845143	0.0860182	0.0258768	0.000845143				0.00128005	0.0702102	0.021731	0.00128005
rs7171746	SNP_A-8648589	15	71060162	A	G	0.0507412	0	0.00084658	-0.119504	0.0359862	0.00084658				0.00135185	-0.0965285	0.0300232	0.00135185
rs13174108	SNP_A-8431511	5	145932649	A	T	0.313836	0	0.000847046	-0.0547348	0.0164638	0.000847046				0.00212976	-0.0425035	0.0137971	0.00212976
rs12785255	SNP_A-8539297	11	101930012	A	G	0.393018	0	0.000848056	0.0546535	0.0163999	0.000848056				0.00208281	0.0421248	0.0136444	0.00208281
rs4871338	SNP_A-4231461	8	124101440	C	T	0.410574	0	0.000849955	-0.0552977	0.0166631	0.000849955				0.00141216	-0.0445649	0.0139166	0.00141216
rs16879235	SNP_A-2055097	4	26996671	C	G	0.122886	0	0.000852696	-0.0833777	0.0251318	0.000852696				0.00187104	-0.0655126	0.0210016	0.00187104
rs10952038	SNP_A-2176040	7	7143380	G	T	0.210141	0.00112613	0.000853165	-0.0336929	0.0192901	0.0772223	2.132822389	0.64155071	0.000846803	0.00106191	-0.0265051	0.0160266	0.0985207	1.860536535	0.560507223	0.000939201
rs10965941	SNP_A-2101002	9	23573321	A	G	0.242954	0	0.000854798	0.0613534	0.0184852	0.000854798				0.0019449	0.048264	0.0155296	0.0019449
rs17118726	SNP_A-2046003	11	115106909	A	T	0.0956965	0	0.000856176	-0.0897916	0.0269987	0.000856176				0.00162179	-0.0720978	0.0228027	0.00162179
rs16909643	SNP_A-1832294	9	25707857	A	G	0.014881	0	0.000857065	-0.287672	0.0870032	0.000857065				0.00160327	-0.238926	0.0753072	0.00160327
rs4754857	SNP_A-8521764	11	101937688	C	T	0.481293	0	0.000862242	0.0548579	0.0164614	0.000862242				0.00207962	0.0421893	0.013663	0.00207962
rs4812631	SNP_A-2240552	20	40759541	C	T	0.454233	0.00114547	0.000866502	0.0589839	0.0159992	0.000213288	0.3145397	0.322800184	0.32710675	0.00136452	0.0479598	0.0133637	0.000350819	0.271844617	0.280941562	0.333504436
rs1956974	SNP_A-1801149	14	29984572	A	G	0.250844	0	0.000867114	0.0594614	0.0179478	0.000867114				0.00202858	0.0467171	0.0150932	0.00202858
rs2248641	SNP_A-8714607	6	96599954	C	T	0.279842	0	0.000872446	-0.0590364	0.0178288	0.000872446				0.00173376	-0.0469886	0.0149548	0.00173376
rs10853309	SNP_A-8442248	18	3991419	A	G	0.42126	0	0.000873438	-0.0528333	0.0158775	0.000873438				0.00158579	-0.0424859	0.0134095	0.00158579
rs13261940	SNP_A-8594067	8	26927511	G	T	0.42235	0.00114679	0.000874011	-0.0141771	0.0160353	0.377391	-2.31847565	0.649094141	0.000338188	0.00115845	-0.0107512	0.0133364	0.420376	-1.996901078	0.563482353	0.000415442
rs1159179	SNP_A-1869853	1	212175264	A	G	0.41901	0	0.000874823	-0.0533063	0.016098	0.000874823				0.00153593	-0.0419418	0.0131986	0.00153593
rs9546567	SNP_A-2098174	13	35640906	C	T	0.175676	0.00112486	0.000875345	-0.0784067	0.0211943	0.000216204	-0.250861026	0.321938207	0.433519681	0.00157279	-0.0629218	0.0177381	0.000409753	-0.2228024	0.280459685	0.427165456
rs11741039	SNP_A-2173037	5	80322126	C	T	0.0854893	0	0.000884904	-0.095024	0.0287318	0.000884904				0.00131509	-0.0775016	0.0240465	0.00131509
rs7104300	SNP_A-8635449	11	5429565	A	G	0.0736783	0	0.000885929	-0.101383	0.0306505	0.000885929				0.00242733	-0.0773511	0.0254358	0.00242733
rs17611272	SNP_A-1867682	7	27713588	A	G	0.0526961	0	0.000886147	0.128692	0.0387533	0.000886147				0.000702704	0.106565	0.0313278	0.000702704
rs1566739	SNP_A-1786791	8	30198191	A	G	0.0326026	0.00112486	0.000886628	0.0788059	0.0452302	0.0815746	-2.070031975	0.641263194	0.001193032	0.00119	0.05991	0.0379413	0.11469	-1.812429439	0.561247902	0.001286884
rs4385169	SNP_A-2296759	5	180410079	C	T	0.042503	0.00236407	0.000886659	0.0673393	0.0303102	0.0251638	-1.306024488	0.461494725	0.004448215	0.0012763	0.0554913	0.0257884	0.0316982	-1.12099653	0.400853217	0.005283513
rs1480520	SNP_A-2116316	6	130176369	C	T	0.00411765	0	0.00089134	0.404669	0.122176	0.00089134				0.00103897	0.349391	0.106159	0.00103897
rs6955346	SNP_A-8671567	7	32336078	C	T	0.391892	0	0.000891768	-0.0555612	0.0167153	0.000891768				0.00114555	-0.0455203	0.0139513	0.00114555
rs11739839	SNP_A-1847495	5	57092020	A	C	0.31982	0	0.00089225	-0.055295	0.0167158	0.00089225				0.00241146	-0.0425358	0.0139781	0.00241146
rs12070283	SNP_A-2295958	1	116724376	A	G	0.263514	0	0.000897066	0.0604149	0.0182886	0.000897066				0.00221478	0.0470693	0.0153379	0.00221478
rs12501311	SNP_A-2286873	4	65842770	A	G	0.228507	0	0.000897167	-0.0628583	0.0190226	0.000897167				0.0024107	-0.0485184	0.0159434	0.0024107
rs4815541	SNP_A-8386900	20	2673678	C	T	0.377953	0	0.000898898	0.0542484	0.0164092	0.000898898				0.00182405	0.0429778	0.0137442	0.00182405
rs16910586	SNP_A-2156610	8	83613694	A	G	0.00449691	0.00563698	0.00089979	0.434581	0.116576	0.000181778	-0.400463432	0.320869437	0.20796226	0.00193323	0.353044	0.0995942	0.000413568	-0.323499709	0.27119215	0.233237874
rs254694	SNP_A-8400681	12	114073907	A	G	0.268884	0	0.000901332	0.0622408	0.0186874	0.000901332				0.00118239	0.0505883	0.0155478	0.00118239
rs264776	SNP_A-2233886	5	64431208	C	T	0.0986471	0	0.000901337	-0.0875791	0.0263667	0.000901337				0.00188852	-0.0687648	0.0220637	0.00188852
rs822519	SNP_A-4244484	1	154107330	A	G	0.413302	0	0.00090229	-0.0552409	0.0167335	0.00090229				0.00183406	-0.0434291	0.0138934	0.00183406
rs693856	SNP_A-2132227	13	40627632	C	T	0.0963923	0	0.000905697	-0.0911296	0.0274357	0.000905697				0.00153059	-0.0728469	0.0229166	0.00153059
rs4890620	SNP_A-2191302	18	41885856	A	G	0.164229	0	0.00090746	-0.0711494	0.0214664	0.00090746				0.00142216	-0.0577533	0.0180466	0.00142216
rs12885202	SNP_A-8587047	14	97887969	A	C	0.473566	0.00112613	0.000907818	-0.0533305	0.0159504	0.000797447	-0.65623835	0.328492653	0.045556944	0.00135392	-0.0431214	0.0132968	0.00122724	-0.552414565	0.281474792	0.05001028
rs16876613	SNP_A-1992881	8	30151690	C	T	0.0326761	0.0011274	0.000909142	0.0786144	0.0452772	0.0826177	-2.069253644	0.641820488	0.001210056	0.00122152	0.0596446	0.0379779	0.116656	-1.812145065	0.561747671	0.001302099
rs315805	SNP_A-2022150	5	169679312	A	G	0.11851	0	0.000910053	-0.0820266	0.0248119	0.000910053				0.00193512	-0.0626354	0.020144	0.00193512
rs7797022	SNP_A-2287362	7	88015831	C	G	0.456387	0.00112486	0.000911311	0.0244725	0.0161761	0.126659	2.233752844	0.644615424	0.000524823	0.00122764	0.0186081	0.0135031	0.168532	1.930919041	0.560514792	0.000598205
rs17056753	SNP_A-8292592	8	26998277	C	T	0.14229	0.00340522	0.000914732	-0.0793874	0.0233063	0.000653016	-0.380375424	0.188596322	0.044472513	0.00121546	-0.0646983	0.019491	0.000939455	-0.326955473	0.163053905	0.045249728
rs4421280	SNP_A-8621683	7	142813339	C	T	0.047619	0	0.00091515	0.12487	0.0378201	0.00091515				0.00126645	0.102044	0.0315535	0.00126645
rs10180408	SNP_A-8316505	2	159204833	G	T	0.071509	0	0.000918057	-0.10391	0.0313453	0.000918057				0.00147644	-0.0834943	0.0261794	0.00147644
rs16957550	SNP_A-8465301	15	31775626	A	G	0.279661	0	0.000920336	-0.0592182	0.0179629	0.000920336				0.00181361	-0.0471726	0.0150773	0.00181361
rs3118077	SNP_A-2137011	13	50200311	C	T	0.432508	0	0.000924841	-0.0542321	0.0164503	0.000924841				0.00173614	-0.0427036	0.0135929	0.00173614
rs16830399	SNP_A-4258835	1	43382726	C	G	0.164229	0	0.000935654	0.0714055	0.0216856	0.000935654				0.00152868	0.0586911	0.0184614	0.00152868
rs2224951	SNP_A-2263541	6	96599864	A	G	0.279279	0	0.000936823	0.0586826	0.0178294	0.000936823				0.00186544	0.0466593	0.0149535	0.00186544
rs12890277	SNP_A-4230890	14	97894239	C	G	0.485939	0	0.000944298	-0.0530394	0.0160807	0.000944298				0.00140352	-0.0431485	0.0134667	0.00140352
rs9645551	SNP_A-1833712	10	114371103	A	G	0.201014	0	0.000944632	0.0675988	0.0203924	0.000944632				0.00157487	0.054242	0.0171089	0.00157487
rs4948093	SNP_A-4271734	7	55991781	C	T	0.0483962	0.00112613	0.000945443	0.0738069	0.0378061	0.0486735	2.119414245	0.642433257	0.000928505	0.00132049	0.0525908	0.0302677	0.082644	1.865143412	0.561635347	0.000934114
rs16956023	SNP_A-8453996	17	682547	A	G	0.0648253	0.00112867	0.000945724	-0.0655516	0.034443	0.0561451	1.092988436	0.322302543	0.000674415	0.0017553	-0.0424797	0.0271665	0.118253	0.938953248	0.281520478	0.000887783
rs41361349	SNP_A-2098310	12	111558940	G	T	0.00338219	0	0.000951368	-0.446136	0.135324	0.000951368				0.00212282	-0.354353	0.114989	0.00212282
rs12280233	SNP_A-8403653	11	124974474	G	T	0.191913	0	0.000954164	0.0659834	0.0200501	0.000954164				0.00224563	0.0514787	0.0167971	0.00224563
rs17048437	SNP_A-1964538	2	114968657	C	T	0.0962296	0.00112613	0.000958168	-0.0190964	0.0263785	0.46812	-2.326772054	0.645620607	0.000299909	0.00121186	-0.0149104	0.022183	0.501662	-2.005656487	0.561067882	0.000369668
rs16934591	SNP_A-4234573	9	119175907	C	T	0.114994	0	0.000962036	-0.0831605	0.0252945	0.000962036				0.00195911	-0.0664679	0.021402	0.00195911
rs16843242	SNP_A-2305949	2	241679954	A	G	0.09375	0.00113507	0.000966822	-0.0993677	0.0271362	0.000238752	-0.281652224	0.322297694	0.380458157	0.0018975	-0.0803712	0.0230054	0.000500481	-0.246599885	0.280613301	0.379756942
rs361367	SNP_A-8596679	7	141900447	C	T	0.427268	0.0181612	0.000967946	-0.0246485	0.016178	0.123447	-0.49518703	0.15329939	0.001175054	0.00193347	-0.0203458	0.013657	0.136646	-0.397688816	0.129225127	0.00215264
rs35081406	SNP_A-4218369	19	61133258	A	G	0.256468	0	0.000968471	0.0616399	0.0187374	0.000968471				0.00140615	0.0501198	0.0156451	0.00140615
rs902823	SNP_A-8357209	8	143183332	C	T	0.130972	0.00225225	0.000969131	0.0172575	0.0242759	0.488147	-2.321076411	0.643220863	0.000293994	0.00110184	0.0152765	0.0203692	0.453466	-2.001918848	0.559042812	0.000361042
rs7659948	SNP_A-8467052	4	82199017	C	T	0.277903	0	0.000970303	0.0562101	0.0170853	0.000970303				0.00111231	0.047299	0.014459	0.00111231
rs384441	SNP_A-8481297	3	64768581	C	T	0.186374	0	0.0009763	-0.0697092	0.0210517	0.0009763				0.00182455	-0.0540395	0.0172822	0.00182455
rs2127522	SNP_A-2272343	3	65356692	C	T	0.163472	0	0.000976392	-0.0715469	0.0217897	0.000976392				0.00187525	-0.0564532	0.0181012	0.00187525
rs17618568	SNP_A-8714911	15	84862364	A	C	0.00921659	0	0.000976647	-0.278671	0.0837873	0.000976647				0.00112484	-0.231437	0.070813	0.00112484
rs6462976	SNP_A-8363700	7	40362825	C	T	0.42833	0	0.000977543	0.0542307	0.0165188	0.000977543				0.00152769	0.0445908	0.0140252	0.00152769
rs12033506	SNP_A-1925847	1	43391556	A	C	0.335582	0.00225225	0.000977697	-0.0605882	0.0166375	0.000259752	0.211718099	0.289778183	0.463609391	0.00208559	-0.0469192	0.0136056	0.000590366	0.193927487	0.250771106	0.439537688
rs1072130	SNP_A-2018402	21	34504573	G	T	0.257883	0	0.000980637	0.0606512	0.018379	0.000980637				0.00127535	0.0498387	0.0154209	0.00127535
rs7659133	SNP_A-2228764	4	37228342	C	T	0.334646	0	0.000982145	-0.0547552	0.0166734	0.000982145				0.00144178	-0.0444891	0.0139192	0.00144178
rs3924100	SNP_A-8625513	9	119143898	C	T	0.0517435	0	0.000986581	0.116171	0.0353474	0.000986581				0.00168502	0.093934	0.0298159	0.00168502
rs17768054	SNP_A-1896806	14	71401362	C	T	0.0385488	0	0.000987798	-0.136514	0.0416274	0.000987798				0.00200931	-0.107106	0.0345706	0.00200931
rs1701980	SNP_A-8507771	1	119010423	C	T	0.242544	0.00112486	0.000989468	-0.0132931	0.0190282	0.487783	2.347296888	0.644817471	0.000260581	0.0010999	-0.0127379	0.0159301	0.424149	2.026646782	0.560219131	0.000314246
rs10885102	SNP_A-1894553	10	112919743	C	T	0.246344	0	0.000989735	0.060532	0.0184776	0.000989735				0.00127407	0.0499355	0.0154495	0.00127407
rs11943532	SNP_A-1948863	4	27001043	C	G	0.122034	0	0.000990048	-0.0829277	0.0253127	0.000990048				0.00234028	-0.0643819	0.0210938	0.00234028
rs16979990	SNP_A-1954985	19	14842557	C	G	0.0893761	0.00112486	0.000992921	-0.0197707	0.0287398	0.490949	-2.32264889	0.646044439	0.00031015	0.00121868	-0.0157959	0.023973	0.510129	-2.005514415	0.561231532	0.000371454
rs7981964	SNP_A-8360934	13	91019716	A	G	0.22216	0	0.000993127	0.0621314	0.018886	0.000993127				0.00204867	0.0483094	0.0156226	0.00204867
rs823223	SNP_A-8486494	2	2806981	C	T	0.253656	0	0.000997341	-0.0598703	0.0182778	0.000997341				0.002004	-0.0476107	0.0153638	0.002004
rs2247407	SNP_A-8626378	14	41924173	A	G	0.225336	0.00337458	0.000997591	-0.0256847	0.0201797	0.199305	-0.695889144	0.190967798	0.000276629	0.0014908	-0.0194622	0.0166004	0.241357	-0.583198755	0.163747879	0.000388383
rs16923522	SNP_A-4269998	11	95674992	C	T	0.0219348	0	0.000998308	0.181949	0.0555498	0.000998308				0.00204567	0.142052	0.0459309	0.00204567
rs16871838	SNP_A-4210013	4	21363292	C	T	0.383878	0	0.00100198	-0.0547694	0.016734	0.00100198				0.00201821	-0.0427375	0.0138006	0.00201821
rs6449959	SNP_A-2180131	5	67553319	C	T	0.386261	0	0.00100207	-0.0534836	0.0162709	0.00100207				0.00154535	-0.0430166	0.0135445	0.00154535
rs1439223	SNP_A-8463926	2	193893331	A	G	0.299604	0.00113122	0.00100455	0.03322	0.0177639	0.0596386	2.057857146	0.641691643	0.001295246	0.00134631	0.0254812	0.0147561	0.0845519	1.798494464	0.560935221	0.001393491
rs2423849	SNP_A-2290505	20	14852170	A	G	0.408291	0.00340136	0.00100752	0.0601242	0.0162367	0.000203249	0.057571033	0.393003745	0.894918159	0.00219744	0.0480868	0.0137001	0.000471059	0.038545473	0.323756367	0.905257497
rs4756858	SNP_A-4243831	11	16626773	C	T	0.0394366	0.0011274	0.0010089	0.0806251	0.0427072	0.0563866	2.131896638	0.643727033	0.000886275	0.00123467	0.0625089	0.0351446	0.0756468	1.875224282	0.562350488	0.000889871
rs34147990	SNP_A-8446555	11	71837760	C	T	0.499438	0	0.00101518	-0.0516428	0.0157978	0.00101518				0.00115628	-0.0431224	0.0132273	0.00115628
rs4077470	SNP_A-4221588	12	5467073	A	G	0.47079	0	0.00101532	-0.0499197	0.0151607	0.00101532				0.00159863	-0.0401082	0.0126678	0.00159863
rs11576162	SNP_A-8605519	1	47053137	C	G	0.0506757	0	0.00101592	0.118351	0.0361356	0.00101592				0.00130461	0.0982133	0.0304507	0.00130461
rs9825577	SNP_A-4275071	3	55208344	A	G	0.260405	0	0.00101621	0.059975	0.0183314	0.00101621				0.0013607	0.0492187	0.0153182	0.0013607
rs42808	SNP_A-8316930	2	40688602	A	T	0.276	0	0.00101736	-0.0617935	0.0188981	0.00101736				0.00187101	-0.0494176	0.0158413	0.00187101
rs11046327	SNP_A-8438601	12	22209281	C	T	0.0995475	0	0.00102038	-0.0893422	0.0273444	0.00102038				0.00196661	-0.0700356	0.0225588	0.00196661
rs10191063	SNP_A-2103240	2	150660771	A	G	0.0133102	0	0.00102298	0.232505	0.0711557	0.00102298				0.00197176	0.183356	0.0590707	0.00197176
rs6782687	SNP_A-1795013	3	55204815	C	T	0.411136	0	0.00102342	0.0528411	0.0161414	0.00102342				0.00188924	0.0418643	0.0134331	0.00188924
rs2173763	SNP_A-1871645	3	123811850	A	G	0.375141	0	0.0010256	-0.0544633	0.0166531	0.0010256				0.00229983	-0.042105	0.0137715	0.00229983
rs7291465	SNP_A-4209229	22	47849529	C	T	0.142777	0	0.00102618	0.0742648	0.0226751	0.00102618				0.00203076	0.0587441	0.0189807	0.00203076
rs16958490	SNP_A-1864203	17	52914816	A	G	0.0941375	0	0.00102963	0.0910406	0.0278811	0.00102963				0.00176861	0.0739735	0.0235873	0.00176861
rs8071508	SNP_A-8674178	17	701870	C	T	0.0807453	0.00225989	0.00103091	-0.0714234	0.0291863	0.014009	0.811520455	0.287564045	0.004707655	0.00132761	-0.0589414	0.0249125	0.0182011	0.713236962	0.250667249	0.004539443
rs738163	SNP_A-1797447	22	25836926	C	T	0.284014	0	0.00103152	-0.0574608	0.0175781	0.00103152				0.00192089	-0.0448793	0.0144231	0.00192089
rs2256608	SNP_A-2003813	14	68125281	C	T	0.137387	0	0.00103164	-0.0755453	0.0231057	0.00103164				0.00182615	-0.0604414	0.0193311	0.00182615
rs2407103	SNP_A-8634094	8	37071072	C	T	0.0873732	0	0.00103177	0.0929762	0.0284769	0.00103177				0.00164488	0.0754617	0.0238984	0.00164488
rs1556318	SNP_A-8346098	21	45444268	G	T	0.201835	0	0.00103341	0.0648488	0.0198319	0.00103341				0.00236555	0.0511287	0.0167688	0.00236555
rs6468064	SNP_A-2123773	8	31723363	A	G	0.117614	0.00112613	0.00103682	0.0903021	0.0249148	0.000270325	0.340585272	0.647720708	0.583185546	0.00202073	0.072669	0.0208627	0.000519846	0.231492302	0.561694567	0.680342938
rs6573820	SNP_A-1837004	14	67731966	A	G	0.165544	0.00790961	0.00103695	0.0797883	0.0216578	0.000215771	0.078140633	0.147226354	0.593975025	0.00206558	0.063989	0.0182573	0.000479983	0.089719636	0.120384614	0.456304979
rs4436399	SNP_A-1848400	1	219880251	C	T	0.360517	0	0.00103957	0.0531322	0.016279	0.00103957				0.00179965	0.0428819	0.0136961	0.00179965
rs6697462	SNP_A-8528697	1	219877678	A	G	0.360517	0	0.00103957	0.0531322	0.016279	0.00103957				0.00179965	0.0428819	0.0136961	0.00179965
rs12547204	SNP_A-8314077	8	59245101	C	G	0.022009	0	0.00104059	0.184139	0.0563659	0.00104059				0.00213705	0.141649	0.0459957	0.00213705
rs2622524	SNP_A-1805692	17	30619955	G	T	0.220472	0	0.00104163	0.0627521	0.0192364	0.00104163				0.00183614	0.050268	0.0160858	0.00183614
rs2692419	SNP_A-8416141	7	109638592	G	T	0.462493	0.00112867	0.00104409	0.0606487	0.0164301	0.000211727	0.248071865	0.665306782	0.699212778	0.00174877	0.0490077	0.0137047	0.000367953	0.166193174	0.562202171	0.767596949
rs6544071	SNP_A-2232595	2	37454297	A	G	0.196509	0	0.00104433	-0.0666041	0.0204235	0.00104433				0.00131504	-0.0549334	0.0170441	0.00131504
rs6500583	SNP_A-2309244	16	4146014	A	G	0.230034	0	0.00104536	0.0624043	0.0191405	0.00104536				0.00180594	0.0505254	0.0161427	0.00180594
rs17827026	SNP_A-2289200	3	109214236	A	G	0.00731982	0	0.00104679	-0.30207	0.0926593	0.00104679				0.0019407	-0.24368	0.0783914	0.0019407
rs12590729	SNP_A-8551669	14	76156974	C	T	0.143182	0	0.00104919	0.0748551	0.0228151	0.00104919				0.00204687	0.0589171	0.0190508	0.00204687
rs2060552	SNP_A-2098044	8	23752778	A	G	0.204059	0	0.00105148	-0.064591	0.0198194	0.00105148				0.00209393	-0.0508815	0.0164893	0.00209393
rs513009	SNP_A-8335067	1	43435963	A	G	0.431384	0	0.00105392	-0.0501858	0.0154008	0.00105392				0.00164746	-0.0407732	0.0129147	0.00164746
rs9816445	SNP_A-8621774	3	54446008	C	T	0.0124294	0	0.00105984	0.231752	0.0708702	0.00105984				0.00178435	0.189811	0.0605739	0.00178435
rs16905531	SNP_A-2276469	8	137333621	C	G	0.124297	0	0.00106145	-0.0796957	0.0243303	0.00106145				0.0016701	-0.0642552	0.0203785	0.0016701
rs17313050	SNP_A-8639117	5	163943844	A	G	0.0328985	0.00113507	0.00106302	-0.163152	0.0444935	0.000231947	0.046896673	0.673199463	0.947264622	0.0022042	-0.131009	0.0374992	0.000500416	0.04262496	0.563959038	0.939769225
rs10104396	SNP_A-2045499	8	23753357	C	T	0.190205	0	0.00106341	-0.0660052	0.0202734	0.00106341				0.00179127	-0.0528796	0.0168811	0.00179127
rs7086943	SNP_A-2139442	10	28600457	C	T	0.156674	0	0.00106453	-0.0706384	0.0216647	0.00106453				0.00178955	-0.057349	0.0183066	0.00178955
rs2451877	SNP_A-2006085	10	122901221	A	G	0.264108	0	0.00106454	-0.0615682	0.0188819	0.00106454				0.00139079	-0.0504966	0.0157469	0.00139079
rs2407314	SNP_A-8286521	8	4065761	C	G	0.473476	0.00112994	0.00106834	-0.0574669	0.0158083	0.000267756	0.198595872	0.322099449	0.535111447	0.00220163	-0.0452733	0.0131245	0.00058832	0.185022816	0.280573702	0.509783227
rs17188397	SNP_A-8586940	13	91591584	A	C	0.246724	0.00341686	0.00106955	-0.0255322	0.0178213	0.146998	1.241227787	0.378552614	0.001096701	0.00179562	-0.0195383	0.0148863	0.189696	1.03391751	0.324712422	0.00150362
rs889299	SNP_A-2270491	16	23289415	A	G	0.266704	0	0.00107359	0.0585209	0.017966	0.00107359				0.00108319	0.0499295	0.0152276	0.00108319
rs7658976	SNP_A-8497768	4	105121924	G	T	0.384746	0	0.00107417	0.05325	0.016365	0.00107417				0.00166795	0.0431636	0.0136875	0.00166795
rs7930034	SNP_A-8499022	11	39946041	C	T	0.169396	0.00112994	0.00107727	-0.0356269	0.0216406	0.0998317	-2.193955661	0.643301346	0.000624358	0.0012543	-0.0280333	0.0179728	0.119177	-1.910810775	0.56193796	0.000703236
rs1491411	SNP_A-8304250	4	176014446	A	G	0.392576	0	0.00107913	-0.0523281	0.0160935	0.00107913				0.00191571	-0.0415518	0.0133506	0.00191571
rs2073192	SNP_A-4274705	20	2592996	C	T	0.0563698	0	0.00108378	0.111998	0.0343046	0.00108378				0.00189569	0.0897306	0.0288012	0.00189569
rs12625994	SNP_A-8482020	20	23367312	C	T	0.235327	0	0.00108451	0.0606838	0.01866	0.00108451				0.00206402	0.0480427	0.0155474	0.00206402
rs10468442	SNP_A-8596424	17	63900782	A	G	0.0868095	0	0.00108698	0.095986	0.0291624	0.00108698				0.00207528	0.0742209	0.0240319	0.00207528
rs1742852	SNP_A-1957145	1	119011355	C	T	0.235791	0.00112486	0.00108788	0.0104242	0.0189634	0.589088	2.347801521	0.644886351	0.000260203	0.00122584	0.0102639	0.0157917	0.515892	2.026435292	0.560288482	0.000315235
rs9602375	SNP_A-8392140	13	35647756	C	T	0.171928	0	0.00108896	0.0696979	0.0213338	0.00108896				0.00191706	0.0555452	0.0178477	0.00191706
rs6445310	SNP_A-2147457	3	63014629	A	G	0.13892	0	0.00109203	-0.0762868	0.0231227	0.00109203				0.00151223	-0.0612663	0.0192523	0.00151223
rs7950254	SNP_A-2063894	11	108240280	C	T	0.129439	0	0.0010949	0.0776112	0.0238952	0.0010949				0.00211489	0.0616973	0.0200129	0.00211489
rs1449570	SNP_A-8358816	13	56921960	A	G	0.0719139	0	0.00109613	-0.104667	0.0322377	0.00109613				0.00242053	-0.0787407	0.025885	0.00242053
rs6906518	SNP_A-8361977	6	148141003	C	T	0.372891	0	0.00109715	-0.0526756	0.0162222	0.00109715				0.00202901	-0.0423408	0.0136796	0.00202901
rs17460665	SNP_A-2195167	13	43069453	C	T	0.0786199	0	0.00109727	-0.0951843	0.0293173	0.00109727				0.00184883	-0.0768395	0.0246043	0.00184883
rs10139457	SNP_A-8389032	14	97873864	C	T	0.369014	0.00224972	0.00109824	-0.0606115	0.0166372	0.000269524	-0.172158913	0.289474148	0.547024089	0.00193574	-0.0488317	0.0139682	0.000495972	-0.145382793	0.25081662	0.562306921
rs17499877	SNP_A-2165934	4	82523456	C	T	0.115926	0.00112486	0.00109982	0.0127838	0.0251932	0.603365	2.320227822	0.64753818	0.000326986	0.00139407	0.00840155	0.0206742	0.684562	2.005684596	0.562817296	0.000385352
rs12517252	SNP_A-8481405	5	149891179	A	G	0.352081	0	0.0011002	0.054798	0.0167402	0.0011002				0.00181891	0.0439624	0.0140554	0.00181891
rs751193	SNP_A-1921831	3	55462357	A	T	0.361079	0	0.00110317	0.0524656	0.0161723	0.00110317				0.00201929	0.0420726	0.0135858	0.00201929
rs1373516	SNP_A-2165309	7	152715434	A	T	0.131214	0	0.00110445	0.0755455	0.0231448	0.00110445				0.00141442	0.0626114	0.0195531	0.00141442
rs12215835	SNP_A-1936345	6	71580672	G	T	0.374576	0	0.00110523	-0.0538381	0.0165464	0.00110523				0.00200699	-0.0428586	0.0138321	0.00200699
rs7101167	SNP_A-8525422	10	11855461	A	G	0.306306	0	0.00110669	0.0550947	0.0169828	0.00110669				0.00239561	0.043026	0.0141299	0.00239561
rs10103378	SNP_A-4299624	8	143186269	C	T	0.369577	0.0011274	0.0011094	0.00760984	0.0165778	0.646559	-2.346313363	0.642467771	0.000249198	0.0013563	0.00534977	0.013965	0.701751	-2.027844571	0.558348522	0.000297633
rs9497759	SNP_A-1882989	6	147727967	C	T	0.12809	0.00676437	0.0011105	-0.0851292	0.0232146	0.000234392	-0.011069918	0.29387449	0.96086319	0.0023516	-0.0685303	0.0197084	0.00053146	-0.032149448	0.231567332	0.889612991
rs6026852	SNP_A-1959582	20	57408113	C	G	0.0896785	0.00112867	0.00111494	0.0492871	0.0275219	0.0729897	2.138723792	0.642627326	0.000841991	0.00120382	0.041772	0.0233311	0.0737338	1.860533696	0.56175412	0.000964077
rs4149070	SNP_A-8391183	12	21261150	C	G	0.369344	0	0.00111613	0.0547533	0.016838	0.00111613				0.00190688	0.0441142	0.0141674	0.00190688
rs2424384	SNP_A-1813292	20	21515305	A	G	0.382883	0	0.00111692	0.0544203	0.0167423	0.00111692				0.00195182	0.0438899	0.0141271	0.00195182
rs11174626	SNP_A-4230942	12	61414425	G	T	0.125	0	0.00111749	0.0811318	0.0249725	0.00111749				0.00207443	0.0649265	0.0210209	0.00207443
rs3775018	SNP_A-8385811	4	96062889	C	T	0.00281215	0	0.00112399	-0.481666	0.147904	0.00112399				0.00187562	-0.392217	0.125764	0.00187562
rs981288	SNP_A-8341627	21	38142419	A	C	0.193912	0	0.00112487	-0.0657409	0.0202406	0.00112487				0.0018881	-0.0532867	0.0170971	0.0018881
rs17022248	SNP_A-1964184	1	119019485	A	C	0.0596511	0.00112486	0.00112551	-0.0156964	0.0333831	0.636184	2.336371455	0.645563662	0.000282986	0.00135423	-0.0132746	0.0281017	0.636774	2.016901486	0.560758161	0.000340138
rs6822055	SNP_A-2139503	4	77415212	C	T	0.217783	0.00112486	0.00113647	-0.00924936	0.0193615	0.65121	2.346588646	0.644928032	0.000262098	0.00122151	-0.0107163	0.0163514	0.512399	2.0255864	0.560289689	0.000317066
rs16891487	SNP_A-8430352	8	119857293	C	G	0.119074	0	0.00113679	0.0811348	0.0249488	0.00113679				0.00196638	0.0646736	0.0208316	0.00196638
rs17185804	SNP_A-8526106	1	119022019	C	T	0.0875212	0.00112867	0.00113729	0.0139334	0.0280706	0.619249	2.338522267	0.646278011	0.000283483	0.00136911	0.0113949	0.0234449	0.627068	2.01993034	0.561404224	0.000338586
rs7300328	SNP_A-2191705	12	91158546	A	G	0.0850225	0	0.00113845	0.0961718	0.0297155	0.00113845				0.00227681	0.0761069	0.0248677	0.00227681
rs11136976	SNP_A-4228061	8	5996980	A	G	0.0495495	0	0.00114753	0.116762	0.0360156	0.00114753				0.00148416	0.0946361	0.0296871	0.00148416
rs2874848	SNP_A-4304300	13	35181952	G	T	0.333333	0	0.0011516	0.0544362	0.0167891	0.0011516				0.00173422	0.0443996	0.014131	0.00173422
rs744769	SNP_A-2031033	8	143185035	A	G	0.238898	0.00225225	0.00115467	0.00689285	0.0187685	0.718154	-2.359557864	0.643719811	0.000237019	0.00137177	0.00547368	0.0155403	0.724754	-2.035963147	0.559141579	0.000287163
rs17427971	SNP_A-2133763	4	82523383	C	T	0.136185	0.00112486	0.00115738	-0.00916317	0.0225589	0.68197	2.348008794	0.644957594	0.000260701	0.00138314	-0.00810831	0.0190642	0.67071	2.023323689	0.560430919	0.000323087
rs10912910	SNP_A-8697856	1	173443009	A	T	0.131194	0	0.00115771	0.0773519	0.0239251	0.00115771				0.00180071	0.0636145	0.0203189	0.00180071
rs6807583	SNP_A-1801464	3	180022180	A	G	0.393138	0	0.00115832	-0.0542654	0.0167526	0.00115832				0.00211564	-0.0433009	0.0140468	0.00211564
rs16893890	SNP_A-1852477	4	16335748	A	G	0.146794	0	0.00116224	-0.0734259	0.0227267	0.00116224				0.0023538	-0.0581663	0.0190685	0.0023538
rs7527318	SNP_A-1801702	1	150491572	C	T	0.0850225	0	0.001163	0.0920186	0.0283068	0.001163				0.00138561	0.075852	0.0236458	0.00138561
rs2731065	SNP_A-8494032	12	47179190	C	T	0.435883	0	0.00116426	-0.052472	0.0162466	0.00116426				0.00196797	-0.042718	0.0137608	0.00196797
rs9938206	SNP_A-2082866	16	81948789	C	T	0.304837	0	0.00116452	0.0540421	0.0167318	0.00116452				0.00202198	0.0434969	0.0140484	0.00202198
rs11128158	SNP_A-1865419	3	66751055	A	G	0.283776	0.00225734	0.00116772	-0.0610391	0.0174769	0.000446941	-0.301705791	0.28336731	0.28060712	0.00239147	-0.0481628	0.0145709	0.000986797	-0.262900865	0.250930959	0.295063924
rs159322	SNP_A-1813643	2	200891704	C	G	0.104115	0	0.00116907	0.0882063	0.0273219	0.00116907				0.00158121	0.0735248	0.0231919	0.00158121
rs4145620	SNP_A-8287652	10	46514311	G	T	0.224758	0.0967366	0.00117139	0.0701604	0.0200423	0.000450091	-0.028301052	0.073269331	0.685316244	0.00230325	0.0563552	0.0169482	0.000921561	-0.029443663	0.063457083	0.642771194
rs17062609	SNP_A-2032382	3	60210296	A	G	0.127684	0	0.00117365	-0.077368	0.0239034	0.00117365				0.0011387	-0.0661064	0.0202497	0.0011387
rs998675	SNP_A-4276705	4	9557927	A	G	0.223476	0	0.00117694	0.0622833	0.0193043	0.00117694				0.00231335	0.0493841	0.0161615	0.00231335
rs7972929	SNP_A-2035846	12	130548183	C	T	0.164229	0	0.00117734	0.0712603	0.0220839	0.00117734				0.00221224	0.0568023	0.0185075	0.00221224
rs4134194	SNP_A-2138976	7	40407085	A	G	0.303491	0	0.00118164	0.0559588	0.0173397	0.00118164				0.00195594	0.0455856	0.0146758	0.00195594
rs12287250	SNP_A-8614561	11	125263496	A	G	0.0743243	0	0.00118373	0.0973535	0.0301878	0.00118373				0.00171702	0.0804365	0.0255767	0.00171702
rs16967763	SNP_A-8364608	15	36992760	A	G	0.0466439	0	0.00118498	-0.125954	0.0390098	0.00118498				0.00184465	-0.100531	0.0321829	0.00184465
rs6541833	SNP_A-8337275	2	123019052	C	T	0.374859	0	0.00118809	0.0538284	0.0166939	0.00118809				0.00204102	0.0430907	0.0139298	0.00204102
rs12876300	SNP_A-1893102	13	110849509	C	T	0.466817	0	0.00119142	-0.0498762	0.0153779	0.00119142				0.00199431	-0.0398797	0.012863	0.00199431
rs6788371	SNP_A-8619289	3	188801818	C	T	0.386133	0	0.00119404	-0.0533863	0.0165555	0.00119404				0.00193794	-0.0429165	0.0138042	0.00193794
rs12276729	SNP_A-2230929	11	124989254	A	G	0.107424	0	0.00119621	-0.0817344	0.0253289	0.00119621				0.00233365	-0.0649587	0.0212771	0.00233365
rs11808628	SNP_A-8555020	1	119011503	C	T	0.140845	0.00112613	0.00119856	-0.00522976	0.0233507	0.832052	2.35182806	0.643811027	0.000248438	0.00142194	-0.00609008	0.0193287	0.752776	2.028384787	0.559535638	0.000305386
rs182922	SNP_A-8448496	5	16228842	A	G	0.363739	0	0.00120051	0.0539873	0.0167079	0.00120051				0.00135887	0.0448219	0.013948	0.00135887
rs7013745	SNP_A-8419015	8	26920246	C	G	0.249012	0.00112994	0.00120648	0.00311088	0.0184586	0.868819	-2.346095727	0.645369994	0.000266077	0.00146912	0.00227288	0.0153083	0.882003	-2.02344414	0.560678528	0.000324865
rs9391296	SNP_A-8703942	6	58737880	A	G	0.296108	0.00112867	0.00120813	0.0312636	0.0173555	0.0693937	1.962058121	0.643200061	0.002188608	0.0014376	0.0247346	0.0146053	0.0907072	1.748792697	0.56212122	0.001924356
rs999189	SNP_A-2176472	4	125042436	C	G	0.39447	0	0.00121411	0.050738	0.0157634	0.00121411				0.00197058	0.0414231	0.0133453	0.00197058
rs2792788	SNP_A-2170415	1	56513311	C	T	0.338401	0	0.0012146	0.05398	0.016671	0.0012146				0.00203544	0.0427877	0.0138282	0.00203544
rs16931697	SNP_A-2289574	8	66127071	A	C	0.00056243	0.00112613	0.0012207	-1.17566	0.322065	0.000250608	-1.147120482	0.457325126	0.011596555	0.00146659	-1.01404	0.279827	0.000306892	-0.981371117	0.39595854	0.013381039
rs10427020	SNP_A-8389410	19	14842533	A	T	0.390669	0.00112486	0.00122181	-0.00402381	0.0162545	0.807173	-2.359255805	0.646068197	0.000249525	0.00143276	-0.00455682	0.0137156	0.73979	-2.038673333	0.56148872	0.000298782
rs2870643	SNP_A-8448625	20	53687770	A	T	0.179019	0	0.00122424	0.0712522	0.0221534	0.00122424				0.00157416	0.0593157	0.0187077	0.00157416
rs35621418	SNP_A-4192667	19	61133124	A	G	0.255079	0	0.00122496	-0.0605168	0.0187751	0.00122496				0.00166203	-0.0494173	0.0156654	0.00166203
rs4518485	SNP_A-8320819	6	55087451	A	G	0.167232	0	0.00122528	-0.0683233	0.0211826	0.00122528				0.0021008	-0.0545419	0.017681	0.0021008
rs16893884	SNP_A-2104287	6	40743388	C	T	0.405512	0	0.00122738	0.053367	0.0165974	0.00122738				0.00213682	0.0425463	0.0138155	0.00213682
rs7817624	SNP_A-2244941	8	31678918	A	G	0.119186	0	0.00122807	0.0806836	0.0250555	0.00122807				0.00143387	0.0668472	0.0209016	0.00143387
rs1872218	SNP_A-4281419	10	118585294	C	T	0.286839	0	0.00122888	0.0561331	0.0174204	0.00122888				0.00238358	0.0444191	0.0145801	0.00238358
rs12880931	SNP_A-1848310	14	97895929	C	G	0.483982	0	0.00122985	0.0522106	0.0162017	0.00122985				0.00164042	0.0428811	0.0135762	0.00164042
rs7845878	SNP_A-2233743	8	143182307	A	G	0.412958	0.0011274	0.0012321	0.000946934	0.0158142	0.983021	-2.347724567	0.644300654	0.000258147	0.00144552	0.00182235	0.0131073	0.889455	-2.031360253	0.56007072	0.00030324
rs17236661	SNP_A-2098829	4	77415500	A	C	0.14326	0.0011274	0.00123428	0.00247905	0.0227123	0.942544	2.350886554	0.644947793	0.000255341	0.00144168	0.00532835	0.0192295	0.781774	2.025998711	0.560349568	0.000316684
rs6663614	SNP_A-8688390	1	211164564	G	T	0.272573	0	0.00123588	-0.0579759	0.0179731	0.00123588				0.00146386	-0.0479762	0.0150309	0.00146386
rs2471429	SNP_A-8639256	16	18174041	A	C	0.261266	0.00569476	0.00124145	-0.0448486	0.0176789	0.0106862	0.717281891	0.284919112	0.012086005	0.00165434	-0.0347236	0.0147092	0.0184614	0.649718931	0.250147913	0.009553432
rs12041292	SNP_A-8536414	1	119019198	A	C	0.20644	0.00114942	0.00124253	-0.0050766	0.0197972	0.794712	2.340449685	0.643255115	0.000262695	0.00143836	-0.00410516	0.0165713	0.804405	2.02489636	0.558696247	0.000306669
rs7627908	SNP_A-2060416	3	188706444	C	T	0.463442	0	0.0012443	0.0508371	0.0158247	0.0012443				0.00237961	0.0400013	0.0131278	0.00237961
rs3861941	SNP_A-8404547	1	62597378	A	G	0.409347	0	0.00124782	0.0517457	0.0160915	0.00124782				0.0019771	0.0416685	0.0134287	0.0019771
rs1374682	SNP_A-1972932	3	63025425	C	G	0.107666	0	0.00124838	0.0834143	0.0256616	0.00124838				0.00120971	0.0698091	0.0214986	0.00120971
rs12369234	SNP_A-1835400	12	128041085	A	G	0.130484	0	0.00125175	-0.0756863	0.023569	0.00125175				0.0024128	-0.0601745	0.0197757	0.0024128
rs1951362	SNP_A-1844940	1	119021121	G	T	0.121827	0.0011274	0.00125746	-0.00447133	0.0243443	0.858645	2.360721777	0.648369593	0.000260059	0.00147031	-0.00601711	0.020311	0.76711	2.042162357	0.563355393	0.000305549
rs1430116	SNP_A-2253475	2	114962810	A	T	0.0674536	0.00112486	0.00125763	-0.00224283	0.0324718	0.966328	-2.352602643	0.646127561	0.000259853	0.00151403	0.000150335	0.0264968	0.995474	-2.026801457	0.561433734	0.000323399
rs1946959	SNP_A-4217060	4	77415701	A	G	0.489589	0.00112486	0.0012582	-0.000958826	0.0156462	0.976512	2.350436231	0.645035966	0.000257333	0.00147492	-0.00300277	0.0131196	0.819017	2.030117665	0.560571652	0.000309595
rs2209675	SNP_A-8507536	14	93217707	A	G	0.00338219	0	0.00126253	-0.428666	0.133666	0.00126253				0.00196896	-0.356131	0.114726	0.00196896
rs315810	SNP_A-4297590	5	169684937	C	T	0.119951	0	0.00126332	-0.0809569	0.0251445	0.00126332				0.00152351	-0.0657031	0.0206549	0.00152351
rs2942219	SNP_A-8424503	8	23495253	A	G	0.0416667	0	0.00126503	-0.129091	0.0401774	0.00126503				0.00201607	-0.104012	0.0335838	0.00201607
rs17022247	SNP_A-1964183	1	119019029	A	G	0.0766197	0.00112613	0.00126884	0.00271717	0.0300058	0.953893	2.351556013	0.645731425	0.000259785	0.0015069	0.00395161	0.0248576	0.873729	2.029514283	0.560960262	0.000313869
rs17122462	SNP_A-8604417	11	118230794	C	T	0.149044	0	0.00127201	-0.0737759	0.023012	0.00127201				0.00237695	-0.0582613	0.0191183	0.00237695
rs2980221	SNP_A-1841840	8	76470294	A	C	0.477477	0	0.00127304	0.0503873	0.0157261	0.00127304				0.00238999	0.0401488	0.0131819	0.00238999
rs6715753	SNP_A-1875674	2	8494812	A	T	0.170608	0	0.00127713	0.065518	0.0204343	0.00127713				0.00241038	0.0524415	0.0172325	0.00241038
rs4733099	SNP_A-1808184	8	31759547	C	T	0.120407	0.00113122	0.00128064	-0.0884358	0.0247914	0.000336533	0.337855506	0.649168451	0.58625309	0.00222273	-0.071784	0.0207759	0.000576351	0.233133462	0.562264249	0.678511792
rs10519257	SNP_A-4300836	15	48176213	A	G	0.0464326	0	0.00128103	-0.127097	0.0396156	0.00128103				0.00155961	-0.103725	0.0326866	0.00155961
rs10487025	SNP_A-8671655	7	87990714	C	T	0.157569	0.00112486	0.00128363	0.028075	0.0219376	0.199251	2.19163667	0.644501801	0.000665934	0.00152635	0.0220798	0.0182567	0.22683	1.900892415	0.560467071	0.000725692
rs224328	SNP_A-1801755	20	33482432	A	G	0.145833	0	0.00128718	0.0731646	0.022854	0.00128718				0.00188951	0.0597869	0.0191841	0.00188951
rs1224715	SNP_A-4205917	6	58534951	C	G	0.221203	0.0249716	0.00129784	0.0231851	0.0191368	0.220485	-0.460853808	0.136096035	0.000674453	0.00210508	0.0202805	0.0159658	0.204335	-0.372510994	0.114884821	0.001229866
rs17101164	SNP_A-8545582	10	84727384	G	T	0.218468	0	0.00129905	-0.0638251	0.0198749	0.00129905				0.00180112	-0.0519669	0.0165989	0.00180112
rs840399	SNP_A-1795864	5	34051438	C	T	0.412296	0.0011274	0.00130125	-0.0224593	0.0158985	0.157225	-2.139019997	0.640434229	0.0008035	0.00157537	-0.018085	0.0133194	0.174877	-1.862403604	0.561135425	0.000940535
rs504918	SNP_A-8620239	3	125565860	A	G	0.366704	0	0.00130343	-0.0537246	0.0167967	0.00130343				0.00237686	-0.0427067	0.0140141	0.00237686
rs17703807	SNP_A-2174342	15	34553348	A	G	0.233898	0	0.00130836	-0.0610553	0.0190001	0.00130836				0.00220592	-0.0482656	0.0157214	0.00220592
rs3863757	SNP_A-8628479	1	119001091	A	G	0.0912721	0.00114025	0.00130851	0.00772802	0.0277465	0.782595	2.340660079	0.648321872	0.000292576	0.00155758	0.00638383	0.0231224	0.782545	2.021672703	0.563120596	0.000349017
rs2253203	SNP_A-2207373	10	122897282	A	G	0.269448	0	0.00130991	-0.0603816	0.0188669	0.00130991				0.00176913	-0.0493966	0.0157511	0.00176913
rs4421260	SNP_A-8615018	7	40391433	C	G	0.405512	0	0.00131368	-0.0534561	0.0167261	0.00131368				0.00216342	-0.0433381	0.0140896	0.00216342
rs8019150	SNP_A-8529400	14	51715553	A	G	0.170897	0.0011274	0.00131619	0.0682473	0.0210464	0.00116503	-1.046115117	0.646584297	0.104325322	0.00176888	0.0559033	0.0176431	0.0015848	-0.908957845	0.561156213	0.105634668
rs4744942	SNP_A-2072676	9	71617303	G	T	0.239437	0.0011274	0.00131916	-0.0117986	0.0185328	0.516707	-2.296208371	0.651042521	0.000394807	0.00125398	-0.0085178	0.0154234	0.580907	-2.010487708	0.559904163	0.00034795
rs10019046	SNP_A-8320302	4	82182984	A	C	0.395833	0	0.00132271	-0.0509962	0.0159117	0.00132271				0.00152188	-0.0427893	0.0134539	0.00152188
rs7555918	SNP_A-2151189	1	210952428	A	G	0.192833	0	0.00132829	0.0659967	0.0206336	0.00132829				0.00240413	0.0519988	0.0170821	0.00240413
rs1059508	SNP_A-8430461	7	38732408	C	T	0.00283126	0	0.00133231	-0.48009	0.149726	0.00133231				0.00162901	-0.397262	0.125696	0.00162901
rs10893658	SNP_A-8506835	11	126626740	C	T	0.176836	0	0.00133655	0.0663764	0.0207662	0.00133655				0.00134251	0.0562684	0.0174907	0.00134251
rs964733	SNP_A-8288670	10	99170171	A	T	0.0180383	0	0.00134176	0.188615	0.0589145	0.00134176				0.00194206	0.157082	0.0505362	0.00194206
rs12829374	SNP_A-8394074	12	109005751	A	C	0.0394144	0	0.00134227	0.13229	0.0411868	0.00134227				0.0022931	0.106837	0.0349332	0.0022931
rs11871031	SNP_A-2140077	17	42771537	A	T	0.00675676	0	0.00134654	0.301437	0.0944228	0.00134654				0.00155409	0.258816	0.0815349	0.00155409
rs6602601	SNP_A-2000937	10	6379246	G	T	0.33821	0.00112486	0.00134995	-0.0599444	0.0169278	0.000375056	-0.571571714	0.645566906	0.371630922	0.00217495	-0.0488291	0.0142461	0.000637278	-0.514178098	0.561140286	0.359755122
rs6992115	SNP_A-2098052	8	40820923	A	C	0.356018	0	0.00134997	0.0529878	0.0166152	0.00134997				0.00229302	0.0422203	0.0138051	0.00229302
rs488735	SNP_A-2299054	1	180876084	C	T	0.119235	0	0.00135185	0.079314	0.0248214	0.00135185				0.00179602	0.0655943	0.0209461	0.00179602
rs6713585	SNP_A-8292525	2	37478442	C	T	0.216732	0.00564334	0.00135379	0.069196	0.0193522	0.000354262	0.099714588	0.161250189	0.533746201	0.00178222	0.0558749	0.0160081	0.000506248	0.087151611	0.136383903	0.522978453
rs2552261	SNP_A-8594427	8	5857346	G	T	0.349453	0.00115075	0.00135692	0.0286339	0.0174015	0.0988912	-2.093895174	0.646203726	0.001145339	0.00153466	0.0239847	0.014428	0.0968014	-1.811736692	0.561786569	0.001307358
rs10248526	SNP_A-8478053	7	13328928	C	T	0.138304	0.00800915	0.00135777	-0.0817415	0.0230193	0.000371815	-0.166222243	0.182503424	0.3589788	0.00228106	-0.0650319	0.0191214	0.000702088	-0.148592876	0.155672442	0.340085187
rs990267	SNP_A-8574193	1	115743497	A	G	0.481398	0	0.00135937	0.0510461	0.0159381	0.00135937				0.00184326	0.0419965	0.0134437	0.00184326
rs16964626	SNP_A-4220370	13	103790546	A	T	0.0275436	0.00112486	0.00136202	-0.0852754	0.0487764	0.0792725	1.953353952	0.641767495	0.002243953	0.00188176	-0.0611098	0.040313	0.129908	1.734900584	0.562346084	0.002098219
rs3843826	SNP_A-8381109	9	118699510	C	G	0.349269	0	0.00136391	0.0537175	0.0167806	0.00136391				0.00228013	0.0425926	0.0139191	0.00228013
rs17020655	SNP_A-1797499	2	37482006	A	G	0.211725	0.0022805	0.00136434	-0.0672411	0.0194566	0.000548927	0.312696767	0.296231216	0.289714545	0.00176687	-0.0544105	0.0160593	0.000735387	0.246802057	0.251338174	0.326396413
rs11818790	SNP_A-8603266	10	120006123	A	G	0.100228	0	0.00136455	0.0856192	0.0268244	0.00136455				0.00207618	0.0689697	0.0223319	0.00207618
rs11699545	SNP_A-2032343	20	54808435	C	T	0.0754505	0	0.00137207	-0.096076	0.0301752	0.00137207				0.00185804	-0.0796223	0.0255078	0.00185804
rs1529047	SNP_A-1973606	3	99734717	A	G	0.345361	0	0.00137506	0.0557924	0.0175277	0.00137506				0.00223291	0.044551	0.0145282	0.00223291
rs8032381	SNP_A-2116268	15	47019889	C	G	0.0793026	0	0.00138236	0.0927597	0.0291482	0.00138236				0.00218377	0.0754376	0.024548	0.00218377
rs1617837	SNP_A-1873124	1	162873910	A	C	0.456693	0	0.00138822	0.0499054	0.0156432	0.00138822				0.0021037	0.0400936	0.0129992	0.0021037
rs4444527	SNP_A-8388524	2	88627739	C	T	0.0101408	0.0011274	0.00138873	-0.133966	0.0769661	0.0804697	1.8996573	0.64572793	0.003130025	0.00142122	-0.113376	0.0667628	0.0898253	1.684817989	0.565295808	0.002957759
rs7105671	SNP_A-8359100	11	85778882	A	G	0.221035	0	0.00138976	-0.06088	0.019152	0.00138976				0.001958	-0.0501083	0.0161336	0.001958
rs1331863	SNP_A-4222121	1	56513280	A	G	0.369932	0	0.00139826	0.0536913	0.0167429	0.00139826				0.00240435	0.0421733	0.0138549	0.00240435
rs77143	SNP_A-1873405	10	115679793	A	G	0.199661	0	0.0014017	0.0633344	0.0199362	0.0014017				0.00218284	0.0508078	0.0165323	0.00218284
rs7605970	SNP_A-1888387	2	29629992	A	G	0.0297143	0	0.00140379	0.150331	0.0472637	0.00140379				0.00204488	0.122394	0.0395715	0.00204488
rs507098	SNP_A-8444963	10	116052500	A	G	0.405436	0	0.00141132	0.0518932	0.0162938	0.00141132				0.00180994	0.0431223	0.01378	0.00180994
rs2205612	SNP_A-8398019	1	173443753	A	G	0.127672	0	0.00141945	0.0764295	0.0240764	0.00141945				0.00210049	0.063131	0.0204654	0.00210049
rs6725186	SNP_A-8657933	2	37811873	C	T	0.307517	0	0.00142363	0.0559162	0.0176199	0.00142363				0.00191633	0.0460515	0.0147962	0.00191633
rs12412916	SNP_A-4281379	10	90557082	C	T	0.128814	0	0.00142434	-0.076562	0.024001	0.00142434				0.00179604	-0.0622786	0.0198871	0.00179604
rs9895247	SNP_A-2265680	17	36738147	A	G	0.314157	0.00112867	0.00142435	-0.0300765	0.0169835	0.0749046	1.95391204	0.641719068	0.00223989	0.00182147	-0.0215843	0.0140247	0.124159	1.753970211	0.561578002	0.001847008
rs10928205	SNP_A-2134956	2	144494859	C	T	0.0455568	0	0.00142621	0.119974	0.0378305	0.00142621				0.00232125	0.097268	0.0318431	0.00232125
rs2745763	SNP_A-8482011	20	8227044	A	T	0.392897	0	0.00142663	-0.0524663	0.0165258	0.00142663				0.00197217	-0.0427483	0.0137733	0.00197217
rs2214873	SNP_A-4260077	7	41785436	A	T	0.0456595	0	0.0014269	0.121357	0.0380796	0.0014269				0.00237392	0.0982265	0.0322285	0.00237392
rs11724679	SNP_A-8462649	4	144019811	A	G	0.013173	0.0351076	0.00143649	-0.258832	0.0711211	0.000302663	0.226684325	0.133160664	0.090618065	0.00218012	-0.208166	0.0593096	0.000471255	0.186656433	0.112663583	0.097926249
rs4958711	SNP_A-2168346	5	153564556	A	G	0.298986	0	0.00144013	0.0550334	0.0172887	0.00144013				0.00236903	0.044355	0.0145501	0.00236903
rs383659	SNP_A-4286882	13	76536100	G	T	0.141653	0.00112486	0.00144206	-0.0395131	0.0231498	0.0850554	1.988729999	0.641122673	0.001851225	0.00183393	-0.0294289	0.0191992	0.12568	1.756777387	0.561346811	0.001808168
rs4963630	SNP_A-2254998	12	25756603	A	T	0.1991	0	0.00144436	-0.0629416	0.0197086	0.00144436				0.00222836	-0.0508469	0.0165789	0.00222836
rs4073921	SNP_A-8411578	3	72443658	C	T	0.117315	0.00112867	0.00144585	0.029848	0.0249116	0.227017	-2.249152923	0.646788447	0.00050285	0.00174018	0.0232501	0.0209156	0.266607	-1.942818816	0.562119494	0.000574018
rs9551705	SNP_A-2053344	13	29070495	A	G	0.0422297	0	0.00144718	-0.124569	0.0392245	0.00144718				0.00140518	-0.105385	0.0328942	0.00140518
rs2586771	SNP_A-8489485	18	46596474	C	G	0.0378875	0	0.00145507	-0.131083	0.0414143	0.00145507				0.00214608	-0.105149	0.0341557	0.00214608
rs11066476	SNP_A-1932578	12	111949750	A	G	0.357305	0	0.00145674	0.0517855	0.016262	0.00145674				0.00197533	0.0422809	0.0136246	0.00197533
rs6485413	SNP_A-8493707	11	43250079	C	T	0.435883	0	0.00147209	0.0497073	0.0156977	0.00147209				0.00177799	0.0412253	0.0131518	0.00177799
rs7669711	SNP_A-1791645	4	67092261	A	G	0.056338	0.00112613	0.00148076	0.0390266	0.0335558	0.240005	2.233497558	0.645534101	0.000534708	0.00174084	0.0313966	0.0285014	0.270945	1.933057423	0.561221514	0.00059939
rs11211483	SNP_A-4205137	1	47480022	C	G	0.024239	0	0.00148229	0.16628	0.0524651	0.00148229				0.00208277	0.136934	0.0443534	0.00208277
rs431960	SNP_A-8538024	20	53688685	C	G	0.237356	0	0.00148265	0.0593684	0.0187358	0.00148265				0.00222374	0.0474623	0.0154712	0.00222374
rs8038562	SNP_A-8496516	15	31862372	C	T	0.188297	0	0.00148272	-0.0654405	0.020711	0.00148272				0.00171473	-0.0552426	0.0175619	0.00171473
rs2835989	SNP_A-4209126	21	38114422	C	T	0.216535	0	0.00149893	-0.0607645	0.0191553	0.00149893				0.00242142	-0.0491467	0.0161573	0.00242142
rs10089895	SNP_A-8427116	8	140653145	A	G	0.240585	0.00112486	0.00150719	-0.0218248	0.0188307	0.249385	-2.162618323	0.645501844	0.000796884	0.00205469	-0.0146143	0.0156916	0.35193	-1.880252356	0.561464244	0.000845906
rs13096920	SNP_A-8672071	3	181186037	C	G	0.0918246	0	0.00151189	0.0943447	0.0299158	0.00151189				0.0022199	0.0747928	0.0243736	0.0022199
rs646814	SNP_A-8577886	20	12939536	C	T	0.291104	0	0.00151882	-0.0543937	0.0172228	0.00151882				0.0018183	-0.0452886	0.0144788	0.0018183
rs559027	SNP_A-1880177	6	70981182	A	T	0.210586	0	0.00152452	-0.0625155	0.0197638	0.00152452				0.00194604	-0.0516104	0.0166074	0.00194604
rs1901094	SNP_A-4258839	8	20609320	C	T	0.215278	0	0.00152514	-0.0566967	0.0179911	0.00152514				0.00201966	-0.0461405	0.0148993	0.00201966
rs10503866	SNP_A-1992885	8	30175995	G	T	0.0123944	0.0011274	0.00152745	-0.0998322	0.0717417	0.16059	-1.972182039	0.651010413	0.002312092	0.00131804	-0.0920808	0.0605165	0.128473	-1.767672574	0.564474694	0.001796408
rs2179851	SNP_A-8638232	1	55642936	G	T	0.0848791	0.00112486	0.00153717	-0.032098	0.0281863	0.256536	-2.161902699	0.645576549	0.000800592	0.00154342	-0.0282854	0.0235679	0.230397	-1.871036518	0.561325457	0.00089413
rs10890244	SNP_A-8353988	1	43447604	A	T	0.211625	0	0.00154708	-0.0601446	0.0190514	0.00154708				0.00211951	-0.0482694	0.0156612	0.00211951
rs10901593	SNP_A-8701163	10	128006919	C	T	0.167793	0	0.00155385	-0.0662697	0.0209973	0.00155385				0.00199135	-0.0541742	0.0174711	0.00199135
rs2151837	SNP_A-8549951	6	20251715	C	T	0.300676	0	0.0015578	0.054722	0.0173626	0.0015578				0.00217109	0.0445005	0.0144725	0.00217109
rs3862227	SNP_A-2297092	1	43493581	A	G	0.127672	0	0.00155936	-0.0748052	0.0237023	0.00155936				0.00235106	-0.059797	0.0196009	0.00235106
rs594348	SNP_A-8344263	13	108623485	A	G	0.446007	0	0.0015629	-0.0514709	0.0163066	0.0015629				0.00201191	-0.0425921	0.0137496	0.00201191
rs224009	SNP_A-1996173	9	20314370	C	G	0.216657	0.00112486	0.00156386	0.0242043	0.0191284	0.203999	-2.135402423	0.639948449	0.000810761	0.00186361	0.0193534	0.0158894	0.223548	-1.871370582	0.560558277	0.0008779
rs10094337	SNP_A-8640449	8	10862778	C	T	0.289759	0	0.00156768	-0.057962	0.0184227	0.00156768				0.00239125	-0.0470949	0.0154601	0.00239125
rs2739737	SNP_A-8293758	8	18050841	A	G	0.454802	0	0.00157148	0.0513395	0.016335	0.00157148				0.00198509	0.0419465	0.0135234	0.00198509
rs2193396	SNP_A-8510274	2	51346371	A	C	0.492974	0.00112486	0.00157149	-0.0270588	0.0163246	0.0946385	2.10275347	0.641955752	0.001009238	0.00194447	-0.0202796	0.0135736	0.135522	1.863256604	0.562040277	0.000953254
rs1888659	SNP_A-8299380	10	12984585	A	G	0.0815523	0	0.00157292	-0.0896422	0.0284827	0.00157292				0.00238463	-0.0729401	0.0239428	0.00238463
rs6581974	SNP_A-8456636	12	69589325	C	G	0.0764439	0	0.00158533	-0.0976361	0.0307206	0.00158533				0.0020723	-0.0792446	0.0256546	0.0020723
rs7581685	SNP_A-8538958	2	213847034	A	G	0.137833	0.00113507	0.00158974	-0.0398087	0.0231026	0.0832581	2.07125755	0.642198408	0.001208249	0.0016718	-0.0306573	0.0190897	0.108644	1.848059212	0.561695259	0.001041429
rs7239483	SNP_A-1899772	18	53864927	G	T	0.123519	0.0011274	0.00159223	-0.0717957	0.0238867	0.00275052	-1.233027806	0.650811157	0.055424303	0.00226773	-0.0590024	0.020102	0.00342057	-1.042086264	0.561283926	0.063700445
rs368641	SNP_A-8683517	8	37300668	C	T	0.434047	0	0.00160192	0.0511504	0.0161805	0.00160192				0.0020869	0.0413724	0.0134032	0.0020869
rs10276239	SNP_A-8693641	7	7144152	C	G	0.0450704	0.00112613	0.00161625	0.0524355	0.0387316	0.174137	2.074006991	0.642545256	0.001188464	0.0014882	0.0458628	0.0319834	0.15194	1.827279853	0.561330777	0.00117608
rs7427441	SNP_A-1804165	3	72443744	A	C	0.289252	0.00112613	0.0016229	-0.0192806	0.0178225	0.275836	-2.245889862	0.646187357	0.000505446	0.00179583	-0.0160764	0.0150437	0.285521	-1.94409003	0.561693228	0.000563779
rs12989728	SNP_A-4200556	2	74992350	G	T	0.133596	0	0.00162406	-0.0713402	0.0227433	0.00162406				0.00233043	-0.0584225	0.0191334	0.00233043
rs720441	SNP_A-8617729	22	46569391	C	G	0.084276	0.00226501	0.00163917	-0.0661806	0.0290617	0.0216853	1.691490335	0.647963168	0.008858961	0.0021545	-0.054152	0.0245095	0.0274031	1.463764526	0.562436423	0.009409896
rs9307778	SNP_A-1977790	4	82190265	C	T	0.13795	0	0.00164381	0.0730274	0.023268	0.00164381				0.00215285	0.0605953	0.0196906	0.00215285
rs2718293	SNP_A-8571123	7	88086071	C	T	0.390616	0.00112994	0.00165515	0.0173374	0.0167496	0.295129	2.197030181	0.644050632	0.000642086	0.00219481	0.011691	0.0138225	0.397898	1.902374301	0.560214238	0.000714994
rs41326150	SNP_A-4271106	15	27502564	C	T	0.00544794	0	0.00165611	-0.33866	0.107995	0.00165611				0.00149503	-0.299216	0.0939039	0.00149503
rs6764511	SNP_A-8587009	3	98267177	A	G	0.0947249	0.00340909	0.0016695	0.0662391	0.0265537	0.0120211	0.873912166	0.376996609	0.019670738	0.00204975	0.0527545	0.0221301	0.0173464	0.773274458	0.326288714	0.018008998
rs6115181	SNP_A-8577143	20	2542254	A	G	0.224915	0	0.00168362	0.0591436	0.0189147	0.00168362				0.00219789	0.0492337	0.0160311	0.00219789
rs17344804	SNP_A-4290346	1	203388859	A	G	0.150127	0	0.00169191	-0.0762332	0.0243201	0.00169191				0.0018625	-0.0638963	0.0204664	0.0018625
rs7262768	SNP_A-8611361	20	11650778	A	G	0.0166858	0	0.00169594	0.198901	0.0636297	0.00169594				0.00177703	0.169574	0.0540916	0.00177703
rs2718359	SNP_A-8671657	7	88071380	A	G	0.472081	0.0011274	0.00170338	0.016124	0.0154838	0.296176	2.190840513	0.645155376	0.000678426	0.00190293	0.0133415	0.0130927	0.30848	1.896775281	0.560999678	0.000753859
rs4508415	SNP_A-8508095	16	80392610	C	G	0.275551	0.00112994	0.00171145	0.0496468	0.0181782	0.00593057	-1.360485258	0.644941585	0.033756299	0.00219339	0.0412296	0.0152597	0.00702814	-1.171629103	0.561992927	0.037378121
rs4637258	SNP_A-2289885	3	57408265	A	G	0.3083	0.00112994	0.00171656	0.0268366	0.0172511	0.114981	2.106637665	0.642870075	0.001004227	0.00178568	0.0224387	0.0144807	0.121607	1.854100035	0.56180767	0.001004949
rs7855898	SNP_A-8324279	9	20302476	G	T	0.201133	0.0011325	0.00173197	0.0238743	0.0197835	0.223802	-2.14468965	0.641718378	0.000794989	0.00206439	0.0192364	0.0166333	0.247792	-1.8775144	0.562008519	0.000870941
rs6661035	SNP_A-8311071	1	43445733	C	G	0.208896	0	0.00175606	0.0598947	0.0192076	0.00175606				0.00222555	0.0484724	0.0158027	0.00222555
rs169715	SNP_A-2244536	6	12046783	A	G	0.0320585	0	0.0017644	-0.133923	0.0430608	0.0017644				0.00191424	-0.114163	0.0366779	0.00191424
rs2393507	SNP_A-8287391	12	118186204	G	T	0.00793651	0	0.00176551	-0.278753	0.0886969	0.00176551				0.00240233	-0.229613	0.0754252	0.00240233
rs13080668	SNP_A-2300955	3	53418394	C	T	0.075928	0	0.00177714	0.0951202	0.0304873	0.00177714				0.00236946	0.0772826	0.0253521	0.00236946
rs11066435	SNP_A-8456077	12	111782078	G	T	0.00619369	0	0.00177919	-0.313102	0.100429	0.00177919				0.00237565	-0.259502	0.0851499	0.00237565
rs16877816	SNP_A-2307897	5	59604473	C	T	0.026464	0	0.00179231	-0.15742	0.0503247	0.00179231				0.00223941	-0.126154	0.0411532	0.00223941
rs181022	SNP_A-8523489	7	87989420	A	G	0.361401	0.0012285	0.00179445	-0.0116498	0.0179983	0.508999	2.241279131	0.639937884	0.000455413	0.00223926	-0.00927123	0.0151128	0.539739	1.925007946	0.556421437	0.000569308
rs7528658	SNP_A-8715604	1	221767092	C	G	0.0362401	0	0.00179832	-0.1277	0.0409905	0.00179832				0.0023991	-0.104688	0.0343844	0.0023991
rs4073919	SNP_A-4261333	3	72444156	C	T	0.322454	0.00112613	0.0018041	-0.0164699	0.0172847	0.337159	-2.242302746	0.645194443	0.000505622	0.00200957	-0.0137971	0.014583	0.344351	-1.939430813	0.560849965	0.000570224
rs7765258	SNP_A-4223016	6	164134286	C	T	0.31721	0.00112613	0.00180534	-0.0271408	0.0171391	0.113464	0.973087252	0.321372682	0.002366814	0.0019018	-0.0217046	0.0143611	0.131058	0.866038224	0.281400369	0.002151309
rs1536305	SNP_A-8693670	6	12030701	A	G	0.0315315	0	0.0018112	-0.131685	0.0424424	0.0018112				0.00194619	-0.11297	0.036352	0.00194619
rs12039896	SNP_A-8389798	1	159093851	A	G	0.313559	0	0.00181792	-0.0537305	0.0173287	0.00181792				0.00230605	-0.0445266	0.0145672	0.00230605
rs7010839	SNP_A-1992887	8	30200509	C	G	0.173131	0.00112486	0.00183361	-0.026057	0.0208294	0.208759	-2.012151632	0.64736626	0.001795655	0.00212079	-0.0202663	0.0175393	0.248209	-1.777310697	0.565720177	0.001735876
rs4660249	SNP_A-8335082	1	43460907	C	T	0.352709	0	0.00183465	-0.0525202	0.0168012	0.00183465				0.00235054	-0.0420444	0.0137813	0.00235054
rs12446361	SNP_A-2157818	16	79494028	C	T	0.372185	0	0.0018683	-0.0506989	0.0163623	0.0018683				0.00152078	-0.0436628	0.0137276	0.00152078
rs12039959	SNP_A-8320247	1	159094003	A	G	0.315878	0	0.00186954	-0.0530548	0.0171516	0.00186954				0.00232197	-0.0441051	0.0144393	0.00232197
rs6108692	SNP_A-1856720	20	10672491	C	G	0.280158	0	0.00186989	0.0543501	0.01753	0.00186989				0.00233219	0.0449174	0.0147116	0.00233219
rs6790111	SNP_A-8486511	3	126790248	C	T	0.391573	0.00224972	0.00190003	-0.0298858	0.0161721	0.0620818	1.34074289	0.465812559	0.003888448	0.00233274	-0.0242412	0.0134733	0.0723279	1.149810307	0.397263455	0.003893401
rs6041082	SNP_A-8310475	20	12015997	G	T	0.16866	0	0.00190773	-0.0683449	0.0221049	0.00190773				0.00212477	-0.0570069	0.0184973	0.00212477
rs1111705	SNP_A-2251149	6	164131963	C	T	0.313836	0.00112613	0.00191125	0.0266206	0.0172298	0.122574	0.975095397	0.321475854	0.002322216	0.0019122	0.021741	0.0144755	0.133476	0.866357228	0.281244865	0.002131147
rs3846218	SNP_A-2008755	3	63033689	C	G	0.108108	0	0.00192118	0.0804401	0.0257351	0.00192118				0.00220459	0.0663578	0.0216134	0.00220459
rs10520884	SNP_A-1980969	5	22956862	A	T	0.214326	0.00338983	0.00193184	0.0324816	0.0195661	0.0948731	1.097267734	0.37600404	0.003394424	0.002026	0.0265986	0.0162116	0.101215	0.965599601	0.325625994	0.003105092
rs1476611	SNP_A-1861674	14	70765790	A	C	0.100112	0	0.00197768	-0.0822371	0.0265877	0.00197768				0.00226808	-0.0678037	0.0221463	0.00226808
rs4496923	SNP_A-2097746	7	56055495	A	G	0.255487	0.00112613	0.00197968	-0.026831	0.018348	0.14013	2.09866639	0.641691371	0.001033154	0.00222843	-0.0215215	0.0154073	0.162812	1.84606132	0.561486852	0.001049681
rs13433103	SNP_A-8643410	20	11199165	A	C	0.100902	0	0.0019801	-0.0805771	0.0261871	0.0019801				0.00224452	-0.0678756	0.0221468	0.00224452
rs672538	SNP_A-8286967	1	43414499	A	C	0.212275	0	0.00198995	-0.0587716	0.0190805	0.00198995				0.00231134	-0.0480749	0.0157318	0.00231134
rs4573528	SNP_A-4235888	1	220695146	A	C	0.20643	0.00225989	0.00199058	0.0199438	0.0195318	0.29981	0.964638091	0.286061598	0.000710478	0.00219116	0.0138539	0.0163382	0.396701	0.85683048	0.251012411	0.000670695
rs12347078	SNP_A-8452590	9	334508	G	T	0.271757	0.00337458	0.0020127	-0.0629563	0.0179338	0.000430999	-0.045782116	0.386504177	0.922396747	0.00214502	-0.0529577	0.0150719	0.000464442	-0.015699316	0.324252977	0.961394971
rs11840841	SNP_A-8300204	13	39247194	G	T	0.0542067	0.00112994	0.0020196	0.0524706	0.03555	0.135766	2.068433302	0.642002332	0.001222243	0.00227354	0.0407615	0.0294355	0.166474	1.836302503	0.561597715	0.001118188
rs16836958	SNP_A-8640590	1	192669162	A	G	0.219402	0.0011274	0.00202274	-0.0681274	0.019736	0.000529011	-0.253252121	0.646023004	0.69399164	0.00227562	-0.0570993	0.0165975	0.000608517	-0.24263832	0.562124624	0.666105129
rs8062363	SNP_A-8357463	16	86980757	A	G	0.240709	0.00114416	0.00208225	-0.0283746	0.0181006	0.11456	2.002829131	0.641987763	0.001739224	0.00172008	-0.0243046	0.0151847	0.109831	1.798211573	0.560976545	0.001397608
rs2974276	SNP_A-8468275	8	88184463	C	T	0.0101351	0	0.00209874	-0.241572	0.0789025	0.00209874				0.00184515	-0.208609	0.0667859	0.00184515
rs9566705	SNP_A-2087668	13	40624731	A	G	0.386952	0	0.00213017	-0.0505914	0.0165438	0.00213017				0.0024227	-0.0417169	0.0137154	0.0024227
rs2958757	SNP_A-1906603	8	30247582	C	T	0.281373	0.00112613	0.00215592	0.0200777	0.0180698	0.260524	-2.09034632	0.642663156	0.001094304	0.00210957	0.0169212	0.0145133	0.243967	-1.828516677	0.561770456	0.001177497
rs6958939	SNP_A-1939342	7	135158784	G	T	0.321714	0.0136209	0.00215931	-0.0337239	0.017581	0.0550805	0.544494643	0.190376704	0.004047871	0.00220843	-0.0283493	0.0147677	0.055223	0.472813444	0.162985519	0.00381363
rs4369533	SNP_A-8288662	13	65256011	A	C	0.428813	0.00112613	0.0022445	0.0232166	0.0163167	0.150696	1.960853206	0.643808364	0.002229972	0.00218385	0.0193624	0.0136572	0.15662	1.750260053	0.562189899	0.001909896
rs12944565	SNP_A-8359675	17	27604385	C	T	0.295442	0.00112613	0.00229523	0.0622467	0.0179047	0.000492825	0.041314439	0.649164188	0.936493259	0.00222667	0.052495	0.0149778	0.000479888	0.060172375	0.560123083	0.914474648
rs10946475	SNP_A-1961541	6	21939271	A	G	0.113803	0.0011274	0.00229695	-0.0361576	0.025755	0.15708	2.087025136	0.642486027	0.001114236	0.00240771	-0.0290195	0.021527	0.177989	1.84562157	0.562116535	0.001066291
rs2646704	SNP_A-2037372	1	104760735	A	C	0.493506	0.00339367	0.0023237	-0.0247874	0.0160697	0.120348	1.128241969	0.365686755	0.002024771	0.00176544	-0.0207547	0.0133028	0.119081	1.035346275	0.324423404	0.001466516
rs7851959	SNP_A-8285574	9	20298166	C	G	0.338409	0.0011274	0.00234032	0.0149223	0.0166164	0.371734	-2.116327667	0.640108613	0.000903617	0.00230754	0.0139524	0.0137653	0.311056	-1.851047032	0.560439855	0.000995679
rs6904452	SNP_A-8321844	6	164133364	A	G	0.250281	0.00112613	0.00234446	-0.026267	0.0185255	0.157468	1.048529804	0.321082939	0.001054507	0.00211776	-0.0222588	0.0154582	0.150241	0.934687192	0.281396407	0.000931843
rs11087985	SNP_A-2145082	21	26260130	A	C	0.454188	0.00112486	0.00238069	0.0221533	0.0159322	0.161202	2.099575462	0.642569789	0.001045931	0.00213395	0.0190868	0.0133447	0.152986	1.856590796	0.561900764	0.000991115
rs11776293	SNP_A-8525269	8	27474346	C	T	0.028781	0	0.00239384	-0.143141	0.0472454	0.00239384				0.00241964	-0.119345	0.0392319	0.00241964
rs2958759	SNP_A-1893744	8	30247097	G	T	0.287802	0.00112486	0.00239701	0.018001	0.017848	0.306861	-2.093874609	0.642303532	0.001066411	0.0023474	0.0152591	0.0143431	0.287682	-1.831848787	0.561552878	0.001148316
rs10267913	SNP_A-8607281	7	56003537	C	T	0.0316921	0.0011325	0.00243008	0.0625448	0.0471664	0.182215	2.223771307	0.654585046	0.000656942	0.00225381	0.0552458	0.0393943	0.161156	1.960829415	0.572537535	0.000643817
rs1111706	SNP_A-8400859	6	164132628	A	T	0.0921348	0.00112486	0.00259079	0.0365653	0.0272583	0.180467	1.058239775	0.32174985	0.00097099	0.00224029	0.0319762	0.0229089	0.163126	0.939300956	0.281648007	0.00088853
rs16938919	SNP_A-1800393	8	75638576	A	C	0.119007	0.00112867	0.00271098	0.0323714	0.0247044	0.190444	1.979726678	0.643544378	0.00200755	0.00236961	0.0280561	0.0205754	0.17305	1.761726218	0.562276462	0.001786413
rs12853922	SNP_A-8563931	13	25981274	A	C	0.170068	0	0.00288774	-0.0639134	0.0213231	0.00288774				0.00212024	-0.0546695	0.0177381	0.00212024
rs11206580	SNP_A-2041390	1	55664387	A	T	0.177665	0.00112867	0.0039119	0.0163317	0.0209948	0.444282	-2.125236825	0.652045967	0.001053355	0.00212944	0.0150915	0.0175265	0.389436	-1.935065373	0.560185101	0.000578036
